# Supplementary material for: Elucidating the Reprograming of Colorectal Cancer Metabolism Using Genome-Scale Metabolic Modeling
Source: Front Oncol. 2019 Jul 30;9:681. doi: 10.3389/fonc.2019.00681 (PMC6682621; doi:10.3389/fonc.2019.00681)
Supplement: Supplementary file 1 [file Table_1.XLSX]

## Sheet: Information
Elucidating the reprograming of colorectal cancer metabolism using genome-scale metabolic modelling
Cheng Zhang, Mohammed Aldrees, Muhammad Arif, Xiangyu Li, Adil Mardinoglu and Mohammad Azhar Aziz

## Sheet: Table S1
Table S1. Results of differential expression analysis between tumor and normal
Transcript Cluster ID	My Transcript Cluster ID	Fold Change (linear) (Normal vs. Tumor)	ANOVA p-value (Tumor vs. Normal)	FDR p-value (Tumor vs. Normal)	GeneSymbol	Gene Symbol
3914786	3914786_a	-1.83	9.78e-12	1.75e-07	ABCC13	ABCC13
3734517	3734517_a	-6.08	7.4e-11	6.62e-07	OTOP2	OTOP2
3835035	3835035_a	-8.66	2.46e-10	1e-06	CD177	CD177
3751859	3751859_a	-21.65	1.1e-09	2e-06	TMIGD1	TMIGD1
3111561	3111561_a	-1.28	2.16e-09	2e-06	PKHD1L1	PKHD1L1
3184710	3184710_a	-1.69	1.22e-09	2e-06	MUSK	MUSK
3127156	3127156_a	-1.61	7.07e-10	2e-06	GFRA2	GFRA2
2332481	2332481_a	-13.51	1.68e-09	2e-06	GUCA2B	GUCA2B
2881083	2881083_a	-1.48	7.78e-10	2e-06	PDE6A	PDE6A
3666366	3666366_a	3.03	1.99e-09	2e-06	CDH3	CDH3
3002420	3002420_a	-1.45	8.9e-10	2e-06	VSTM2A	VSTM2A; LOC285878
2829947	2829947_a	5.92	4.99e-10	2e-06	TGFBI	TGFBI; LOC100653157; LOC100652886
3664924	3664924_a	-4.14	1.04e-09	2e-06	CA7	CA7; LOC100505908
3753966	3753966_a	-1.98	4.76e-10	2e-06	CCL15	CCL15; CCL14; CCL14-CCL15
2409820	2409820_a	-4.26	6.71e-10	2e-06	BEST4	BEST4
2991395	2991395_a	-1.38	1.54e-09	2e-06	HDAC9	HDAC9
2773872	2773872_a	-2.16	3.55e-09	4e-06	NAAA	NAAA
3729419	3729419_a	-4.87	3.59e-09	4e-06	CA4	CA4
3604147	3604147_a	5.81	8.88e-09	6e-06	KIAA1199	KIAA1199
2710599	2710599_a	8.06	8.34e-09	6e-06	CLDN1	CLDN1
2611848	2611848_a	4	9.06e-09	6e-06	SLC6A6	SLC6A6
2341387	2341387_a	-1.22	7.4e-09	6e-06	LRRC7	LRRC7
3839346	3839346_a	-2.62	7.55e-09	6e-06	SPIB	SPIB
3442641	3442641_a	-1.99	8.61e-09	6e-06	CD163L1	CD163L1; MPHOSPH8
3768627	3768627_a	-3.13	7.34e-09	6e-06	ABCA8	ABCA8
2990404	2990404_a	-3.24	1.05e-08	7e-06	SCIN	SCIN
3653677	3653677_a	-6.28	9.5e-09	7e-06	AQP8	AQP8
3210013	3210013_a	-4.56	1.29e-08	8e-06	TRPM6	TRPM6
3332424	3332424_a	-30.79	1.58e-08	8e-06	MS4A12	MS4A12
3142967	3142967_a	-61.3	1.19e-08	8e-06	CA1	CA1
2835848	2835848_a	-1.53	1.37e-08	8e-06	SLC36A1	SLC36A1
3023384	3023384_a	-3.11	1.29e-08	8e-06	AHCYL2	AHCYL2
2408832	2408832_a	-13.57	1.59e-08	8e-06	GUCA2A	GUCA2A
2777276	2777276_a	-2.84	1.51e-08	8e-06	ABCG2	ABCG2
3549092	3549092_a	-3.51	1.84e-08	9e-06	CHGA	CHGA
2872047	2872047_a	-4.22	2e-08	1e-05	SEMA6A	SEMA6A
3090294	3090294_a	-4.77	2.27e-08	1e-05	ADAMDEC1	ADAMDEC1
2778273	2778273_a	-3.77	2.04e-08	1e-05	HPGDS	HPGDS
3260586	3260586_a	4.66	2.18e-08	1e-05	SCD	SCD
2666147	2666147_a	-2.38	2.37e-08	1.1e-05	THRB	THRB
3758510	3758510_a	3.61	2.86e-08	1.2e-05	ETV4	ETV4
3744217	3744217_a	-1.84	3.22e-08	1.3e-05	VAMP2	VAMP2
2923939	2923939_a	-2.96	2.96e-08	1.3e-05	SMPDL3A	SMPDL3A
3101629	3101629_a	-1.71	3.59e-08	1.5e-05	ADHFE1	ADHFE1
2730746	2730746_a	-22.84	4e-08	1.6e-05	SLC4A4	SLC4A4
2898986	2898986_a	-5.1	4.88e-08	1.8e-05	SLC17A4	SLC17A4
3258477	3258477_a	-2.93	4.74e-08	1.8e-05	PLCE1	PLCE1
2502842	2502842_a	-1.96	4.75e-08	1.8e-05	TMEM37	TMEM37
2345061	2345061_a	-35.78	4.61e-08	1.8e-05	CLCA4	CLCA4
3365203	3365203_a	-8.68	5.36e-08	1.9e-05	TPH1	TPH1
2494709	2494709_a	-1.83	5.41e-08	1.9e-05	CNNM4	CNNM4
2726542	2726542_a	-4.53	5.71e-08	2e-05	CWH43	CWH43
2955556	2955556_a	-2.05	5.87e-08	2e-05	CLIC5	CLIC5
3671076	3671076_a	-3.74	6.47e-08	2.1e-05	HSD17B2	HSD17B2
2423422	2423422_a	-1.31	7.52e-08	2.2e-05	BCAR3	BCAR3
2562233	2562233_a	-1.89	7.47e-08	2.2e-05	RETSAT	RETSAT
2381249	2381249_a	-1.48	7e-08	2.2e-05	C1orf115	C1orf115
2740067	2740067_a	-1.51	6.61e-08	2.2e-05	ANK2	ANK2
2788926	2788926_a	-2.59	6.74e-08	2.2e-05	NR3C2	NR3C2
3394356	3394356_a	-2.07	7.14e-08	2.2e-05	USP2	USP2
3758775	3758775_a	-4.59	8.35e-08	2.3e-05	PYY	PYY
3469319	3469319_a	-1.74	8.38e-08	2.3e-05	APPL2	APPL2
3829751	3829751_a	1.27	8.34e-08	2.3e-05	PDCD2L	PDCD2L
3976341	3976341_a	2.82	8.35e-08	2.3e-05	TIMP1	TIMP1
3654669	3654669_a	-2.47	7.81e-08	2.3e-05	SULT1A1	SULT1A1; SULT1A2
3874636	3874636_a	1.53	7.78e-08	2.3e-05	SMOX	SMOX
3401259	3401259_a	1.35	9.04e-08	2.4e-05	TEAD4	TEAD4
3592755	3592755_a	-3.11	1.03e-07	2.6e-05	SEMA6D	SEMA6D
3115504	3115504_a	2.78	1.01e-07	2.6e-05	MYC	MYC
3974019	3974019_a	-3.46	1.01e-07	2.6e-05	TSPAN7	TSPAN7
2731332	2731332_a	6.72	1.13e-07	2.8e-05	IL8	IL8
3869097	3869097_a	-1.45	1.09e-07	2.8e-05	SIGLEC6	SIGLEC6
3703885	3703885_a	3.06	1.14e-07	2.8e-05	SLC7A5	SLC7A5
2398820	2398820_a	-4.63	1.22e-07	2.9e-05	PADI2	PADI2
3150844	3150844_a	2.25	1.25e-07	3e-05	SNTB1	SNTB1
2326496	2326496_a	-1.87	1.32e-07	3.1e-05	DHDDS	DHDDS
3652902	3652902_a	-4.55	1.32e-07	3.1e-05	SCNN1B	SCNN1B
2733483	2733483_a	-3.74	1.36e-07	3.1e-05	BMP3	BMP3
2889486	2889486_a	-1.4	1.5e-07	3.4e-05	AGXT2L2	AGXT2L2
3761551	3761551_a	-1.78	1.58e-07	3.5e-05	TTLL6	TTLL6
3847873	3847873_a	-1.57	1.66e-07	3.6e-05	SLC25A23	SLC25A23
2923868	2923868_a	-1.69	1.61e-07	3.6e-05	PKIB	PKIB
2585400	2585400_a	-2.1	1.7e-07	3.7e-05	SCN9A	SCN9A
3655621	3655621_a	-30.39	1.75e-07	3.7e-05	ZG16	ZG16
3891447	3891447_a	-2.12	1.86e-07	3.9e-05	EDN3	EDN3
3710870	3710870_a	-2.1	1.97e-07	4.1e-05	ARHGAP44	ARHGAP44
3665501	3665501_a	-2.4	2.13e-07	4.4e-05	HSD11B2	HSD11B2
2779231	2779231_a	-2.21	2.2e-07	4.5e-05	ADH1B	ADH1B; ADH1A
4026263	4026263_a	1.83	2.37e-07	4.7e-05	CETN2	CETN2
3105600	3105600_a	-11.59	2.35e-07	4.7e-05	CA2	CA2
2619480	2619480_a	-1.62	2.49e-07	4.8e-05	CCBP2	CCBP2; CYP8B1
2520069	2520069_a	-3.58	2.44e-07	4.8e-05	C2orf88	C2orf88
3065740	3065740_a	-1.21	2.64e-07	5.1e-05	RELN	RELN
3430868	3430868_a	-1.35	2.74e-07	5.2e-05	DAO	DAO
2819779	2819779_a	-1.22	2.73e-07	5.2e-05	GPR98	GPR98
2955638	2955638_a	-2.72	2.86e-07	5.3e-05	CLIC5	CLIC5
3466206	3466206_a	-1.67	2.89e-07	5.3e-05	TMCC3	TMCC3
3556990	3556990_a	1.57	3.02e-07	5.5e-05	AJUBA	AJUBA
2862696	2862696_a	2.13	3.28e-07	5.9e-05	ENC1	ENC1
2584113	2584113_a	-15.47	3.29e-07	5.9e-05	GCG	GCG
2456687	2456687_a	-3.42	3.39e-07	6e-05	SLC30A10	SLC30A10
3946889	3946889_a	-1.64	3.64e-07	6.2e-05	ACO2	ACO2; POLR3H
2794408	2794408_a	-3.97	3.59e-07	6.2e-05	HPGD	HPGD
2908423	2908423_a	2.24	3.66e-07	6.2e-05	SLC29A1	SLC29A1
3219215	3219215_a	-3.1	3.63e-07	6.2e-05	KLF4	KLF4
3863214	3863214_a	-7.64	3.73e-07	6.3e-05	CEACAM7	CEACAM7
3662201	3662201_a	-5.53	3.85e-07	6.4e-05	MT1H	MT1H; MT1F
3894545	3894545_a	-2.49	3.9e-07	6.5e-05	SDCBP2	SDCBP2; FKBP1A-SDCBP2; SNPH
2856995	2856995_a	2.07	4.1e-07	6.7e-05	ESM1	ESM1
3980614	3980614_a	-1.64	4.21e-07	6.8e-05	GDPD2	GDPD2
2635184	2635184_a	-5.33	4.17e-07	6.8e-05	HHLA2	HHLA2
2941972	2941972_a	-9.14	4.27e-07	6.8e-05	ADTRP	ADTRP; LOC340184
2360257	2360257_a	-1.55	4.38e-07	6.9e-05	IL6R	IL6R
3740664	3740664_a	-1.61	4.69e-07	7.2e-05	MIR22HG	MIR22HG
2410158	2410158_a	-1.41	4.6e-07	7.2e-05	TESK2	TESK2; TOE1
2350952	2350952_a	-1.58	4.68e-07	7.2e-05	GSTM2	GSTM2; GSTM1; ERVK11-1
4015440	4015440_a	-1.49	4.94e-07	7.6e-05	SYTL4	SYTL4
2678298	2678298_a	-2.38	5.05e-07	7.6e-05	DNASE1L3	DNASE1L3
2336706	2336706_a	-1.41	5.26e-07	7.9e-05	CPT2	CPT2
3987996	3987996_a	3.12	5.4e-07	8e-05	PLS3	PLS3
3175274	3175274_a	-2.85	5.47e-07	8.1e-05	PCSK5	PCSK5
4019611	4019611_a	1.45	5.8e-07	8.5e-05	NKAP	NKAP
2363248	2363248_a	-1.46	5.85e-07	8.5e-05	LY9	LY9
2633191	2633191_a	-3.24	5.9e-07	8.5e-05	GPR15	GPR15
3434760	3434760_a	-1.63	5.95e-07	8.5e-05	P2RX4	P2RX4
3653098	3653098_a	-3.52	6.77e-07	9.6e-05	CHP2	CHP2
3922793	3922793_a	-2.53	6.8e-07	9.6e-05	PDE9A	PDE9A
3662150	3662150_a	-8.04	6.95e-07	9.7e-05	MT1M	MT1M
3578069	3578069_a	-1.56	7.93e-07	0.000109	LINC00341	LINC00341
3067250	3067250_a	-7.17	7.86e-07	0.000109	SLC26A3	SLC26A3
3892812	3892812_a	2.48	8.12e-07	0.000111	SLCO4A1	SLCO4A1; LOC100127888
3699335	3699335_a	-1.59	8.28e-07	0.000112	LDHD	LDHD; ZNRF1; ZFP1
3871192	3871192_a	-1.82	8.31e-07	0.000112	PTPRH	PTPRH
3911217	3911217_a	2.08	8.57e-07	0.000114	PMEPA1	PMEPA1
2898934	2898934_a	-2.01	8.7e-07	0.000115	SCGN	SCGN
2348896	2348896_a	-1.58	8.91e-07	0.000116	CDC14A	CDC14A
2854092	2854092_a	-1.94	8.81e-07	0.000116	LIFR	LIFR; LIFR-AS1; MIR3650
3321361	3321361_a	-2.77	9.12e-07	0.000117	SPON1	SPON1
3960174	3960174_a	-3.64	9.2e-07	0.000117	LGALS2	LGALS2
3598267	3598267_a	-3.11	9.1e-07	0.000117	OSTBETA	OSTBETA; RASL12
3692999	3692999_a	-11.4	9.78e-07	0.000118	MT1G	MT1G; MT1X
3340640	3340640_a	-2.07	1e-06	0.000118	MOGAT2	MOGAT2
3512449	3512449_a	1.9	9.83e-07	0.000118	NUFIP1	NUFIP1; KIAA1704; NUFIP1P
3773244	3773244_a	1.54	9.95e-07	0.000118	TBC1D16	TBC1D16
2445982	2445982_a	-1.71	9.48e-07	0.000118	ANGPTL1	ANGPTL1
2625907	2625907_a	-1.48	9.87e-07	0.000118	FLNB	FLNB
3674249	3674249_a	6.19	9.35e-07	0.000118	DPEP1	DPEP1
2961177	2961177_a	5.25	9.28e-07	0.000118	COL12A1	COL12A1
2607923	2607923_a	-1.58	9.82e-07	0.000118	CNTN4	CNTN4
2376548	2376548_a	-2.12	9.77e-07	0.000118	MFSD4	MFSD4; ELK4
2835300	2835300_a	-8.49	9.9e-07	0.000118	SLC26A2	SLC26A2; TIGD6
3719210	3719210_a	-3.36	1e-06	0.000118	DHRS11	DHRS11
3883013	3883013_a	-1.65	1e-06	0.000118	TP53INP2	TP53INP2
2891341	2891341_a	-1.88	1e-06	0.000118	IRF4	IRF4
3040518	3040518_a	2.94	1e-06	0.000119	MACC1	MACC1; RPL21; RPL21P28
2842624	2842624_a	-2.02	1e-06	0.000119	GPRIN1	GPRIN1; CDHR2
3042012	3042012_a	-1.63	1e-06	0.00012	C7orf31	C7orf31
3212008	3212008_a	-2.09	1e-06	0.00012	FRMD3	FRMD3
3808745	3808745_a	-2.64	1e-06	0.00012	CCDC68	CCDC68
3558745	3558745_a	-1.49	1e-06	0.000124	NOVA1	NOVA1
3985717	3985717_a	-1.73	1e-06	0.000126	PLP1	PLP1
3107151	3107151_a	1.7	1e-06	0.000127	FAM92A1	FAM92A1
2531589	2531589_a	-2.3	1e-06	0.000127	ITM2C	ITM2C
3263624	3263624_a	-1.31	1e-06	0.000128	MXI1	MXI1
2612813	2612813_a	-1.56	1e-06	0.000132	PLCL2	PLCL2
3734413	3734413_a	-1.36	1e-06	0.000133	RAB37	RAB37
3741875	3741875_a	-1.71	1e-06	0.000133	ZZEF1	ZZEF1
2894573	2894573_a	-1.73	1e-06	0.000133	GCNT2	GCNT2
3261971	3261971_a	-1.61	1e-06	0.000134	CNNM2	CNNM2
3525313	3525313_a	2.41	1e-06	0.000135	COL4A1	COL4A1
3073013	3073013_a	1.74	1e-06	0.000139	PODXL	PODXL
3773149	3773149_a	1.18	1e-06	0.00014	CBX8	CBX8
3706659	3706659_a	-1.81	1e-06	0.00014	ASPA	ASPA
2570193	2570193_a	-2.44	1e-06	0.000143	MALL	MALL
3976609	3976609_a	1.5	1e-06	0.000143	FTSJ1	FTSJ1
2513925	2513925_a	-5.45	1e-06	0.000146	B3GALT1	B3GALT1
2454661	2454661_a	1.35	1e-06	0.000146	TMEM206	TMEM206; HNRNPH1
3774906	3774906_a	-2.72	1e-06	0.000148	SECTM1	SECTM1
3258713	3258713_a	-1.28	1e-06	0.00015	LGI1	LGI1
2939298	2939298_a	-1.82	2e-06	0.000151	SLC22A23	SLC22A23
3907111	3907111_a	2.1	2e-06	0.000157	TOMM34	TOMM34
2775214	2775214_a	-1.48	2e-06	0.000169	PRKG2	PRKG2
2686458	2686458_a	-2.82	2e-06	0.000171	ABI3BP	ABI3BP
2409275	2409275_a	-1.81	2e-06	0.000173	C1orf210	C1orf210
3104489	3104489_a	-1.91	2e-06	0.000176	STMN2	STMN2
3274898	3274898_a	-2.04	2e-06	0.000177	TUBAL3	TUBAL3
3753760	3753760_a	-1.59	2e-06	0.000177	MMP28	MMP28; C17orf50
2483016	2483016_a	1.33	2e-06	0.000177	CCDC104	CCDC104
2320411	2320411_a	1.29	2e-06	0.000181	AGTRAP	AGTRAP
2546795	2546795_a	-1.89	2e-06	0.000182	CAPN13	CAPN13
3084950	3084950_a	-1.39	2e-06	0.000182	CLDN23	CLDN23
3404567	3404567_a	-1.27	2e-06	0.000184	CLEC9A	CLEC9A
3345427	3345427_a	-1.45	2e-06	0.000184	ENDOD1	ENDOD1
2669488	2669488_a	-1.43	2e-06	0.000185	PLCD1	PLCD1
2734047	2734047_a	-2.31	2e-06	0.000185	AGPAT9	AGPAT9
3174121	3174121_a	-1.81	2e-06	0.000185	MAMDC2	MAMDC2
3688197	3688197_a	1.16	2e-06	0.000185	VKORC1	VKORC1; PRSS53; ZNF646
3318666	3318666_a	-1.55	2e-06	0.000185	SMPD1	SMPD1
2931391	2931391_a	1.99	2e-06	0.000188	MTHFD1L	MTHFD1L; ARL4A
2700244	2700244_a	-2.33	2e-06	0.000189	CP	CP; HPS3
2429235	2429235_a	-2.25	2e-06	0.000189	AMPD1	AMPD1
3444086	3444086_a	-2.13	2e-06	0.000189	KLRC4-KLRK1	KLRC4-KLRK1; KLRK1; KLRC4
2709750	2709750_a	-2.24	2e-06	0.000193	SST	SST
3984468	3984468_a	4.17	2e-06	0.000193	SRPX2	SRPX2
3396084	3396084_a	-3.73	2e-06	0.000194	VSIG2	VSIG2
2590491	2590491_a	-2.22	2e-06	0.000194	NEUROD1	NEUROD1; CERKL
2515933	2515933_a	2.8	2e-06	0.000194	ZAK	ZAK
3834502	3834502_a	-2.98	2e-06	0.000194	CD79A	CD79A
3438027	3438027_a	1.34	2e-06	0.000197	RAN	RAN
2409970	2409970_a	-1.48	2e-06	0.000203	HECTD3	HECTD3
3768880	3768880_a	-1.43	2e-06	0.000205	ABCA10	ABCA10
3759587	3759587_a	-1.63	2e-06	0.000206	PLCD3	PLCD3; NMT1; LOC100129115
2887490	2887490_a	1.65	3e-06	0.00021	STC2	STC2
3811949	3811949_a	-1.26	3e-06	0.00021	CDH19	CDH19
3090209	3090209_a	-2.28	3e-06	0.00021	ADAM28	ADAM28
3581442	3581442_a	1.29	3e-06	0.00021	JAG2	JAG2
2334602	2334602_a	-3.1	3e-06	0.00021	TSPAN1	TSPAN1; POMGNT1
3338192	3338192_a	1.56	3e-06	0.000211	CCND1	CCND1
2844888	2844888_a	-3.39	3e-06	0.000212	BTNL3	BTNL3; BTNL8
2827057	2827057_a	-1.72	3e-06	0.000212	GRAMD3	GRAMD3
3215245	3215245_a	-1.38	3e-06	0.000215	FAM120AOS	FAM120AOS
3909777	3909777_a	1.41	3e-06	0.000215	SALL4	SALL4
3633148	3633148_a	-1.59	3e-06	0.000216	SCAMP2	SCAMP2
3873160	3873160_a	1.47	3e-06	0.000219	TRIB3	TRIB3
2512790	2512790_a	-1.61	3e-06	0.000219	SLC4A10	SLC4A10
3665116	3665116_a	1.78	3e-06	0.000219	CBFB	CBFB
3910360	3910360_a	-3.27	3e-06	0.000219	BCAS1	BCAS1
3392091	3392091_a	-7.27	3e-06	0.000219	NXPE4	NXPE4
2514304	2514304_a	-4.42	3e-06	0.000219	DHRS9	DHRS9
2926447	2926447_a	-1.46	3e-06	0.000221	TCF21	TCF21; FLJ35700
2830450	2830450_a	-3.22	3e-06	0.000222	NPY6R	NPY6R
3025433	3025433_a	-3.35	3e-06	0.000224	AKR1B10	AKR1B10; AKR1B15
3251393	3251393_a	1.94	3e-06	0.000226	DDIT4	DDIT4
2374126	2374126_a	-2.72	3e-06	0.000226	NR5A2	NR5A2
3781654	3781654_a	-1.82	3e-06	0.000226	RIOK3	RIOK3
3830002	3830002_a	1.66	3e-06	0.000226	GRAMD1A	GRAMD1A
3129588	3129588_a	-1.72	3e-06	0.000226	KIF13B	KIF13B
3202316	3202316_a	-1.77	3e-06	0.00023	MOB3B	MOB3B; C9orf35
3435078	3435078_a	1.18	3e-06	0.00023	WDR66	WDR66
3830166	3830166_a	-2.15	3e-06	0.000233	FXYD3	FXYD3
3648391	3648391_a	-2.26	3e-06	0.000233	TNFRSF17	TNFRSF17; GSPT1; NPIPL3; LOC100505915
2763550	2763550_a	-2.52	3e-06	0.000236	PPARGC1A	PPARGC1A
2815220	2815220_a	-2.13	3e-06	0.000238	TMEM171	TMEM171
3571667	3571667_a	-2.79	3e-06	0.000243	ENTPD5	ENTPD5; COQ6
2463173	2463173_a	-1.48	3e-06	0.000243	GREM2	GREM2
3264948	3264948_a	-1.48	3e-06	0.000243	CASP7	CASP7
2828520	2828520_a	-1.6	3e-06	0.000243	SLC22A5	SLC22A5; SLC22A4
3290746	3290746_a	-2.06	3e-06	0.000247	SLC16A9	SLC16A9; LOC100129721
3355956	3355956_a	-1.52	3e-06	0.000247	BARX2	BARX2
3050462	3050462_a	1.51	3e-06	0.000248	GRB10	GRB10
3816778	3816778_a	-1.57	3e-06	0.000249	GNA11	GNA11
3431426	3431426_a	1.36	4e-06	0.000258	IFT81	IFT81
3517251	3517251_a	2.4	4e-06	0.000259	DACH1	DACH1; H3F3A; H3F3AP4; H3F3B
3850040	3850040_a	1.38	4e-06	0.000267	EIF3G	EIF3G; P2RY11
3864430	3864430_a	-1.72	4e-06	0.000267	ETHE1	ETHE1; ZNF575
2976768	2976768_a	-1.56	4e-06	0.000267	CITED2	CITED2
3222128	3222128_a	1.68	4e-06	0.000267	TNFSF15	TNFSF15
3589822	3589822_a	-1.67	4e-06	0.000267	DISP2	DISP2
3978518	3978518_a	1.59	4e-06	0.000268	MAGED2	MAGED2
2442493	2442493_a	-2.47	4e-06	0.000268	GPA33	GPA33
3358201	3358201_a	-1.88	4e-06	0.000271
2635741	2635741_a	-1.92	4e-06	0.000272	CD96	CD96
3180957	3180957_a	1.37	4e-06	0.000285	HABP4	HABP4
3456955	3456955_a	-1.34	4e-06	0.000286	TESPA1	TESPA1
3821869	3821869_a	-3.84	4e-06	0.000286	BEST2	BEST2
3482977	3482977_a	1.66	4e-06	0.000292	POLR1D	POLR1D
2608725	2608725_a	1.88	4e-06	0.000295	BHLHE40	BHLHE40
3388914	3388914_a	1.71	4e-06	0.000296	DCUN1D5	DCUN1D5
3811000	3811000_a	-2.72	4e-06	0.000296	RNF152	RNF152
3654614	3654614_a	-1.31	4e-06	0.000296	SULT1A1	SULT1A1; SULT1A2
3323748	3323748_a	-2.95	5e-06	0.000298	ANO5	ANO5
2694123	2694123_a	1.6	5e-06	0.0003	RUVBL1	RUVBL1; SEC61A1
3599758	3599758_a	-1.78	5e-06	0.0003	PAQR5	PAQR5; LOC145694
2497252	2497252_a	-3.43	5e-06	0.000302	SLC9A2	SLC9A2
3075431	3075431_a	1.27	5e-06	0.000303	KIAA1549	KIAA1549
3102372	3102372_a	3.71	5e-06	0.000304	SULF1	SULF1
3142217	3142217_a	-1.93	5e-06	0.000304	PAG1	PAG1
3428190	3428190_a	-1.18	5e-06	0.000305	SLC17A8	SLC17A8
2731636	2731636_a	-2.01	5e-06	0.000307	PARM1	PARM1
3255284	3255284_a	-2.68	5e-06	0.000309	C10orf99	C10orf99
2908261	2908261_a	1.46	5e-06	0.00031	C6orf223	C6orf223
3536706	3536706_a	-1.6	5e-06	0.000315	LGALS3	LGALS3
3786471	3786471_a	-1.48	5e-06	0.000315	SETBP1	SETBP1
3653000	3653000_a	1.25	5e-06	0.000316	UBFD1	UBFD1
3419585	3419585_a	1.27	5e-06	0.000318	TMEM5	TMEM5
3846238	3846238_a	1.32	5e-06	0.000323	MFSD12	MFSD12; C19orf71; HMG20B
2908179	2908179_a	1.95	5e-06	0.000324	VEGFA	VEGFA
2352609	2352609_a	-1.48	5e-06	0.000328	MAGI3	MAGI3
3928487	3928487_a	-1.85	5e-06	0.00033	KRTAP13-2	KRTAP13-2
3379644	3379644_a	-1.59	5e-06	0.000333	CPT1A	CPT1A
3061484	3061484_a	-9.31	6e-06	0.000341	HEPACAM2	HEPACAM2
3558145	3558145_a	-1.51	6e-06	0.000341	CIDEB	CIDEB; LTB4R2
3571059	3571059_a	-1.37	6e-06	0.000344	DPF3	DPF3
3674199	3674199_a	1.5	6e-06	0.000347	CPNE7	CPNE7
3062082	3062082_a	-2.09	6e-06	0.000348	PDK4	PDK4
2544484	2544484_a	1.74	6e-06	0.000348
3396003	3396003_a	-2.01	6e-06	0.000348	SIAE	SIAE
2596514	2596514_a	1.9	6e-06	0.000348	KLF7	KLF7; KLF7P1
3157385	3157385_a	1.7	6e-06	0.000349	TOP1MT	TOP1MT
4026010	4026010_a	2.05	6e-06	0.000352	GABRE	GABRE; MIR452; MIR224
3521484	3521484_a	2.13	6e-06	0.000355	UGGT2	UGGT2
3817698	3817698_a	2	6e-06	0.000361	UHRF1	UHRF1
3458783	3458783_a	1.81	6e-06	0.000376	CDK4	CDK4; TSPAN31
3341155	3341155_a	-1.7	7e-06	0.000381	CAPN5	CAPN5
2324097	2324097_a	-1.29	7e-06	0.000381	PINK1	PINK1
3921490	3921490_a	-3.68	7e-06	0.000381	B3GALT5	B3GALT5; C21orf88
3214800	3214800_a	-1.76	7e-06	0.000381	OGN	OGN
2619265	2619265_a	-1.57	7e-06	0.000382	VIPR1	VIPR1
2332528	2332528_a	-1.29	7e-06	0.000394	RIMKLA	RIMKLA
3756546	3756546_a	-1.45	7e-06	0.000397	KRT12	KRT12; TMEM99
3974098	3974098_a	1.41	7e-06	0.000397	MID1IP1	MID1IP1; MID1IP1-AS1
3388807	3388807_a	11.64	7e-06	0.000398	MMP1	MMP1
2692319	2692319_a	-1.29	7e-06	0.000398	ADCY5	ADCY5
2435005	2435005_a	-2.61	7e-06	0.000398	SELENBP1	SELENBP1
3385042	3385042_a	-1.98	7e-06	0.000398	SYTL2	SYTL2
3380697	3380697_a	1.88	7e-06	0.000399	DHCR7	DHCR7
2585972	2585972_a	-1.27	7e-06	0.000402	ABCB11	ABCB11
3921068	3921068_a	1.59	7e-06	0.000404	ETS2	ETS2
3747236	3747236_a	-1.42	7e-06	0.000404	FAM211A	FAM211A
2401643	2401643_a	-2.34	7e-06	0.000406	FUCA1	FUCA1
3665029	3665029_a	-2.67	7e-06	0.000412	CES3	CES3
3946095	3946095_a	-1.3	7e-06	0.000414	GRAP2	GRAP2
3848540	3848540_a	-1.81	8e-06	0.000415	CD209	CD209
2807716	2807716_a	-2.59	8e-06	0.000415	C7	C7
3388673	3388673_a	3.77	8e-06	0.000425	MMP7	MMP7
3895795	3895795_a	1.29	8e-06	0.000425	RNF24	RNF24
3861557	3861557_a	-2.11	8e-06	0.000429	LGALS4	LGALS4
3990566	3990566_a	1.64	8e-06	0.000429	UTP14A	UTP14A; UTP14C
3642815	3642815_a	1.54	8e-06	0.000439	NME4	NME4
3419807	3419807_a	2.1	8e-06	0.000439	XPOT	XPOT
3883941	3883941_a	1.81	8e-06	0.000439	TGIF2	TGIF2; TGIF2-C20ORF24
3743306	3743306_a	-1.22	8e-06	0.000439	CLEC10A	CLEC10A
3201488	3201488_a	-1.58	8e-06	0.000443	CDKN2B	CDKN2B
3824471	3824471_a	1.63	8e-06	0.000453	GLT25D1	GLT25D1
3264997	3264997_a	3.03	9e-06	0.000459	PLEKHS1	PLEKHS1
4021341	4021341_a	1.98	9e-06	0.000462	ZDHHC9	ZDHHC9
3525679	3525679_a	1.51	9e-06	0.000462	ANKRD10	ANKRD10; ANKRD10-IT1
2755111	2755111_a	-1.4	9e-06	0.000462	KLKB1	KLKB1
3031650	3031650_a	-2.01	9e-06	0.000469	ABP1	ABP1
3800834	3800834_a	-2.08	9e-06	0.00047	ABHD3	ABHD3
3971768	3971768_a	1.54	9e-06	0.00047	PRDX4	PRDX4
2848265	2848265_a	-1.99	9e-06	0.00047	CMBL	CMBL
2453370	2453370_a	-1.42	9e-06	0.00047	PLXNA2	PLXNA2
3721452	3721452_a	2.48	9e-06	0.00047	FKBP10	FKBP10
3456049	3456049_a	-1.33	9e-06	0.000479	ITGB7	ITGB7
3903361	3903361_a	2.5	9e-06	0.000479	AHCY	AHCY
3346453	3346453_a	1.54	9e-06	0.00048	YAP1	YAP1
2322004	2322004_a	-1.27	9e-06	0.000481	SLC25A34	SLC25A34
2838116	2838116_a	2.12	9e-06	0.000484	FABP6	FABP6
2696113	2696113_a	-1.89	1e-05	0.000485	SLCO2A1	SLCO2A1
3996667	3996667_a	1.95	1e-05	0.000487	SNORA56	SNORA56; DKC1; SNORA36A
3462843	3462843_a	2.25	1e-05	0.000487	NAP1L1	NAP1L1
3417075	3417075_a	-1.63	1e-05	0.000487	DGKA	DGKA
3454331	3454331_a	-1.77	1e-05	0.00049	LIMA1	LIMA1
3580769	3580769_a	-3.68	1e-05	0.00049	CKB	CKB
3229529	3229529_a	1.36	1e-05	0.000491	CAMSAP1	CAMSAP1
3523156	3523156_a	1.69	1e-05	0.000491	TMTC4	TMTC4
2532314	2532314_a	-1.36	1e-05	0.000492	ALPI	ALPI; ALPP
3960478	3960478_a	1.44	1e-05	0.0005	CSNK1E	CSNK1E; LOC400927
2857733	2857733_a	-2.19	1e-05	0.000503	MIER3	MIER3
3875642	3875642_a	2.22	1e-05	0.000504	PLCB1	PLCB1
3407453	3407453_a	-1.9	1e-05	0.000509	PDE3A	PDE3A
3577940	3577940_a	-1.78	1.1e-05	0.000518	CLMN	CLMN
3928415	3928415_a	-6.14	1.1e-05	0.000518	CLDN8	CLDN8
3226160	3226160_a	-3.67	1.1e-05	0.000521	ST6GALNAC6	ST6GALNAC6; LOC100131355
2777044	2777044_a	-1.25	1.1e-05	0.000521	HSD17B13	HSD17B13
2778440	2778440_a	-1.29	1.1e-05	0.000525	UNC5C	UNC5C
3462816	3462816_a	1.68	1.1e-05	0.000534	PHLDA1	PHLDA1
3443804	3443804_a	-1.6	1.1e-05	0.000544	KLRB1	KLRB1
3392062	3392062_a	-6.43	1.1e-05	0.000552	NXPE1	NXPE1
3127818	3127818_a	1.83	1.2e-05	0.000564	LOXL2	LOXL2; LOC100507156
2734629	2734629_a	2.19	1.2e-05	0.000573	PTPN13	PTPN13
3969081	3969081_a	-1.56	1.2e-05	0.00058	TLR7	TLR7
3875179	3875179_a	-1.95	1.2e-05	0.00058	CHGB	CHGB
3047581	3047581_a	2.85	1.2e-05	0.00058	INHBA	INHBA
2766788	2766788_a	-1.71	1.2e-05	0.000581	RBM47	RBM47
3592511	3592511_a	-2.03	1.2e-05	0.000581	SQRDL	SQRDL
3385027	3385027_a	-1.45	1.2e-05	0.000581	CCDC89	CCDC89
3482888	3482888_a	1.93	1.2e-05	0.000585	GTF3A	GTF3A
3351280	3351280_a	-1.76	1.3e-05	0.000592	CD3E	CD3E
2766492	2766492_a	-2.66	1.3e-05	0.000602	C4orf34	C4orf34
2407786	2407786_a	-1.79	1.3e-05	0.000604	RHBDL2	RHBDL2; LOC100130627
7385696	7385696_a	1.38	1.3e-05	0.000604	SHFM1	SHFM1; SSBP2; RASEF
3862188	3862188_a	-6.19	1.3e-05	0.000604	FCGBP	FCGBP
2902804	2902804_a	1.72	1.3e-05	0.000604	C2	C2
2877355	2877355_a	-1.36	1.3e-05	0.000604	GFRA3	GFRA3
3475324	3475324_a	-1.99	1.3e-05	0.000604	TMEM120B	TMEM120B; RHOF
3687475	3687475_a	-2.1	1.3e-05	0.000604	GDPD3	GDPD3
2474341	2474341_a	1.5	1.3e-05	0.000604	CAD	CAD
3280573	3280573_a	3.32	1.3e-05	0.000607	NEBL	NEBL
3320819	3320819_a	-1.33	1.3e-05	0.000607	MICALCL	MICALCL
2547114	2547114_a	-1.69	1.3e-05	0.000608	XDH	XDH
3022814	3022814_a	2.46	1.3e-05	0.00061	HILPDA	HILPDA
3664982	3664982_a	-2.32	1.3e-05	0.000612	CES2	CES2
3884100	3884100_a	1.64	1.4e-05	0.000612	RPN2	RPN2; EEF1A2
3057514	3057514_a	1.93	1.4e-05	0.000615	CCL24	CCL24
2783207	2783207_a	-1.52	1.4e-05	0.000617	PRSS12	PRSS12
3687494	3687494_a	-1.34	1.4e-05	0.000617	MAPK3	MAPK3
3526378	3526378_a	1.97	1.4e-05	0.000624	PCID2	PCID2; CUL4A
2362157	2362157_a	-1.23	1.4e-05	0.000624	CD1D	CD1D
2993590	2993590_a	2.16	1.4e-05	0.000626	NFE2L3	NFE2L3
3877892	3877892_a	-1.22	1.5e-05	0.000645	PCSK2	PCSK2
3326950	3326950_a	1.89	1.5e-05	0.000645	LDLRAD3	LDLRAD3
2989112	2989112_a	1.35	1.5e-05	0.000647	ZDHHC4	ZDHHC4
3855596	3855596_a	1.44	1.5e-05	0.000647	NR2C2AP	NR2C2AP; RFXANK
3394264	3394264_a	2.11	1.5e-05	0.000648	MCAM	MCAM
2735027	2735027_a	3.48	1.5e-05	0.000651	SPP1	SPP1
3815278	3815278_a	1.3	1.5e-05	0.000651	ARID3A	ARID3A
3402506	3402506_a	-2.08	1.5e-05	0.000655	CD27	CD27
3995633	3995633_a	2.5	1.5e-05	0.000661	BGN	BGN
2405284	2405284_a	-1.63	1.5e-05	0.000661	TMEM54	TMEM54; HPCA
3508330	3508330_a	2.42	1.5e-05	0.000669	HSPH1	HSPH1
2433371	2433371_a	1.41	1.6e-05	0.000675	ACP6	ACP6
3535752	3535752_a	-3.51	1.6e-05	0.00068	PTGDR	PTGDR
3762198	3762198_a	3.89	1.6e-05	0.00068	COL1A1	COL1A1; XYLT2
3845944	3845944_a	-1.58	1.6e-05	0.000684	GNG7	GNG7
3377385	3377385_a	-1.36	1.6e-05	0.00069	NAALADL1	NAALADL1
3590341	3590341_a	-1.66	1.6e-05	0.000691	CHP1	CHP1
2440612	2440612_a	1.39	1.6e-05	0.000696	PFDN2	PFDN2
3933039	3933039_a	-2.03	1.7e-05	0.000706	TMPRSS2	TMPRSS2
3376512	3376512_a	-2.25	1.7e-05	0.000708	HRASLS2	HRASLS2
2869880	2869880_a	-2.16	1.7e-05	0.000723	EFNA5	EFNA5; LOC100129233
3756386	3756386_a	-1.14	1.7e-05	0.000728	KRT222	KRT222; SMARCE1
3875423	3875423_a	-1.77	1.7e-05	0.000731	BMP2	BMP2
2987441	2987441_a	1.61	1.8e-05	0.000737	EIF3B	EIF3B
3756566	3756566_a	-2.26	1.8e-05	0.000742	KRT20	KRT20
3411721	3411721_a	-1.27	1.8e-05	0.000754	CNTN1	CNTN1
3933331	3933331_a	1.32	1.8e-05	0.000767	C2CD2	C2CD2
2798538	2798538_a	-1.56	1.8e-05	0.00077	SDHA	SDHA
3158190	3158190_a	1.42	1.9e-05	0.00077
3829768	3829768_a	1.57	1.9e-05	0.00077	UBA2	UBA2
3326635	3326635_a	2.1	1.9e-05	0.00077	CD44	CD44
3359224	3359224_a	1.71	1.9e-05	0.000775	ASCL2	ASCL2
3937092	3937092_a	1.53	1.9e-05	0.000779	COMT	COMT
3773241	3773241_a	2.07	1.9e-05	0.000779	TBC1D16	TBC1D16
2934521	2934521_a	2.36	1.9e-05	0.000779	SLC22A3	SLC22A3; PLG
3376867	3376867_a	1.88	1.9e-05	0.000779	TRMT112	TRMT112
3920171	3920171_a	1.41	1.9e-05	0.000788	SIM2	SIM2
3581386	3581386_a	1.29	1.9e-05	0.000789	CDCA4	CDCA4
3671202	3671202_a	1.78	1.9e-05	0.000789	CDH13	CDH13
3473436	3473436_a	2.3	2e-05	0.000792	TESC	TESC
2859565	2859565_a	1.27	2e-05	0.000794
2350880	2350880_a	1.26	2e-05	0.000797	AMPD2	AMPD2
3569814	3569814_a	1.62	2e-05	0.000799	ACTN1	ACTN1
3340589	3340589_a	1.8	2e-05	0.0008	SERPINH1	SERPINH1
3733590	3733590_a	1.47	2e-05	0.0008	SOX9	SOX9
2793198	2793198_a	-1.53	2e-05	0.0008
2775909	2775909_a	-5.08	2e-05	0.000802	PLAC8	PLAC8
2882098	2882098_a	2.83	2e-05	0.000807	SPARC	SPARC; LOC100505813
3893760	3893760_a	1.63	2.1e-05	0.000837	TPD52L2	TPD52L2; LOC100505815
3742182	3742182_a	-1.87	2.1e-05	0.000843	GGT6	GGT6
3454892	3454892_a	1.6	2.1e-05	0.000843	GALNT6	GALNT6
3789947	3789947_a	-2.09	2.1e-05	0.000843	NEDD4L	NEDD4L
3496916	3496916_a	2.03	2.2e-05	0.000857	GPR180	GPR180; TGDS
3258625	3258625_a	-3.2	2.2e-05	0.000857	O3FAR1	O3FAR1
3888613	3888613_a	1.76	2.2e-05	0.000857	CEBPB	CEBPB
2402942	2402942_a	-1.4	2.2e-05	0.000857	SLC9A1	SLC9A1
3310041	3310041_a	-2.37	2.2e-05	0.000857	FGFR2	FGFR2
3563861	3563861_a	-1.34	2.2e-05	0.000857	CDKL1	CDKL1
3163982	3163982_a	-1.64	2.2e-05	0.000859	ADAMTSL1	ADAMTSL1
2952065	2952065_a	1.42	2.2e-05	0.000861	PPIL1	PPIL1; C6orf89
2703750	2703750_a	-8.27	2.2e-05	0.000861	SI	SI
3764002	3764002_a	1.76	2.3e-05	0.00087	MRPS23	MRPS23
3252036	3252036_a	1.91	2.3e-05	0.000873	PLAU	PLAU
3874438	3874438_a	1.85	2.3e-05	0.000876	CDC25B	CDC25B
2891556	2891556_a	1.44	2.3e-05	0.000883	FOXQ1	FOXQ1
3260985	3260985_a	1.5	2.3e-05	0.000888	SFXN3	SFXN3
2728938	2728938_a	-1.62	2.3e-05	0.000891	LPHN3	LPHN3
3930360	3930360_a	1.36	2.4e-05	0.0009	RUNX1	RUNX1; LOC100506403
3970476	3970476_a	2.08	2.4e-05	0.000906	SCML1	SCML1
2673773	2673773_a	-1.4	2.4e-05	0.000907	SLC25A20	SLC25A20
3936442	3936442_a	-1.27	2.4e-05	0.000908	PEX26	PEX26; NUCKS1
2450668	2450668_a	1.39	2.4e-05	0.000908	TMEM9	TMEM9
3809826	3809826_a	-2.05	2.4e-05	0.000908	ATP8B1	ATP8B1; LOC100505549; LOC100129408
3064293	3064293_a	1.5	2.4e-05	0.000909	EPHB4	EPHB4
2910680	2910680_a	-1.51	2.4e-05	0.000912	LRRC1	LRRC1
3558118	3558118_a	-1.43	2.4e-05	0.000914	DHRS1	DHRS1
3278057	3278057_a	2.06	2.5e-05	0.000917	CCDC3	CCDC3
3996289	3996289_a	1.51	2.5e-05	0.00092	EMD	EMD
2746591	2746591_a	2.72	2.5e-05	0.00092	EDNRA	EDNRA
2431031	2431031_a	-6.2	2.5e-05	0.000922	HMGCS2	HMGCS2
2477598	2477598_a	-1.58	2.5e-05	0.000922	FAM82A1	FAM82A1
2855542	2855542_a	-2.84	2.5e-05	0.000923	CCL28	CCL28
2533019	2533019_a	-1.86	2.5e-05	0.000929	UGT1A4	UGT1A9; UGT1A10; UGT1A5; UGT1A8; UGT1A4; UGT1A7; UGT1A6; UGT1A1; UGT1A3
2779271	2779271_a	-7.79	2.5e-05	0.000931	ADH1C	ADH1C; ADH1B; ADH1A
2385012	2385012_a	-2.18	2.5e-05	0.000931	CAPN9	CAPN9; C1orf198
3497790	3497790_a	2.18	2.5e-05	0.000931	IPO5	IPO5
2345023	2345023_a	-15.45	2.5e-05	0.000932	CLCA1	CLCA1
2855285	2855285_a	-3.33	2.6e-05	0.000934	SEPP1	SEPP1
3662808	3662808_a	1.68	2.6e-05	0.00094	GPR56	GPR56
2438125	2438125_a	1.58	2.6e-05	0.000949	CCT3	CCT3
3458248	3458248_a	-1.94	2.6e-05	0.000949	MYO1A	MYO1A; TAC3
2432714	2432714_a	-1.59	2.6e-05	0.00095	CD160	CD160
2949488	2949488_a	-1.76	2.6e-05	0.000954	SLC44A4	SLC44A4
4026902	4026902_a	1.5	2.7e-05	0.000959	NAA10	NAA10
3890555	3890555_a	1.73	2.7e-05	0.000959	RAE1	RAE1
3388830	3388830_a	7.1	2.7e-05	0.000964	MMP3	MMP3
3501219	3501219_a	1.76	2.7e-05	0.00097	COL4A2	COL4A2
2913277	2913277_a	-1.21	2.7e-05	0.000975	KCNQ5	KCNQ5
3830530	3830530_a	1.55	2.7e-05	0.000975	TMEM147	TMEM147
3394412	3394412_a	2.02	2.8e-05	0.000999	THY1	THY1
2902736	2902736_a	1.76	2.8e-05	0.000999	C6orf48	C6orf48
3645555	3645555_a	1.71	2.8e-05	0.001008	TNFRSF12A	TNFRSF12A
4021633	4021633_a	1.53	2.9e-05	0.001011	ENOX2	ENOX2
2413886	2413886_a	-1.41	2.9e-05	0.001012	TTC22	TTC22
3260895	3260895_a	-1.84	2.9e-05	0.001012	SEMA4G	SEMA4G
2908474	2908474_a	1.88	2.9e-05	0.001012	HSP90AB1	HSP90AB1; SLC35B2; MIR4647
3390860	3390860_a	-1.54	2.9e-05	0.001013	POU2AF1	POU2AF1
3274758	3274758_a	-1.75	2.9e-05	0.001013	AKR1C2	AKR1C2; LOC100653286
3470964	3470964_a	-1.46	2.9e-05	0.001016	GLTP	GLTP
3513794	3513794_a	1.9	2.9e-05	0.001017	RCBTB1	RCBTB1
3129175	3129175_a	-1.4	2.9e-05	0.001023	SCARA5	SCARA5
2897899	2897899_a	1.3	3e-05	0.001038	SOX4	SOX4
3444216	3444216_a	-1.51	3e-05	0.00105	STYK1	STYK1
3271018	3271018_a	1.2	3e-05	0.00105	GLRX3	GLRX3
2459793	2459793_a	1.16	3e-05	0.00105	CCSAP	CCSAP
2451593	2451593_a	2.72	3e-05	0.00105	CHI3L1	CHI3L1
3300242	3300242_a	-1.32	3.1e-05	0.001054	CPEB3	CPEB3; NHP2
3912861	3912861_a	1.67	3.1e-05	0.001054	PSMA7	PSMA7
3461341	3461341_a	-3.31	3.1e-05	0.001056	CPM	CPM; MDM2
3118818	3118818_a	1.89	3.1e-05	0.001058	PTP4A3	PTP4A3
3490655	3490655_a	2.45	3.1e-05	0.001058	CKAP2	CKAP2
2694001	2694001_a	-1.3	3.1e-05	0.00107	MGLL	MGLL
2880552	2880552_a	-1.69	3.1e-05	0.00107	HTR4	HTR4
3753985	3753985_a	-1.29	3.1e-05	0.00107	CCL23	CCL23
2460325	2460325_a	1.47	3.2e-05	0.001074	C1orf198	C1orf198
2677356	2677356_a	1.89	3.2e-05	0.001076	WNT5A	WNT5A
3757630	3757630_a	1.55	3.2e-05	0.001081	KAT2A	KAT2A
2699145	2699145_a	-1.54	3.2e-05	0.001081	SLC9A9	SLC9A9; ST13
3350775	3350775_a	-1.41	3.2e-05	0.001081	SIDT2	SIDT2
2675171	2675171_a	1.27	3.2e-05	0.001082	HYAL2	HYAL2
2379665	2379665_a	2.42	3.2e-05	0.001084	PROX1	PROX1
2326561	2326561_a	-1.45	3.2e-05	0.001084	RPS6KA1	RPS6KA1
3596147	3596147_a	-3.42	3.3e-05	0.001092	GCNT3	GCNT3; GTF2A2
3868681	3868681_a	-2.42	3.3e-05	0.001095	KLK1	KLK1
2945882	2945882_a	-2.08	3.3e-05	0.001098	NUP50	NUP50; CMAHP
3617412	3617412_a	-1.49	3.3e-05	0.0011	LPCAT4	LPCAT4
3741800	3741800_a	-1.74	3.3e-05	0.00111	ATP2A3	ATP2A3
3421177	3421177_a	1.61	3.4e-05	0.001138	NUP107	NUP107
2997376	2997376_a	2.66	3.5e-05	0.00114	ANLN	ANLN
3315675	3315675_a	2.12	3.5e-05	0.00114	IFITM1	IFITM1
3962678	3962678_a	-1.43	3.5e-05	0.00114	PACSIN2	PACSIN2
2542651	2542651_a	1.76	3.5e-05	0.00114	WDR35	WDR35
2859601	2859601_a	1.43	3.5e-05	0.001142	ADAMTS6	ADAMTS6
3566949	3566949_a	1.19	3.5e-05	0.001151	C14orf149	C14orf149
3971877	3971877_a	1.8	3.5e-05	0.00116	EIF2S3	EIF2S3
3971219	3971219_a	-1.08	3.6e-05	0.001166	CNKSR2	CNKSR2
3867734	3867734_a	-1.3	3.6e-05	0.001166	SLC6A16	SLC6A16
2371547	2371547_a	-1.67	3.6e-05	0.001172	C1orf21	C1orf21
2401440	2401440_a	-1.45	3.6e-05	0.001172
3881443	3881443_a	2.72	3.6e-05	0.001175	TPX2	TPX2
4017961	4017961_a	1.17	3.6e-05	0.001175	AMMECR1	AMMECR1; TMEM164
2585476	2585476_a	-1.31	3.6e-05	0.001176	SCN7A	SCN7A
3715614	3715614_a	-2.08	3.7e-05	0.001204	SLC13A2	SLC13A2
3846589	3846589_a	-1.23	3.7e-05	0.001204
4027009	4027009_a	1.4	3.8e-05	0.001216	IRAK1	IRAK1
2995491	2995491_a	1.45	3.8e-05	0.001222	FAM188B	FAM188B; INMT-FAM188B
2409507	2409507_a	-1.25	3.8e-05	0.001222	SLC6A9	SLC6A9
2460422	2460422_a	1.32	3.8e-05	0.001223	FAM89A	FAM89A; MIR1182; RNF4
3638566	3638566_a	-1.36	3.9e-05	0.001233	PEX11A	PEX11A
3855633	3855633_a	-1.28	3.9e-05	0.001239	TM6SF2	TM6SF2
3628498	3628498_a	-3.05	3.9e-05	0.001239	CA12	CA12
2566848	2566848_a	-1.41	3.9e-05	0.001242	AFF3	AFF3
3662158	3662158_a	-2.36	3.9e-05	0.001242	MT1JP	MT1JP; MT1E; MT1M
3645477	3645477_a	1.27	3.9e-05	0.001242	PAQR4	PAQR4; PKMYT1
3471224	3471224_a	1.85	4e-05	0.001253	GPN3	GPN3; FAM216A
3879467	3879467_a	1.66	4e-05	0.001253	XRN2	XRN2
2544201	2544201_a	-1.43	4e-05	0.001257	TP53I3	TP53I3
2378662	2378662_a	2.01	4e-05	0.001257	TRAF5	TRAF5
3074857	3074857_a	-1.24	4e-05	0.001263	PTN	PTN
3938384	3938384_a	-1.78	4e-05	0.001265	IGLL5	IGLL5; IGLV1-44; IGLV2-8
2809245	2809245_a	2.41	4.1e-05	0.001284	ITGA2	ITGA2
3504434	3504434_a	1.99	4.1e-05	0.001285	XPO4	XPO4
4011464	4011464_a	1.25	4.1e-05	0.001285	PJA1	PJA1
3902609	3902609_a	1.53	4.1e-05	0.001285	PDRG1	PDRG1; TTLL9
3572782	3572782_a	1.49	4.1e-05	0.001285	ANGEL1	ANGEL1; VASH1; LOC100506603; LOC100506624
3686080	3686080_a	1.43	4.2e-05	0.001295	NSMCE1	NSMCE1
3555736	3555736_a	-1.71	4.2e-05	0.001295	NDRG2	NDRG2
2877893	2877893_a	-1.59	4.3e-05	0.001315	MZB1	MZB1
3514804	3514804_a	1.41	4.3e-05	0.001328	NEK5	NEK5; UTP14C
2473735	2473735_a	-1.28	4.3e-05	0.001334	HADHB	HADHB
3308241	3308241_a	-1.17	4.4e-05	0.00134	GFRA1	GFRA1
2640579	2640579_a	1.6	4.4e-05	0.00134	PLXNA1	PLXNA1
3667281	3667281_a	1.55	4.4e-05	0.001355	SF3B3	SF3B3
3264621	3264621_a	-1.45	4.4e-05	0.001355	TCF7L2	TCF7L2
2353749	2353749_a	-1.29	4.4e-05	0.001355	CD101	CD101
3204149	3204149_a	-1.51	4.4e-05	0.001355	CNTFR	CNTFR
3846538	3846538_a	1.25	4.5e-05	0.001373	EEF2	EEF2; SNORD37
2617433	2617433_a	-1.47	4.5e-05	0.001373	VILL	VILL
3913483	3913483_a	1.97	4.7e-05	0.001419	TCFL5	TCFL5; DPH3P1; COL9A3
3408505	3408505_a	-2	4.7e-05	0.001425	LRMP	LRMP
2417016	2417016_a	-1.48	4.7e-05	0.001433	WDR78	WDR78
2457261	2457261_a	1.51	4.8e-05	0.001449	DUSP10	DUSP10
2615808	2615808_a	-1.8	4.8e-05	0.001457	GPD1L	GPD1L
3909064	3909064_a	1.32	4.9e-05	0.001458	TMEM189-UBE2V1	TMEM189-UBE2V1; TMEM189; UBE2V1
2732844	2732844_a	2.19	4.9e-05	0.001459	ANXA3	ANXA3
3523499	3523499_a	-1.21	4.9e-05	0.001459	FGF14	FGF14; FGF14-IT1; ITGBL1
3409127	3409127_a	1.73	4.9e-05	0.001461	ARNTL2	ARNTL2
3507282	3507282_a	1.88	5e-05	0.001484	FLT1	FLT1
2636483	2636483_a	-1.95	5e-05	0.001499	SIDT1	SIDT1; KIAA2018
3863669	3863669_a	-1.75	5e-05	0.001499	CEACAM1	CEACAM1
3523881	3523881_a	1.53	5e-05	0.001499	KDELC1	KDELC1
2783493	2783493_a	-3.22	5.1e-05	0.0015	FABP2	FABP2
2452187	2452187_a	-1.3	5.1e-05	0.0015	LRRN2	LRRN2
3768791	3768791_a	-1.37	5.1e-05	0.0015	ABCA6	ABCA6
2551905	2551905_a	-1.33	5.1e-05	0.001501	C2orf61	C2orf61; CALM3; CALM2; CALM1
3182199	3182199_a	1.6	5.1e-05	0.001501	MSANTD3	MSANTD3
3075531	3075531_a	2.08	5.1e-05	0.001504	ZC3HAV1L	ZC3HAV1L
3504617	3504617_a	2.46	5.1e-05	0.001505	SKA3	SKA3; MRP63
3670918	3670918_a	-1.61	5.2e-05	0.001525	PLCG2	PLCG2
3023060	3023060_a	2.14	5.2e-05	0.001525	CALU	CALU
2993639	2993639_a	1.51	5.2e-05	0.001527	CBX3	CBX3
3604287	3604287_a	-1.35	5.3e-05	0.001532	IL16	IL16; STARD5
3480681	3480681_a	1.35	5.4e-05	0.001559	MRP63	MRP63; SKA3
3969802	3969802_a	-1.31	5.5e-05	0.001593	BMX	BMX; HNRPDL; PIR
3458837	3458837_a	1.21	5.5e-05	0.001593	METTL1	METTL1
3128046	3128046_a	2.29	5.6e-05	0.001617	STC1	STC1
3741426	3741426_a	-1.36	5.6e-05	0.00162	TRPV3	TRPV3
2522916	2522916_a	-1.25	5.6e-05	0.001623	CDK15	CDK15
2492496	2492496_a	1.85	5.6e-05	0.001623	LINC00152	LINC00152; ANAPC1
3759356	3759356_a	1.5	5.7e-05	0.001627	EFTUD2	EFTUD2
2534615	2534615_a	1.3	5.7e-05	0.001627	SCLY	SCLY; UBE2F-SCLY
3217807	3217807_a	1.83	5.7e-05	0.001634	TEX10	TEX10
2880679	2880679_a	1.6	5.7e-05	0.001634	SH3TC2	SH3TC2
3418007	3418007_a	1.59	5.7e-05	0.001634	SHMT2	SHMT2
2776670	2776670_a	-1.28	5.7e-05	0.001634	MAPK10	MAPK10
2439861	2439861_a	-1.26	5.7e-05	0.001636	IGSF9	IGSF9
3175971	3175971_a	2.66	5.8e-05	0.001648	PSAT1	PSAT1
3289445	3289445_a	-1.88	5.8e-05	0.001648	A1CF	A1CF
3663181	3663181_a	1.49	5.8e-05	0.001648	CCDC113	CCDC113; PRSS54
2496907	2496907_a	-2.45	5.8e-05	0.001649	IL1R2	IL1R2
2407314	2407314_a	-1.4	5.8e-05	0.00165	EPHA10	EPHA10
3003193	3003193_a	1.67	5.8e-05	0.00165	CCT6A	CCT6A
3811339	3811339_a	-1.54	5.9e-05	0.001667	BCL2	BCL2
3776504	3776504_a	1.19	5.9e-05	0.001667	TGIF1	TGIF1
3526544	3526544_a	1.5	6e-05	0.00167	DCUN1D2	DCUN1D2
2452977	2452977_a	-1.7	5.9e-05	0.00167	FAIM3	FAIM3; IL24
3696697	3696697_a	2.02	6e-05	0.00167	NOB1	NOB1
2358949	2358949_a	-1.35	6e-05	0.001679	CGN	CGN
2985368	2985368_a	-1.19	6e-05	0.001679	FRMD1	FRMD1
3453370	3453370_a	-1.21	6e-05	0.001685	ARF3	ARF3; LOC100509457; LOC100507718; HLA-DQA1
3859668	3859668_a	-1.24	6.1e-05	0.001687	LGI4	LGI4; FXYD3
3114832	3114832_a	2.21	6.1e-05	0.001689	SQLE	SQLE
3741769	3741769_a	-1.32	6.1e-05	0.001701	P2RX1	P2RX1
3890640	3890640_a	-4.3	6.1e-05	0.001704	PCK1	PCK1
3011409	3011409_a	-1.45	6.2e-05	0.001709	RUNDC3B	RUNDC3B
2365933	2365933_a	-1.27	6.2e-05	0.00172	LOC100128751	LOC100128751
2362351	2362351_a	-1.35	6.2e-05	0.00172	PYHIN1	PYHIN1
3884892	3884892_a	1.79	6.3e-05	0.001725	FAM83D	FAM83D
2521878	2521878_a	-1.43	6.3e-05	0.001743	SATB2-AS1	SATB2-AS1; SATB2
2742224	2742224_a	1.55	6.3e-05	0.001743	SPRY1	SPRY1
3469597	3469597_a	1.38	6.5e-05	0.001771	NUAK1	NUAK1
3697015	3697015_a	1.57	6.5e-05	0.001775	AARS	AARS
3228191	3228191_a	1.27	6.5e-05	0.001775	DDX31	DDX31
3708874	3708874_a	-1.46	6.5e-05	0.001786	MPDU1	MPDU1
3929721	3929721_a	1.54	6.6e-05	0.001795	GART	GART
3442024	3442024_a	1.46	6.6e-05	0.001795	NOP2	NOP2
2863363	2863363_a	1.96	6.6e-05	0.001796	F2RL2	F2RL2
3817116	3817116_a	-1.38	6.6e-05	0.0018	TJP3	TJP3
3726934	3726934_a	2.11	6.6e-05	0.0018	NME1	NME1; NME1-NME2; NME2
3651057	3651057_a	-1.68	6.7e-05	0.001804	C16orf62	C16orf62
3414351	3414351_a	1.38	6.7e-05	0.001817	ASIC1	ASIC1
2442587	2442587_a	-1.24	6.7e-05	0.001817	CD247	CD247
3518977	3518977_a	1.79	6.8e-05	0.001828	RNF219	RNF219; POU4F1-AS1
2531908	2531908_a	-4.11	6.9e-05	0.001852	B3GNT7	B3GNT7
3421630	3421630_a	1.76	6.9e-05	0.001858	CCT2	CCT2
3106243	3106243_a	2.09	6.9e-05	0.001858	RIPK2	RIPK2
3066436	3066436_a	2.03	7e-05	0.001863	PUS7	PUS7
2573232	2573232_a	1.35	7e-05	0.001863	TMEM185B	TMEM185B
3923218	3923218_a	1.38	7e-05	0.001868	RRP1B	RRP1B
2954678	2954678_a	1.59	7e-05	0.001868	XPO5	XPO5
3448428	3448428_a	1.75	7.1e-05	0.001882	ASUN	ASUN
2897576	2897576_a	1.35	7.1e-05	0.001891	E2F3	E2F3
2601414	2601414_a	2.19	7.1e-05	0.001894	SERPINE2	SERPINE2; LOC100129171
2816459	2816459_a	2.01	7.2e-05	0.001908	F2R	F2R
3578089	3578089_a	-1.2	7.2e-05	0.001908	SYNE3	SYNE3
2987632	2987632_a	1.44	7.3e-05	0.001908	TTYH3	TTYH3
2340186	2340186_a	-1.61	7.2e-05	0.001908	RAVER2	RAVER2
3894765	3894765_a	-1.34	7.2e-05	0.001908	SIRPG	SIRPG; SIRPA
3672059	3672059_a	-1.31	7.3e-05	0.001908	KIAA0513	KIAA0513
3416921	3416921_a	-1.41	7.3e-05	0.001913	RDH5	RDH5; BLOC1S1-RDH5
3939545	3939545_a	1.54	7.3e-05	0.001915	MIF	MIF; LOC284889
3975893	3975893_a	1.8	7.3e-05	0.001915	PHF16	PHF16
3468345	3468345_a	-1.71	7.4e-05	0.001923	IGF1	IGF1
3106276	3106276_a	1.47	7.4e-05	0.001923	OSGIN2	OSGIN2
3939470	3939470_a	1.63	7.4e-05	0.001939	MMP11	MMP11
3459604	3459604_a	1.37	7.5e-05	0.001942	PPM1H	PPM1H
2332144	2332144_a	1.68	7.5e-05	0.001943	CTPS1	CTPS1
3445326	3445326_a	2	7.5e-05	0.001951	GRIN2B	GRIN2B
3681488	3681488_a	-3.49	7.6e-05	0.001957	PLA2G10	PLA2G10; BFAR; LOC100652777
2672075	2672075_a	-1.33	7.6e-05	0.001957	XCR1	XCR1
3332276	3332276_a	-1.75	7.6e-05	0.001963	MS4A2	MS4A2
3484641	3484641_a	2	7.6e-05	0.001965	BRCA2	BRCA2
3783723	3783723_a	-2.16	7.6e-05	0.001966	RNF125	RNF125
3891278	3891278_a	1.88	7.7e-05	0.001971	CTSZ	CTSZ; TH1L
4009288	4009288_a	1.48	7.7e-05	0.001975	HSD17B10	HSD17B10
3996083	3996083_a	1.25	7.8e-05	0.001985	TMEM187	TMEM187; HCFC1
3455134	3455134_a	1.21	7.8e-05	0.001985	KRT80	KRT80
2643901	2643901_a	-1.67	7.8e-05	0.001985	PPP2R3A	PPP2R3A
2723605	2723605_a	-1.95	7.8e-05	0.001985	C4orf19	C4orf19; RELL1
3384718	3384718_a	-1.13	7.8e-05	0.001985	DLG2	DLG2
2605321	2605321_a	2.37	7.8e-05	0.001985	COL6A3	COL6A3
4000370	4000370_a	2.09	7.8e-05	0.001996	FANCB	FANCB
2841964	2841964_a	1.6	7.9e-05	0.002005	MSX2	MSX2; MSX2P1
3710108	3710108_a	-1.26	7.9e-05	0.002011	GLP2R	GLP2R; GAS7
3904119	3904119_a	1.77	7.9e-05	0.002011	CPNE1	CPNE1; RBM12
3755429	3755429_a	1.54	8e-05	0.002017	RPL23	RPL23; SNORA21
3023483	3023483_a	1.86	8e-05	0.002017	FAM40B	FAM40B
3816803	3816803_a	-1.4	8.1e-05	0.002032
2398706	2398706_a	1.4	8.1e-05	0.002032	MFAP2	MFAP2
3249641	3249641_a	-1.16	8.1e-05	0.002032	MYPN	MYPN
3861413	3861413_a	-1.33	8.1e-05	0.002032	MAP4K1	MAP4K1
3901361	3901361_a	3.23	8.1e-05	0.002032	CST1	CST1; CST4
4021558	4021558_a	-1.44	8.1e-05	0.002033	GPR119	GPR119
3595441	3595441_a	-1.34	8.2e-05	0.002039	MYZAP	MYZAP; GCOM1; POLR2M
2371065	2371065_a	1.96	8.2e-05	0.002042	LAMC1	LAMC1
3515965	3515965_a	2.32	8.2e-05	0.002042	DIAPH3	DIAPH3
3753860	3753860_a	-1.7	8.2e-05	0.002045	CCL5	CCL5
3339722	3339722_a	-1.34	8.3e-05	0.002055	P2RY2	P2RY2
4026669	4026669_a	1.33	8.3e-05	0.002055	BCAP31	BCAP31
3496366	3496366_a	1.98	8.3e-05	0.002058	MIR17HG	MIR17HG; MIR18A; MIR19A; MIR19B1; MIR20A; MIR92A1
2442008	2442008_a	-1.19	8.3e-05	0.002067	RXRG	RXRG
3390641	3390641_a	-1.17	8.5e-05	0.002074	ARHGAP20	ARHGAP20
3783565	3783565_a	-1.12	8.4e-05	0.002074	TTR	TTR
2799030	2799030_a	-1.57	8.4e-05	0.002074	SLC6A19	SLC6A19
2830465	2830465_a	-1.35	8.4e-05	0.002074	MYOT	MYOT
3887049	3887049_a	1.53	8.5e-05	0.002074	UBE2C	UBE2C
3853108	3853108_a	1.4	8.4e-05	0.002074	NOTCH3	NOTCH3
3523855	3523855_a	1.6	8.4e-05	0.002074	TEX30	TEX30
2587937	2587937_a	-1.27	8.5e-05	0.002083	CHRNA1	CHRNA1
2712236	2712236_a	-3.05	8.5e-05	0.002083	MUC4	MUC4
3422458	3422458_a	-1.46	8.5e-05	0.002084	TRHDE	TRHDE
3329099	3329099_a	1.57	8.5e-05	0.002084	GYLTL1B	GYLTL1B
3185976	3185976_a	1.25	8.6e-05	0.002084	COL27A1	COL27A1
3388631	3388631_a	1.54	8.6e-05	0.002091	TMEM123	TMEM123
4017810	4017810_a	2.33	8.6e-05	0.002091	ACSL4	ACSL4
3768703	3768703_a	-1.31	8.6e-05	0.002091	ABCA9	ABCA9
2793137	2793137_a	-1.37	8.6e-05	0.002091	SH3RF1	SH3RF1
2951191	2951191_a	-1.9	8.7e-05	0.002095	SPDEF	SPDEF
4012511	4012511_a	-1.23	8.7e-05	0.002096	NAP1L2	NAP1L2
3734453	3734453_a	-1.22	8.7e-05	0.002102	SLC9A3R1	SLC9A3R1
3144973	3144973_a	1.69	8.8e-05	0.002115	RAD54B	RAD54B; FSBP
3862167	3862167_a	1.44	8.8e-05	0.002123	FBL	FBL
3726406	3726406_a	-1.65	8.9e-05	0.00213	ACSF2	ACSF2; CHAD
3319685	3319685_a	1.55	8.9e-05	0.00213	AKIP1	AKIP1
3940001	3940001_a	-1.32	8.9e-05	0.002131	SPECC1L	SPECC1L
3892660	3892660_a	1.42	8.9e-05	0.002134	RPS21	RPS21; FLJ39653
2798915	2798915_a	2.05	8.9e-05	0.002136	TRIP13	TRIP13; BRD9
3836401	3836401_a	-1.3	9e-05	0.002147	GIPR	GIPR
2365872	2365872_a	-1.19	9.1e-05	0.002159	RCSD1	RCSD1
2396461	2396461_a	1.39	9.1e-05	0.002159	SRM	SRM
2427469	2427469_a	1.78	9.1e-05	0.002159	SLC16A4	SLC16A4
3122489	3122489_a	2.43	9.1e-05	0.002164	ANGPT2	ANGPT2
2734784	2734784_a	-1.32	9.1e-05	0.002166	AFF1	AFF1
3434594	3434594_a	-1.46	9.1e-05	0.002166	ACADS	ACADS
3555300	3555300_a	1.41	9.2e-05	0.002178	CCNB1IP1	CCNB1IP1
2505529	2505529_a	-1.24	9.2e-05	0.002178	PTPN18	PTPN18
3555340	3555340_a	-1.35	9.2e-05	0.002178	TEP1	TEP1
2382117	2382117_a	-1.39	9.3e-05	0.002183	CAPN2	CAPN2
3497881	3497881_a	2.17	9.3e-05	0.002183	FARP1	FARP1; STK24
2965206	2965206_a	-1.32	9.3e-05	0.002193	EPHA7	EPHA7
3980887	3980887_a	1.77	9.4e-05	0.002201	NONO	NONO
3263944	3263944_a	-2.34	9.4e-05	0.002201	PDCD4	PDCD4; MIR4680
3352040	3352040_a	-1.46	9.4e-05	0.002208	PDZD3	PDZD3
2439052	2439052_a	-1.29	9.5e-05	0.002213	FCRL2	FCRL2
2909167	2909167_a	1.63	9.5e-05	0.002213	TDRD6	TDRD6; SLC25A27
3482219	3482219_a	1.72	9.5e-05	0.002223	NUPL1	NUPL1; LOC646482
3317309	3317309_a	1.71	9.7e-05	0.002248	CD81	CD81
3444147	3444147_a	-1.43	9.7e-05	0.002258	KLRC1	KLRC1; KLRC2
2493858	2493858_a	-1.2	9.8e-05	0.002272	MAL	MAL
2881413	2881413_a	1.52	9.8e-05	0.002273	RPS14	RPS14
3059393	3059393_a	-1.2	9.8e-05	0.002276	SEMA3E	SEMA3E
3120653	3120653_a	-1.39	9.9e-05	0.002288	GPT	GPT
2798777	2798777_a	1.35	9.9e-05	0.002289	CEP72	CEP72; TPPP
2427619	2427619_a	-1.71	9.9e-05	0.002292	KCNA3	KCNA3
3315549	3315549_a	1.28	0.0001	0.002293	PSMD13	PSMD13
3340665	3340665_a	1.43	0.0001	0.002305	DGAT2	DGAT2
3892918	3892918_a	1.7	0.0001	0.002305	C20orf20	C20orf20; OGFR-AS1
3415109	3415109_a	-1.49	0.000101	0.00232	ACVRL1	ACVRL1
2559494	2559494_a	-1.27	0.000102	0.002329	PRADC1	PRADC1
2772566	2772566_a	-2.42	0.000102	0.002344	IGJ	IGJ; ENAM
3748026	3748026_a	-1.28	0.000103	0.002358	TOM1L2	TOM1L2
3920003	3920003_a	1.56	0.000103	0.002358	CHAF1B	CHAF1B
3272736	3272736_a	1.2	0.000103	0.002358	ZNF511	ZNF511
3976797	3976797_a	1.61	0.000105	0.002392	SUV39H1	SUV39H1
3486883	3486883_a	1.62	0.000105	0.002393	NAA16	NAA16
3631964	3631964_a	1.41	0.000105	0.002393	PKM	PKM
3486956	3486956_a	1.69	0.000106	0.002402	RGCC	RGCC
2339786	2339786_a	-1.56	0.000106	0.002402	PGM1	PGM1
2443952	2443952_a	-1.2	0.000106	0.002402	MYOC	MYOC
3189080	3189080_a	1.26	0.000106	0.002402	RABEPK	RABEPK
3265224	3265224_a	1.72	0.000106	0.002403	VWA2	VWA2
4015763	4015763_a	1.74	0.000108	0.002439	GLA	GLA
3607332	3607332_a	1.16	0.000108	0.002443	ACAN	ACAN
2401994	2401994_a	-1.24	0.000109	0.002447	RUNX3	RUNX3
3593931	3593931_a	-2.36	0.000109	0.002456	GLDN	GLDN
2676671	2676671_a	1.6	0.000111	0.002482	TKT	TKT
3114358	3114358_a	1.33	0.000111	0.00249	FAM91A1	FAM91A1
3192062	3192062_a	1.37	0.000112	0.002493	PRRC2B	PRRC2B
3491486	3491486_a	1.4	0.000112	0.002493	PCDH17	PCDH17
3487220	3487220_a	1.53	0.000112	0.002509	AKAP11	AKAP11
2367743	2367743_a	-1.86	0.000114	0.002534	PRDX6	PRDX6
2429914	2429914_a	-1.24	0.000114	0.002537	IGSF3	IGSF3
3959918	3959918_a	-1.6	0.000114	0.002537	TST	TST
2711205	2711205_a	-1.77	0.000114	0.002537	ATP13A4	ATP13A4
3048413	3048413_a	1.4	0.000115	0.002545	POLD2	POLD2
2879105	2879105_a	1.62	0.000116	0.002558	SPRY4	SPRY4; SPRY4-IT1
3164086	3164086_a	-1.32	0.000116	0.002558	ADAMTSL1	ADAMTSL1
2778856	2778856_a	1.6	0.000116	0.002558	TSPAN5	TSPAN5
3581637	3581637_a	-1.78	0.000116	0.002563	IGHG1	IGHG1; IGHM; IGHD; IGHE
4010860	4010860_a	1.53	0.000116	0.002564	LAS1L	LAS1L
2813414	2813414_a	1.93	0.000116	0.002564	CCNB1	CCNB1
3378433	3378433_a	1.29	0.000117	0.002569	SPTBN2	SPTBN2
3852133	3852133_a	-1.23	0.000118	0.002589	CACNA1A	CACNA1A
3448088	3448088_a	-1.64	0.000118	0.002597	BHLHE41	BHLHE41; SSPN
3041875	3041875_a	1.6	0.000119	0.00261	OSBPL3	OSBPL3
3529775	3529775_a	-1.11	0.00012	0.002616	TSSK4	TSSK4
2974935	2974935_a	1.77	0.00012	0.002622	SLC2A12	SLC2A12
2678468	2678468_a	-1.78	0.00012	0.00263	FAM3D	FAM3D
2389247	2389247_a	1.21	0.000121	0.002633	KIF26B	KIF26B
2998638	2998638_a	-1.49	0.000121	0.002641	C7orf10	C7orf10
3013054	3013054_a	2.66	0.000123	0.002665	COL1A2	COL1A2
2334476	2334476_a	-1.27	0.000123	0.002667	MAST2	MAST2
2417008	2417008_a	-4	0.000123	0.002678	INSL5	INSL5
3881282	3881282_a	1.54	0.000124	0.002686	HM13	HM13; PSIMCT-1
3250055	3250055_a	1.66	0.000124	0.002686	DDX21	DDX21
3888522	3888522_a	1.23	0.000126	0.002717	SNAI1	SNAI1
2434178	2434178_a	-1.52	0.000126	0.002719	MTMR11	MTMR11
2344393	2344393_a	-2.41	0.000127	0.00273	PRKACB	PRKACB
3305801	3305801_a	-1.13	0.000127	0.002731	SORCS1	SORCS1
3754469	3754469_a	1.77	0.000127	0.002731	ACACA	ACACA
2562932	2562932_a	-1.31	0.000128	0.002745	CD8A	CD8A
3697090	3697090_a	1.41	0.000128	0.00275	ST3GAL2	ST3GAL2
3524618	3524618_a	1.67	0.000128	0.002753	ARGLU1	ARGLU1
3203582	3203582_a	1.26	0.000129	0.00276	NOL6	NOL6
3756262	3756262_a	2.36	0.000129	0.002766	TNS4	TNS4
3488602	3488602_a	1.53	0.00013	0.002788	LRCH1	LRCH1
2380590	2380590_a	1.69	0.000131	0.002798	TGFB2	TGFB2
4051723	4051723_a	-1.49	0.000131	0.002798	ENTPD8	ENTPD8
2602653	2602653_a	-1.55	0.000132	0.00281	PID1	PID1
3662139	3662139_a	-1.32	0.000132	0.002813	MT1E	MT1E; MT1JP; MT1M
3838317	3838317_a	-1.32	0.000133	0.002815	TRPM4	TRPM4
3222170	3222170_a	2.65	0.000133	0.00282	TNC	TNC
2705164	2705164_a	1.68	0.000133	0.002823	EIF5A2	EIF5A2
3353859	3353859_a	-1.41	0.000135	0.002863	OR4D5	OR4D5
3662106	3662106_a	-1.83	0.000135	0.002863	MT2A	MT2A; MT1A
3119945	3119945_a	1.8	0.000137	0.002886	GRINA	GRINA
3707812	3707812_a	-1.42	0.000137	0.00289	WSCD1	WSCD1; LOC339166
2878943	2878943_a	-1.23	0.000137	0.00289	PCDH1	PCDH1
3057955	3057955_a	-1.82	0.000137	0.00289	FGL2	FGL2
2333035	2333035_a	-1.23	0.000138	0.002892	TMEM125	TMEM125
3883309	3883309_a	1.32	0.000139	0.00291	CEP250	CEP250
3340410	3340410_a	1.16	0.000139	0.002911	NEU3	NEU3
3417146	3417146_a	1.59	0.000139	0.002911	CDK2	CDK2
2353988	2353988_a	-1.85	0.000139	0.002913	FAM46C	FAM46C
3022465	3022465_a	1.53	0.000139	0.002913	SND1	SND1
3790704	3790704_a	1.74	0.000141	0.002929	PMAIP1	PMAIP1
3256590	3256590_a	-1.95	0.000141	0.002929	PAPSS2	PAPSS2
2969810	2969810_a	-1.4	0.00014	0.002929	TRAF3IP2	TRAF3IP2
2555630	2555630_a	1.49	0.000141	0.00293	CCT4	CCT4
3478457	3478457_a	1.65	0.000142	0.002947	STX2	STX2
2558150	2558150_a	-1.4	0.000142	0.002947	AAK1	AAK1
3982612	3982612_a	-1.82	0.000142	0.002947	GPR174	GPR174
3894047	3894047_a	1.97	0.000143	0.002956	PCMTD2	PCMTD2; LINC00266-1; LOC100653348; LOC100506347
3545311	3545311_a	-1.35	0.000143	0.002962	KIAA1737	KIAA1737
3815399	3815399_a	1.54	0.000143	0.002962	CNN2	CNN2
3401325	3401325_a	1.36	0.000144	0.002976	TSPAN9	TSPAN9
3764399	3764399_a	3.69	0.000145	0.002977	RNF43	RNF43; BZRAP1-AS1
3867400	3867400_a	1.16	0.000145	0.002977	FUT1	FUT1
3498315	3498315_a	1.27	0.000145	0.002977	UBAC2	UBAC2; GPR18
3863060	3863060_a	1.37	0.000146	0.002988	EXOSC5	EXOSC5
3592401	3592401_a	-2.16	0.000146	0.002997	C15orf48	C15orf48; MIR147B
2708817	2708817_a	1.45	0.000147	0.003006	MAP3K13	MAP3K13; TMEM41A
2320581	2320581_a	1.3	0.000149	0.003043	PLOD1	PLOD1
3868828	3868828_a	1.34	0.000149	0.003043	KLK10	KLK10
2779199	2779199_a	-2.12	0.000149	0.003043	ADH1A	ADH1A; ADH1B
3932397	3932397_a	-2.38	0.000149	0.003045	C21orf88	C21orf88; B3GALT5
3064541	3064541_a	1.59	0.000151	0.003068	PLOD3	PLOD3
3180142	3180142_a	1.23	0.000151	0.003071	PTPDC1	PTPDC1
3762380	3762380_a	-1.49	0.000152	0.003082	CHAD	CHAD; ACSF2
3016148	3016148_a	1.89	0.000152	0.003092	SERPINE1	SERPINE1
3485074	3485074_a	2.43	0.000153	0.003099	RFC3	RFC3
3096007	3096007_a	1.54	0.000154	0.003102	AP3M2	AP3M2
2816298	2816298_a	-1.89	0.000153	0.003102	IQGAP2	IQGAP2
3060300	3060300_a	-1.59	0.000154	0.003102	SRI	SRI
3804195	3804195_a	1.57	0.000154	0.003102	SLC39A6	SLC39A6; ELP2
3375545	3375545_a	1.76	0.000154	0.003102	FADS1	FADS1; MIR1908
3719515	3719515_a	1.63	0.000156	0.003142	DUSP14	DUSP14
3899111	3899111_a	1.14	0.000157	0.003156	BFSP1	BFSP1
3406421	3406421_a	1.3	0.000158	0.00317	STRAP	STRAP; LOC100653179; LOC100653013
3913712	3913712_a	1.57	0.000158	0.00317	YTHDF1	YTHDF1
3156193	3156193_a	1.36	0.000158	0.003173	EIF2C2	EIF2C2
3223687	3223687_a	1.32	0.000159	0.003178	PHF19	PHF19
4052881	4052881_a	1.54	0.000159	0.00318	FAM72B	FAM72B; FAM72A; FAM72D; FAM72C
3505937	3505937_a	1.9	0.000161	0.0032	CENPJ	CENPJ
3944210	3944210_a	-1.54	0.000161	0.0032	RASD2	RASD2
3409211	3409211_a	1.45	0.00016	0.0032	PPFIBP1	PPFIBP1
3347831	3347831_a	1.74	0.000161	0.003202	DDX10	DDX10
2427981	2427981_a	-1.29	0.000161	0.003202	ADORA3	ADORA3
3957589	3957589_a	1.48	0.000161	0.003202	MORC2	MORC2; MORC2-AS1
3070712	3070712_a	-1.32	0.000162	0.003217	WASL	WASL
3226005	3226005_a	1.27	0.000164	0.003246	PTRH1	PTRH1; STXBP1
3497659	3497659_a	1.81	0.000164	0.003246	RAP2A	RAP2A
3601229	3601229_a	1.27	0.000164	0.003249	CD276	CD276
2818517	2818517_a	2.3	0.000164	0.00325	VCAN	VCAN
2699623	2699623_a	-1.52	0.000165	0.003256	PLSCR4	PLSCR4
2708855	2708855_a	-2.52	0.000165	0.003257	LIPH	LIPH; ERVK-7; C11orf72
3332548	3332548_a	1.23	0.000167	0.003276	CCDC86	CCDC86
3549517	3549517_a	1.4	0.000167	0.003276	OTUB2	OTUB2
3818732	3818732_a	-1.26	0.000167	0.003276	ARHGEF18	ARHGEF18; LOC100128573
3452818	3452818_a	-1.32	0.000167	0.003278	VDR	VDR
3418534	3418534_a	1.18	0.000168	0.003278	METTL21B	METTL21B
2754937	2754937_a	-1.9	0.000167	0.003278	TLR3	TLR3
2884845	2884845_a	-1.4	0.000167	0.003278	GABRB2	GABRB2
3906160	3906160_a	1.58	0.000168	0.00328	CHD6	CHD6
3623865	3623865_a	-1.76	0.000168	0.00328	SPPL2A	SPPL2A
2633460	2633460_a	1.69	0.000169	0.003287	C3orf26	C3orf26
2362892	2362892_a	-1.16	0.000169	0.003287	ATP1A2	ATP1A2
3067302	3067302_a	1.49	0.000169	0.003287	LAMB1	LAMB1
3059667	3059667_a	-1.6	0.00017	0.003301	SEMA3D	SEMA3D
3129731	3129731_a	1.25	0.000172	0.00333	DUSP4	DUSP4
2655338	2655338_a	-1.21	0.000172	0.003334	HTR3E	HTR3E; HTR3D
3435902	3435902_a	1.31	0.000172	0.003337	DDX55	DDX55
3458097	3458097_a	1.43	0.000172	0.003337	NACA	NACA
2364438	2364438_a	1.76	0.000173	0.003338	NUF2	NUF2
3837866	3837866_a	1.57	0.000173	0.003341	SULT2B1	SULT2B1; FAM83E
3385951	3385951_a	1.44	0.000173	0.003344	NOX4	NOX4
3168938	3168938_a	1.36	0.000174	0.003348	POLR1E	POLR1E
2901879	2901879_a	-1.26	0.000175	0.003364	C6orf136	C6orf136
3644764	3644764_a	1.35	0.000175	0.003364
3342426	3342426_a	1.84	0.000175	0.003369	C11orf82	C11orf82
4026487	4026487_a	1.19	0.000176	0.003373	TREX2	TREX2; HAUS7
3924518	3924518_a	1.15	0.000177	0.0034	MCM3AP-AS1	MCM3AP-AS1; MCM3AP
3160773	3160773_a	1.38	0.000178	0.003416	RCL1	RCL1
3855506	3855506_a	1.34	0.000179	0.003424	TMEM161A	TMEM161A
3191352	3191352_a	1.88	0.000179	0.003424	NCS1	NCS1
3323891	3323891_a	1.3	0.00018	0.003438	GAS2	GAS2
2401347	2401347_a	-1.98	0.00018	0.003438	TCEA3	TCEA3
3726960	3726960_a	1.59	0.000181	0.003438	NME2	NME2; NME1-NME2
3745525	3745525_a	-1.37	0.000181	0.003445	TMEM220	TMEM220; C17orf48; MAGOH2
3660075	3660075_a	2.04	0.000182	0.003448	NKD1	NKD1; LOC100130057
2721087	2721087_a	-1.66	0.000181	0.003448	GBA3	GBA3; CDC42
3258444	3258444_a	2.06	0.000182	0.003455	CEP55	CEP55
3545466	3545466_a	1.27	0.000183	0.003463	AHSA1	AHSA1
2985781	2985781_a	2.8	0.000183	0.003467	THBS2	THBS2
3185558	3185558_a	1.44	0.000184	0.00347	PRPF4	PRPF4
2374345	2374345_a	1.8	0.000184	0.00347	CAMSAP2	CAMSAP2
3815726	3815726_a	1.46	0.000184	0.003471	RPS15	RPS15
3321055	3321055_a	1.8	0.000184	0.003473
2958172	2958172_a	-1.47	0.000185	0.003477	BMP5	BMP5
3120008	3120008_a	1.28	0.000186	0.003484	EXOSC4	EXOSC4
2329041	2329041_a	-1.34	0.000185	0.003484	KIAA1522	KIAA1522
3580179	3580179_a	1.83	0.000186	0.003484	HSP90AA1	HSP90AA1; WDR20
3687752	3687752_a	-1.4	0.000186	0.003486	2001-09-01	SEPT1; ZNF48
3888133	3888133_a	2.24	0.000186	0.003487	CSE1L	CSE1L
3726992	3726992_a	1.44	0.000188	0.00351	UTP18	UTP18
3571553	3571553_a	-1.22	0.000189	0.003523	C14orf43	C14orf43
3696317	3696317_a	-1.47	0.000189	0.003525	SMPD3	SMPD3; LOC100129324
3520989	3520989_a	1.49	0.00019	0.003533	TGDS	TGDS; GPR180
2594951	2594951_a	1.31	0.00019	0.003533	TMEM237	TMEM237
3724931	3724931_a	-1.2	0.00019	0.003533	SP2	SP2
3307580	3307580_a	-1.14	0.000191	0.003542	NRAP	NRAP
3031573	3031573_a	-1.33	0.000191	0.003544	GIMAP1-GIMAP5	GIMAP1-GIMAP5; GIMAP5
2438531	2438531_a	1.32	0.000192	0.003555	HDGF	HDGF
2772167	2772167_a	-4.09	0.000192	0.003555	UGT2A3	UGT2A3
2333318	2333318_a	-1.42	0.000193	0.003558	PTPRF	PTPRF
2488732	2488732_a	1.43	0.000193	0.003558	CCT7	CCT7
3060182	3060182_a	-1.74	0.000193	0.003558	ABCB1	ABCB1
2957126	2957126_a	1.63	0.000193	0.003558	MCM3	MCM3
2871617	2871617_a	-1.49	0.000193	0.003566	TRIM36	TRIM36
2447148	2447148_a	1.4	0.000194	0.003579	RGS16	RGS16
4021508	4021508_a	2	0.000196	0.003599	ZNF280C	ZNF280C
3870692	3870692_a	-1.49	0.000196	0.003604	LILRB5	LILRB5; LILRB1
3675694	3675694_a	-1.71	0.000197	0.003609	TPSG1	TPSG1
4002741	4002741_a	1.81	0.000197	0.003612	ACOT9	ACOT9
3382319	3382319_a	1.41	0.000199	0.003631	GDPD5	GDPD5
2944491	2944491_a	-1.64	0.000198	0.003631	MBOAT1	MBOAT1
2745547	2745547_a	-1.54	0.000198	0.003631	GAB1	GAB1
2770469	2770469_a	1.97	0.000199	0.003642	IGFBP7	IGFBP7
2563536	2563536_a	-3.44	0.0002	0.003646	FABP1	FABP1; PRDM10
2584134	2584134_a	2.22	0.000201	0.003651	FAP	FAP
3214668	3214668_a	1.78	0.0002	0.003651	IARS	IARS
2852591	2852591_a	1.62	0.000201	0.003651
3915569	3915569_a	-1.14	0.000201	0.003652	CHODL	CHODL
3502497	3502497_a	1.56	0.000201	0.003652	CUL4A	CUL4A; PCID2
3583362	3583362_a	-1.49	0.000203	0.003672	OR4M2	OR4M2; OR4M1; LOC348120
2674762	2674762_a	-1.36	0.000205	0.003705	UBA7	UBA7
3949017	3949017_a	-1.3	0.000206	0.003731	TTC38	TTC38
2363042	2363042_a	1.56	0.000207	0.003737	PEA15	PEA15; LOC729867
3991698	3991698_a	2.14	0.000207	0.003737	HPRT1	HPRT1
3512527	3512527_a	1.28	0.000209	0.003762	TPT1	TPT1; RCN1; DKFZp686K1684; TPT1-AS1
3119339	3119339_a	1.55	0.000209	0.003769	LY6E	LY6E
4019465	4019465_a	1.76	0.00021	0.003769	NKRF	NKRF
3318495	3318495_a	-1.3	0.000209	0.003769	OR56B1	OR56B1
4021250	4021250_a	1.3	0.00021	0.003772	APLN	APLN
2413203	2413203_a	1.65	0.00021	0.003772	LRP8	LRP8
3923312	3923312_a	1.21	0.00021	0.003772	RRP1	RRP1; LOC284837
3414739	3414739_a	-2.38	0.000211	0.003773	METTL7A	METTL7A
3157647	3157647_a	1.14	0.000211	0.003773	PYCRL	PYCRL
2872848	2872848_a	1.78	0.000211	0.003781	LOX	LOX
2777412	2777412_a	1.19	0.000212	0.003786	PIGY	PIGY; ICA1L
3838809	3838809_a	1.29	0.000214	0.003827	PRMT1	PRMT1; C19orf76
3677913	3677913_a	-1.25	0.000216	0.003847	ADCY9	ADCY9
2612401	2612401_a	-1.34	0.000216	0.003853	BTD	BTD
3694657	3694657_a	1.92	0.000218	0.00387	CDH11	CDH11
2525182	2525182_a	-1.39	0.000218	0.003876	CCNYL1	CCNYL1; LOC641367
3828949	3828949_a	1.56	0.000219	0.003884	DPY19L3	DPY19L3
3332626	3332626_a	1.14	0.000219	0.003886	TMEM132A	TMEM132A
2855614	2855614_a	1.46	0.00022	0.003894	C5orf34	C5orf34
3403140	3403140_a	1.43	0.00022	0.003894	LPCAT3	LPCAT3; EMG1
3957224	3957224_a	-1.28	0.00022	0.003894	TBC1D10A	TBC1D10A
2529421	2529421_a	-1.45	0.000221	0.003895	SGPP2	SGPP2
3986346	3986346_a	1.42	0.000221	0.003895	CLDN2	CLDN2; RIPPLY1
3726691	3726691_a	-1.36	0.000221	0.003895	ABCC3	ABCC3
2790486	2790486_a	-1.16	0.000222	0.00391	DCHS2	DCHS2
2772088	2772088_a	-13.5	0.000223	0.003925	UGT2B15	UGT2B15; UGT2B17
3350027	3350027_a	-2.67	0.000223	0.003925	NXPE2	NXPE2
3934263	3934263_a	1.16	0.000225	0.003946	LOC284837	LOC284837
2328273	2328273_a	-1.57	0.000226	0.003962	SERINC2	SERINC2
3937527	3937527_a	1.13	0.000226	0.00397	ZNF74	ZNF74
3643703	3643703_a	1.26	0.000227	0.003973	UBE2I	UBE2I
2598828	2598828_a	2.58	0.000228	0.003989	IGFBP5	IGFBP5
2539765	2539765_a	1.32	0.000228	0.003989	ITGB1BP1	ITGB1BP1
3783788	3783788_a	-1.61	0.000229	0.004006	MEP1B	MEP1B
3601051	3601051_a	-1.8	0.00023	0.00401	NEO1	NEO1
2816494	2816494_a	-1.5	0.00023	0.004011	F2RL1	F2RL1
3457824	3457824_a	1.41	0.00023	0.004011	TIMELESS	TIMELESS
3767531	3767531_a	1.63	0.000232	0.004024	CEP112	CEP112
3128362	3128362_a	-1.2	0.000231	0.004024	GNRH1	GNRH1
3110341	3110341_a	1.16	0.000232	0.004024	DCAF13	DCAF13
2601648	2601648_a	-1.78	0.000232	0.004029	DOCK10	DOCK10
3961981	3961981_a	1.34	0.000233	0.004037	POLR3H	POLR3H; ACO2
3876990	3876990_a	-1.9	0.000233	0.004037	SPTLC3	SPTLC3
3662041	3662041_a	1.48	0.000233	0.004037	OGFOD1	OGFOD1; OGFOD1P1
2979111	2979111_a	1.17	0.000237	0.004089	LRP11	LRP11; LOC100652739
3942472	3942472_a	-1.47	0.000237	0.004089	TCN2	TCN2
3526425	3526425_a	1.97	0.000237	0.004095	PCID2	PCID2
3802980	3802980_a	-1.94	0.000238	0.004102	DSC2	DSC2
3544625	3544625_a	-1.43	0.00024	0.004128	FLVCR2	FLVCR2; RPS24
3192693	3192693_a	1.83	0.00024	0.004131	CEL	CEL
3020496	3020496_a	1.36	0.000242	0.004145	ST7	ST7; ST7-OT3
2708457	2708457_a	-1.16	0.000241	0.004145	CLCN2	CLCN2; FAM131A
2910218	2910218_a	-1.31	0.000243	0.004173	PAQR8	PAQR8
3743551	3743551_a	-1.56	0.000244	0.004176	C17orf81	C17orf81; CLDN7
3333711	3333711_a	1.71	0.000245	0.004186	SLC3A2	SLC3A2
3454576	3454576_a	1.67	0.000245	0.004193	SLC11A2	SLC11A2
3908052	3908052_a	1.48	0.000246	0.004201	TP53RK	TP53RK
3378818	3378818_a	-1.36	0.000248	0.004227	PTPRCAP	PTPRCAP
2749560	2749560_a	-1.69	0.000249	0.004236	ETFDH	ETFDH
3502632	3502632_a	1.19	0.000249	0.004236	TMCO3	TMCO3
2544781	2544781_a	1.3	0.00025	0.004243	DTNB	DTNB
3403299	3403299_a	1.39	0.00025	0.004243	PEX5	PEX5
3910785	3910785_a	1.72	0.00025	0.004243	AURKA	AURKA
3982560	3982560_a	-1.54	0.000251	0.00425	P2RY10	P2RY10
3219621	3219621_a	1.52	0.000251	0.00425	CTNNAL1	CTNNAL1
3723071	3723071_a	1.14	0.000254	0.004291	DBF4B	DBF4B
3327057	3327057_a	-1.41	0.000254	0.004291	PRR5L	PRR5L
3896370	3896370_a	1.68	0.000255	0.004313	GPCPD1	GPCPD1
2727587	2727587_a	-1.76	0.000255	0.004313	KIT	KIT
3895330	3895330_a	1.22	0.000258	0.004348	SLC4A11	SLC4A11
3880191	3880191_a	1.33	0.000259	0.004362	GZF1	GZF1
3442812	3442812_a	1.24	0.000259	0.004362	SLC2A14	SLC2A14; SLC2A3
3015395	3015395_a	-1.46	0.000259	0.004362	PVRIG	PVRIG; STAG3
3196691	3196691_a	1.55	0.000261	0.004394	KIAA0020	KIAA0020
3792952	3792952_a	-1.45	0.000263	0.004411	SOCS6	SOCS6
3756447	3756447_a	-1.15	0.000263	0.004415	KRT25	KRT25; KRT27; KRT28
3736290	3736290_a	1.42	0.000263	0.004415	BIRC5	BIRC5
3043936	3043936_a	1.72	0.000265	0.004431	FKBP14	FKBP14
2855578	2855578_a	1.51	0.000267	0.004465	C5orf28	C5orf28
3296046	3296046_a	-2.07	0.000267	0.004466	KCNMA1	KCNMA1
3891048	3891048_a	1.39	0.000269	0.004493	STX16-NPEPL1	STX16-NPEPL1; NPEPL1; LOC100652930
3595691	3595691_a	-1.25	0.00027	0.004502	LIPC	LIPC
2591643	2591643_a	1.46	0.000271	0.004513	COL5A2	COL5A2
3695699	3695699_a	-1.31	0.000271	0.004513	ATP6V0D1	ATP6V0D1
2947572	2947572_a	1.26	0.000272	0.004524	TRIM27	TRIM27
2866225	2866225_a	-1.73	0.000273	0.004529	MEF2C	MEF2C
3995371	3995371_a	1.61	0.000273	0.004529	NSDHL	NSDHL
2489172	2489172_a	1.76	0.000274	0.004539	MTHFD2	MTHFD2
3339971	3339971_a	1.49	0.000275	0.004539	PLEKHB1	PLEKHB1
3339382	3339382_a	-1.48	0.000275	0.004539	FOLR2	FOLR2
3376529	3376529_a	1.29	0.000274	0.004539	PLA2G16	PLA2G16
3333899	3333899_a	-1.61	0.000274	0.004539	RARRES3	RARRES3
3202224	3202224_a	-3.31	0.000276	0.004551	LRRC19	LRRC19
3484497	3484497_a	1.43	0.000276	0.004551	FRY	FRY
3893849	3893849_a	1.51	0.000276	0.004551	PRPF6	PRPF6
3833793	3833793_a	-1.13	0.000277	0.004552	MIA-RAB4B	MIA-RAB4B; MIA; RAB4B
2620937	2620937_a	3.33	0.000277	0.004552	TDGF1P3	TDGF1P3; TDGF1
3968512	3968512_a	1.24	0.000277	0.004552	CLCN4	CLCN4
3597125	3597125_a	-1.44	0.000277	0.004552	TLN2	TLN2; LOC100506580
3528172	3528172_a	-1.2	0.000278	0.004562
3756591	3756591_a	3.02	0.000278	0.004562	KRT23	KRT23
3262129	3262129_a	-1.16	0.000281	0.004605	INA	INA
3625539	3625539_a	1.63	0.000282	0.004613	NEDD4	NEDD4
3471819	3471819_a	1.74	0.000283	0.004623	NAA25	NAA25
2882897	2882897_a	1.53	0.000284	0.004631	GEMIN5	GEMIN5
2384375	2384375_a	1.24	0.000284	0.004639	DUSP5P	DUSP5P
3394660	3394660_a	2.06	0.000285	0.00465	TRIM29	TRIM29
3394183	3394183_a	1.21	0.000286	0.00465	H2AFX	H2AFX
3389529	3389529_a	1.66	0.000287	0.004666	MSANTD4	MSANTD4
3685051	3685051_a	1.42	0.000288	0.00467	USP31	USP31
2732068	2732068_a	-1.36	0.000288	0.00467	SHROOM3	SHROOM3
2418078	2418078_a	-1.28	0.000287	0.00467	NEGR1	NEGR1
3190463	3190463_a	1.3	0.000288	0.004673	ODF2	ODF2
2371474	2371474_a	1.72	0.000289	0.004675	TSEN15	TSEN15
3764199	3764199_a	1.23	0.000289	0.004684	MKS1	MKS1
3064638	3064638_a	1.23	0.000291	0.004704	RABL5	RABL5
3262279	3262279_a	-1.52	0.000291	0.004705	NEURL	NEURL
3145586	3145586_a	1.49	0.000292	0.004707	MTERFD1	MTERFD1
3931112	3931112_a	1.33	0.000292	0.004707	HLCS	HLCS
3091301	3091301_a	-1.32	0.000292	0.004707	PTK2B	PTK2B
3883547	3883547_a	1.51	0.000292	0.004707	PHF20	PHF20
3511168	3511168_a	1.22	0.000294	0.004729	KBTBD7	KBTBD7; KBTBD6
2400059	2400059_a	-1.48	0.000297	0.004778	PLA2G2D	PLA2G2D
4027416	4027416_a	1.33	0.000298	0.004788	G6PD	G6PD
3181600	3181600_a	-1.83	0.000299	0.004798
3235789	3235789_a	1.52	0.000299	0.004798	MCM10	MCM10
2427930	2427930_a	1.35	0.000301	0.004815	WDR77	WDR77; ATP5F1
2801526	2801526_a	1.56	0.000304	0.004867	CCT5	CCT5
2887164	2887164_a	1.83	0.000305	0.004878	SH3PXD2B	SH3PXD2B
4010183	4010183_a	1.29	0.000306	0.004887	SPIN3	SPIN3
3490741	3490741_a	1.52	0.000307	0.004892	SUGT1	SUGT1
2409004	2409004_a	1.22	0.000307	0.004892	LEPRE1	LEPRE1
3439178	3439178_a	-1.62	0.00031	0.004933	PXMP2	PXMP2
2711225	2711225_a	-2.18	0.00031	0.004933	ATP13A4	ATP13A4
2516023	2516023_a	2.08	0.000311	0.004946	CDCA7	CDCA7
4000560	4000560_a	1.43	0.000312	0.004947	PIR-FIGF	PIR-FIGF; PIR
3435192	3435192_a	-1.37	0.000312	0.004947	MLXIP	MLXIP
2678448	2678448_a	-1.27	0.000312	0.004947	FAM107A	FAM107A; LOC100506924
3389330	3389330_a	-1.9	0.000314	0.00498	CASP5	CASP5
3830359	3830359_a	-1.74	0.000315	0.004984	CD22	CD22
3035892	3035892_a	1.46	0.000318	0.005017	GNA12	GNA12
3952825	3952825_a	1.13	0.000318	0.005017	GNB1L	GNB1L; C22orf29
3592054	3592054_a	-1.12	0.000318	0.005022	TRIM69	TRIM69
3976639	3976639_a	1.37	0.000319	0.005033	PORCN	PORCN
3332615	3332615_a	1.48	0.000321	0.005047	TMEM109	TMEM109
3302990	3302990_a	-1.51	0.000321	0.005047	GOT1	GOT1
2477933	2477933_a	-1.64	0.000321	0.005054	GALM	GALM; SRSF7
3964049	3964049_a	1.24	0.000323	0.005066	CELSR1	CELSR1
3488094	3488094_a	1.61	0.000324	0.005066	GTF2F2	GTF2F2; KCTD4
3971329	3971329_a	1.84	0.000324	0.005066	MBTPS2	MBTPS2; YY2
3774635	3774635_a	1.46	0.000325	0.005066	FASN	FASN
3755862	3755862_a	-1.52	0.000325	0.005066	IKZF3	IKZF3
3895022	3895022_a	1.31	0.000324	0.005066	ZNF343	ZNF343
4000839	4000839_a	1.58	0.000323	0.005066	CTPS2	CTPS2
2984616	2984616_a	-1.46	0.000323	0.005066	BRP44L	BRP44L
3901665	3901665_a	1.48	0.000324	0.005066	C20orf3	C20orf3
2516967	2516967_a	-1.22	0.000324	0.005066	HOXD1	HOXD1; HOXD-AS1
3884830	3884830_a	-1.22	0.000326	0.005077	PPP1R16B	PPP1R16B
3832777	3832777_a	1.28	0.000327	0.005084	MRPS12	MRPS12; SARS2; FBXO17
3540155	3540155_a	-1.61	0.000327	0.005086	PPP1R36	PPP1R36
2455418	2455418_a	1.51	0.000328	0.005095	PTPN14	PTPN14; AP3S1
2395890	2395890_a	-1.27	0.000328	0.005095	CLSTN1	CLSTN1; PIK3CD
3148796	3148796_a	1.8	0.000329	0.005107	NUDCD1	NUDCD1; ENY2
3904226	3904226_a	1.66	0.000332	0.005138	RBM39	RBM39
3526772	3526772_a	1.3	0.000332	0.005138	FAM70B	FAM70B
3656223	3656223_a	-1.52	0.000332	0.005138	ITGAL	ITGAL
3453252	3453252_a	-1.28	0.000334	0.005169	ADCY6	ADCY6
2812359	2812359_a	1.47	0.000335	0.00517	NLN	NLN
2433232	2433232_a	-2.06	0.000335	0.005171	FMO5	FMO5
3665083	3665083_a	-1.69	0.000336	0.005172	KCTD19	KCTD19; B3GNT9; KIAA0895L
3881786	3881786_a	1.56	0.000336	0.005177	POFUT1	POFUT1
2440413	2440413_a	-12.28	0.000337	0.005193	ITLN1	ITLN1
2990043	2990043_a	1.52	0.000338	0.005197	PHF14	PHF14
3474104	3474104_a	1.63	0.000338	0.005199	CIT	CIT; MIR1178; PRKAB1
2769810	2769810_a	1.77	0.000339	0.005201	KDR	KDR
3431620	3431620_a	1.3	0.00034	0.005206	TCTN1	TCTN1
3543619	3543619_a	1.22	0.00034	0.005206	C14orf169	C14orf169
2712794	2712794_a	1.17	0.00034	0.005206	TM4SF19	TM4SF19; TCTEX1D2; TM4SF19-TCTEX1D2
3986514	3986514_a	1.71	0.000343	0.005244	PRPS1	PRPS1; PRPS1L1
4011683	4011683_a	-1.09	0.000345	0.005275	TEX11	TEX11
2360506	2360506_a	-1.21	0.000347	0.005304	ZBTB7B	ZBTB7B
4044363	4044363_a	-1.25	0.000348	0.005307	CNR2	CNR2
3998766	3998766_a	1.63	0.000348	0.005307	KAL1	KAL1
2875419	2875419_a	1.64	0.000348	0.005307	KIF3A	KIF3A
3204285	3204285_a	-2.22	0.000349	0.005318	CCL19	CCL19
3522398	3522398_a	1.75	0.000351	0.005335	DOCK9	DOCK9; AIDA
3638699	3638699_a	-1.31	0.000351	0.005338	C15orf38-AP3S2	C15orf38-AP3S2; C15orf38
3985615	3985615_a	1.26	0.000352	0.00534	TCEAL4	TCEAL4
3555067	3555067_a	-1.42	0.000353	0.005351	KIAA0125	KIAA0125
3881874	3881874_a	1.48	0.000356	0.005391	ASXL1	ASXL1
3504760	3504760_a	1.93	0.000356	0.005391	ZDHHC20	ZDHHC20
3069366	3069366_a	1.43	0.000356	0.005391	WNT2	WNT2
3887479	3887479_a	-1.65	0.000358	0.005416	EYA2	EYA2; GAPDHP54
2402493	2402493_a	-1.36	0.000359	0.005427	PAFAH2	PAFAH2
2401609	2401609_a	-1.27	0.000361	0.005446	HMGCL	HMGCL
4007186	4007186_a	1.23	0.000361	0.005446	ELK1	ELK1
2857204	2857204_a	-1.74	0.000362	0.005455	PPAP2A	PPAP2A
3488022	3488022_a	1.47	0.000364	0.005482	KIAA1704	KIAA1704
2845973	2845973_a	1.34	0.000366	0.005497	LPCAT1	LPCAT1
3332465	3332465_a	-2.17	0.000366	0.005503	MS4A8B	MS4A8B
2402459	2402459_a	1.45	0.000367	0.005508	STMN1	STMN1
2545549	2545549_a	1.79	0.000369	0.005525	SLC5A6	SLC5A6
3773174	3773174_a	1.14	0.000369	0.005525	CBX4	CBX4
3885537	3885537_a	1.69	0.000369	0.005525	PLCG1	PLCG1
2707909	2707909_a	-1.08	0.00037	0.005527	MCF2L2	MCF2L2; B3GNT5; LOC100505668
3942161	3942161_a	-1.36	0.00037	0.005527	UQCR10	UQCR10
2805078	2805078_a	1.35	0.00037	0.005529	CDH6	CDH6
3868659	3868659_a	1.49	0.000371	0.005534	C19orf48	C19orf48; SNORD88B; SNORD88C
3226709	3226709_a	1.2	0.000372	0.005537	C9orf114	C9orf114
2340695	2340695_a	1.48	0.000372	0.005537	SGIP1	SGIP1
3304475	3304475_a	1.28	0.000371	0.005537	ARL3	ARL3
3428845	3428845_a	1.84	0.000375	0.005581	PARPBP	PARPBP
3736636	3736636_a	1.21	0.000375	0.005581	C1QTNF1	C1QTNF1
3452478	3452478_a	1.35	0.000378	0.005621	AMIGO2	AMIGO2
4006504	4006504_a	1.58	0.000379	0.005621	CXorf36	CXorf36
2834472	2834472_a	-1.18	0.000379	0.005621	SCGB3A2	SCGB3A2
2692816	2692816_a	1.33	0.000385	0.005697	ITGB5	ITGB5
3550278	3550278_a	-1.2	0.000385	0.005697	BDKRB2	BDKRB2
3295376	3295376_a	1.34	0.000385	0.005697	ZNF503	ZNF503; ZNF503-AS2
3734966	3734966_a	-1.41	0.000388	0.0057	MYO15B	MYO15B
3011454	3011454_a	1.3	0.000388	0.0057	DBF4	DBF4
2623821	2623821_a	-1.26	0.000388	0.0057	PHF7	PHF7
2648305	2648305_a	-1.28	0.000387	0.0057	P2RY1	P2RY1
3991650	3991650_a	1.61	0.000386	0.0057	PHF6	PHF6
3442579	3442579_a	-1.27	0.000386	0.0057	RBP5	RBP5
3212848	3212848_a	-1.85	0.000388	0.0057	GOLM1	GOLM1
2835213	2835213_a	-1.21	0.000387	0.0057	PPARGC1B	PPARGC1B
3935016	3935016_a	1.22	0.000388	0.005703	SLC19A1	SLC19A1; COL18A1; LOC100130597
3561703	3561703_a	-1.56	0.00039	0.005715	FOXA1	FOXA1; MIPOL1
3757399	3757399_a	1.36	0.00039	0.005715	NT5C3L	NT5C3L; FKBP10
3067890	3067890_a	1.32	0.000391	0.005715	IMMP2L	IMMP2L
2337147	2337147_a	-1.24	0.00039	0.005715	ACOT11	ACOT11; FAM151A
2883283	2883283_a	-1.5	0.000392	0.005724	TIMD4	TIMD4
3770923	3770923_a	1.11	0.000392	0.005724	GALK1	GALK1; ITGB4
2991860	2991860_a	1.74	0.000392	0.005724	ITGB8	ITGB8
3817316	3817316_a	-1.25	0.000393	0.005731	CREB3L3	CREB3L3
2377229	2377229_a	1.7	0.000393	0.005734	CD55	CD55
3538703	3538703_a	1.39	0.000394	0.005739	MNAT1	MNAT1; MAD2L1
3063589	3063589_a	2.74	0.000395	0.00574	AZGP1	AZGP1
2809831	2809831_a	1.93	0.000395	0.00574
3503164	3503164_a	1.65	0.000396	0.00575	CDC16	CDC16
3418153	3418153_a	1.34	0.000396	0.00575	MARS	MARS
2536217	2536217_a	-1.38	0.000397	0.005758	ANO7	ANO7
3362191	3362191_a	-1.4	0.000398	0.005758	SCUBE2	SCUBE2
4025500	4025500_a	1.2	0.000397	0.005758	TMEM185A	TMEM185A; LOC100506234
3582745	3582745_a	-1.65	0.0004	0.005781
2770242	2770242_a	1.66	0.0004	0.005784	PPAT	PPAT; SRP72; PAICS
3020343	3020343_a	2.34	0.000403	0.005818	MET	MET
2363202	2363202_a	-1.74	0.000405	0.005843	SLAMF7	SLAMF7
2536874	2536874_a	-1.25	0.000406	0.005848	GAL3ST2	GAL3ST2; LOC100505565
3382296	3382296_a	1.19	0.000407	0.005857	KLHL35	KLHL35
2427791	2427791_a	-1.37	0.000407	0.00586	DENND2D	DENND2D; CEPT1
3839142	3839142_a	1.48	0.000408	0.005867	ZNF473	ZNF473
3402978	3402978_a	1.34	0.000409	0.005867
2976360	2976360_a	1.48	0.000408	0.005867	PERP	PERP
4008078	4008078_a	-1.2	0.000409	0.005867	PAGE1	PAGE1; SALL1
2957596	2957596_a	2.5	0.00041	0.005876	ELOVL5	ELOVL5; RPS16P5
3715489	3715489_a	2.08	0.00041	0.005878	TMEM97	TMEM97; IFT20
3329029	3329029_a	-1.14	0.000411	0.005878	CRY2	CRY2
2471233	2471233_a	2.51	0.000412	0.005888	VSNL1	VSNL1
3960782	3960782_a	-1.47	0.000412	0.005888	JOSD1	JOSD1
2337217	2337217_a	-1.22	0.000412	0.005888	HEATR8-TTC4	HEATR8-TTC4; HEATR8
2768354	2768354_a	-1.15	0.000414	0.005897	TXK	TXK
2420427	2420427_a	-1.28	0.000413	0.005897	GNG5	GNG5; GNG5P2
3444117	3444117_a	-1.54	0.000414	0.005898	KLRC3	KLRC3; KLRC2; KLRC1
3577443	3577443_a	-1.2	0.000414	0.005899	ASB2	ASB2
4011620	4011620_a	-1.22	0.000415	0.005906	P2RY4	P2RY4
4018080	4018080_a	-1.69	0.000416	0.005906	CHRDL1	CHRDL1
2688049	2688049_a	-3.69	0.000416	0.005906
3230811	3230811_a	1.4	0.000417	0.005912	DPP7	DPP7
3164601	3164601_a	1.34	0.000417	0.005915	FOCAD	FOCAD
3797032	3797032_a	-1.9	0.000418	0.005925	EPB41L3	EPB41L3
2823797	2823797_a	-1.15	0.00042	0.005944	TSLP	TSLP
2462456	2462456_a	1.72	0.00042	0.005944	HEATR1	HEATR1; LGALS8
3771712	3771712_a	-2.73	0.000422	0.005958	ST6GALNAC1	ST6GALNAC1
3962145	3962145_a	-1.47	0.000425	0.005999	TNFRSF13C	TNFRSF13C
3607537	3607537_a	1.87	0.000426	0.00601	FANCI	FANCI; POLG
3481890	3481890_a	-1.14	0.000426	0.00601	ATP12A	ATP12A
3114240	3114240_a	1.38	0.000429	0.006039	WDYHV1	WDYHV1
3891163	3891163_a	1.19	0.00043	0.00605	GNAS	GNAS; GNAS-AS1
3757433	3757433_a	1.45	0.000433	0.006081	ACLY	ACLY
3859622	3859622_a	1.35	0.000433	0.006081	ZNF792	ZNF792
3622436	3622436_a	-1.36	0.000434	0.006094	SLC30A4	SLC30A4; HMGN2P46
3178583	3178583_a	1.89	0.000434	0.006096	CKS2	CKS2
2387711	2387711_a	-1.39	0.000435	0.006101	FMN2	FMN2
3525538	3525538_a	1.57	0.000435	0.006101	CARKD	CARKD; CARS2
3229797	3229797_a	1.24	0.000437	0.006114	QSOX2	QSOX2
3902489	3902489_a	1.53	0.000437	0.006119	BCL2L1	BCL2L1
3767480	3767480_a	2.12	0.000438	0.00612	AXIN2	AXIN2
3527847	3527847_a	-1.19	0.000438	0.00612	RNASE8	RNASE8
2864237	2864237_a	1.81	0.000438	0.00612	HOMER1	HOMER1
3329793	3329793_a	1.3	0.000439	0.006126	SLC39A13	SLC39A13
3674886	3674886_a	1.31	0.000441	0.006141	NPRL3	NPRL3
2674646	2674646_a	-1.24	0.000441	0.006141	AMIGO3	AMIGO3; GMPPB
3663363	3663363_a	1.14	0.000441	0.006141	SETD6	SETD6; CNOT1
3992521	3992521_a	1.26	0.000442	0.006146	HTATSF1	HTATSF1
2372812	2372812_a	-1.56	0.000443	0.006153	RGS13	RGS13
3226661	3226661_a	-1.21	0.000445	0.006181	ZER1	ZER1
3978453	3978453_a	1.49	0.000446	0.006185	GNL3L	GNL3L; GNL3LP1; ERCC8
2865390	2865390_a	-2.03	0.000447	0.006201	EDIL3	EDIL3
2650357	2650357_a	-2.65	0.000448	0.006211	ARL14	ARL14
2955863	2955863_a	1.95	0.000452	0.006257	GPR116	GPR116
3231157	3231157_a	1.25	0.000452	0.006257	ZMYND19	ZMYND19
4022781	4022781_a	1.51	0.000453	0.006264	FAM122B	FAM122B
3921933	3921933_a	1.73	0.000455	0.006279	BACE2	BACE2
3134034	3134034_a	1.72	0.000455	0.006279	PRKDC	PRKDC
3645901	3645901_a	-1.19	0.000455	0.006279	NAA60	NAA60
2638886	2638886_a	-1.6	0.000456	0.006288	FAM162A	FAM162A
3326252	3326252_a	1.48	0.000458	0.006303	NAT10	NAT10
2488680	2488680_a	1.42	0.000459	0.006307	SMYD5	SMYD5; NOTO
2577958	2577958_a	1.72	0.000459	0.006307	DARS	DARS
2339872	2339872_a	-1.31	0.000459	0.006307	ROR1	ROR1
3323443	3323443_a	1.68	0.000461	0.00633	PRMT3	PRMT3
2772414	2772414_a	-2.55	0.000463	0.006348	SULT1B1	SULT1B1
3051868	3051868_a	1.39	0.000466	0.006368	PSPH	PSPH
3984655	3984655_a	2.25	0.000466	0.006368	CENPI	CENPI
3959166	3959166_a	-1.48	0.000465	0.006368	MB	MB
2835386	2835386_a	-1.27	0.000466	0.006368	SLC6A7	SLC6A7
2523801	2523801_a	-1.25	0.000466	0.006368	CD28	CD28
3980560	3980560_a	1.76	0.000467	0.006378	KIF4B	KIF4B; KIF4A
3713874	3713874_a	-1.24	0.000468	0.006381	MAPK7	MAPK7
2519038	2519038_a	-3.18	0.000469	0.00639	FSIP2	FSIP2
3168136	3168136_a	-1.25	0.00047	0.006396	RGP1	RGP1; MSMP
3823340	3823340_a	-1.59	0.00047	0.006396	CYP4F12	CYP4F12
2501835	2501835_a	-1.97	0.00047	0.006396	DPP10	DPP10
2419432	2419432_a	2.47	0.000473	0.006419	ELTD1	ELTD1
3450861	3450861_a	-1.3	0.000473	0.006419	ABCD2	ABCD2
3833093	3833093_a	1.35	0.000474	0.006423	TIMM50	TIMM50
2669533	2669533_a	-1.25	0.000474	0.006423	ACAA1	ACAA1; DLEC1
2461473	2461473_a	1.57	0.000474	0.006423	TARBP1	TARBP1
2321182	2321182_a	1.66	0.000475	0.006428	PDPN	PDPN
3894995	3894995_a	1.33	0.000477	0.006446	SNRPB	SNRPB
2378121	2378121_a	-1.32	0.000477	0.006446	TRAF3IP3	TRAF3IP3
3590164	3590164_a	-1.28	0.000478	0.006453	SPINT1	SPINT1
2647073	2647073_a	-1.45	0.000478	0.006453	CPB1	CPB1
2949330	2949330_a	1.25	0.000479	0.006455	CLIC1	CLIC1
2403557	2403557_a	1.36	0.00048	0.006464	SNORA16A	SNORA16A; SNHG12
3517594	3517594_a	1.92	0.00048	0.006464	DIS3	DIS3; BORA; PIBF1
3191695	3191695_a	1.47	0.000486	0.006537	EXOSC2	EXOSC2
3619690	3619690_a	-1.43	0.000488	0.006555	PPP1R14D	PPP1R14D
3668617	3668617_a	1.26	0.00049	0.006555	PSMD7	PSMD7; LOC100506201
3878934	3878934_a	1.42	0.000489	0.006555	NAA20	NAA20
2559849	2559849_a	-1.13	0.000488	0.006555	SLC4A5	SLC4A5
3018309	3018309_a	-1.8	0.00049	0.006555	PIK3CG	PIK3CG
2731381	2731381_a	2.69	0.000491	0.006555	CXCL1	CXCL1; CXCL2
2944068	2944068_a	1.54	0.000488	0.006555	DEK	DEK; DDX18
3107242	3107242_a	1.43	0.00049	0.006555	TMEM67	TMEM67
3942350	3942350_a	1.18	0.000489	0.006555	SEC14L2	SEC14L2
3551677	3551677_a	1.11	0.000493	0.006588	YY1	YY1
4002148	4002148_a	2.02	0.000494	0.006588	EIF1AX	EIF1AX; SCARNA9L
2395490	2395490_a	1.39	0.000494	0.006588	ENO1	ENO1
3665857	3665857_a	1.36	0.000495	0.006589	NUTF2	NUTF2; LOC128322
3791782	3791782_a	2.45	0.000497	0.006613	SERPINB5	SERPINB5
3088486	3088486_a	1.39	0.000498	0.006626	LPL	LPL
2485257	2485257_a	-1.8	0.000499	0.006629	UGP2	UGP2; VPS54; FLJ36848
3908786	3908786_a	1.38	0.000499	0.006629	STAU1	STAU1
3892607	3892607_a	1.48	0.0005	0.006643	ADRM1	ADRM1
2499053	2499053_a	1.74	0.000501	0.00665	LIMS1	LIMS1; LIMS3; LIMS3L
2586348	2586348_a	1.36	0.000509	0.006737	UBR3	UBR3; SSB; METTL5
3091403	3091403_a	-1.5	0.000509	0.006737	EPHX2	EPHX2
2813442	2813442_a	1.3	0.000511	0.006762	CENPH	CENPH
2619120	2619120_a	-1.24	0.000514	0.006787	TRAK1	TRAK1
3474344	3474344_a	1.27	0.000513	0.006787	RPLP0	RPLP0
2528020	2528020_a	1.42	0.000518	0.006837	TTLL4	TTLL4
3189932	3189932_a	1.56	0.000519	0.006852	STXBP1	STXBP1
3972093	3972093_a	1.88	0.00052	0.006855	POLA1	POLA1; EEF1B2; SNORA41
2377427	2377427_a	1.61	0.000522	0.006881	CD46	CD46
3110317	3110317_a	1.36	0.000526	0.006931	CTHRC1	CTHRC1
3991992	3991992_a	1.32	0.000527	0.006936	ZNF449	ZNF449; ZNF75D
3902983	3902983_a	1.34	0.000529	0.006943	CDK5RAP1	CDK5RAP1
2753732	2753732_a	1.42	0.000528	0.006943	WWC2	WWC2; CLDN22; CLDN24
3432641	3432641_a	1.2	0.000529	0.006943	C12orf52	C12orf52
3836243	3836243_a	1.14	0.000534	0.007003	CD3EAP	CD3EAP; ERCC1
3388859	3388859_a	4.31	0.000535	0.007008	MMP12	MMP12
3824993	3824993_a	2.2	0.000535	0.007008	GDF15	GDF15
2340961	2340961_a	-1.21	0.000536	0.00701	IL12RB2	IL12RB2; SERBP1
3848492	3848492_a	-1.17	0.000537	0.007019	FCER2	FCER2
3528864	3528864_a	1.69	0.000537	0.007019	MMP14	MMP14
2692447	2692447_a	-1.31	0.000538	0.007023	MYLK	MYLK
2786322	2786322_a	2.34	0.000538	0.007023	SLC7A11	SLC7A11; SLC7A11-AS1
2881239	2881239_a	1.61	0.00054	0.007039	PDGFRB	PDGFRB
2905327	2905327_a	-1.18	0.00054	0.007039	FGD2	FGD2
3906852	3906852_a	1.62	0.00054	0.007039	FITM2	FITM2
3347234	3347234_a	1.45	0.000541	0.007044	AASDHPPT	AASDHPPT
2378369	2378369_a	-1.1	0.000544	0.007073	HHAT	HHAT; LOC100131032
2595443	2595443_a	1.59	0.000545	0.007079	WDR12	WDR12; ALS2CR8
3603687	3603687_a	1.18	0.000546	0.007082	TMED3	TMED3
2693563	2693563_a	-1.18	0.000546	0.007082	CCDC37	CCDC37
4012142	4012142_a	1.47	0.000546	0.007082	ERCC6L	ERCC6L
2756673	2756673_a	-1.21	0.000548	0.007098	GAK	GAK
2379754	2379754_a	1.49	0.000548	0.007101	SMYD2	SMYD2
3237396	3237396_a	-1.63	0.00055	0.007117	CACNB2	CACNB2
4027345	4027345_a	1.17	0.000551	0.007126	LAGE3	LAGE3
3493391	3493391_a	1.78	0.000556	0.007182	BORA	BORA; DIS3
3388785	3388785_a	1.83	0.000559	0.007216	MMP10	MMP10
2526759	2526759_a	1.56	0.00056	0.007216	ATIC	ATIC
3677752	3677752_a	1.48	0.00056	0.007216	TRAP1	TRAP1; DNASE1
3513856	3513856_a	1.52	0.000559	0.007216	EBPL	EBPL
2440943	2440943_a	1.98	0.000562	0.007225	FCGR3B	FCGR3B
3446297	3446297_a	-1.07	0.000563	0.007225	RERGL	RERGL
2346625	2346625_a	1.52	0.000563	0.007225	EPHX4	EPHX4
3181642	3181642_a	1.56	0.000563	0.007225	COL15A1	COL15A1
2949380	2949380_a	1.38	0.000563	0.007225	VARS	VARS
3153428	3153428_a	1.82	0.000563	0.007225	ASAP1	ASAP1; LOC100507117
3183305	3183305_a	1.46	0.000565	0.007247	FKTN	FKTN
3837276	3837276_a	1.22	0.000566	0.007247	DHX34	DHX34
3645947	3645947_a	1.25	0.000566	0.007247	CLUAP1	CLUAP1
3292590	3292590_a	-2.36	0.000567	0.007248	PBLD	PBLD
3933566	3933566_a	1.29	0.000567	0.007249	TMPRSS3	TMPRSS3
3407583	3407583_a	-1.09	0.00057	0.00725	SLCO1C1	SLCO1C1
3275611	3275611_a	1.32	0.00057	0.00725	ANKRD16	ANKRD16; FBXO18
3643938	3643938_a	1.49	0.00057	0.00725	TMEM204	TMEM204
3799461	3799461_a	1.47	0.00057	0.00725	SPIRE1	SPIRE1
2780099	2780099_a	1.6	0.000568	0.00725	SLC9B2	SLC9B2
3262198	3262198_a	1.29	0.000569	0.00725	PDCD11	PDCD11
3630736	3630736_a	1.59	0.00057	0.00725	ITGA11	ITGA11
3703408	3703408_a	1.18	0.000569	0.00725	MTHFSD	MTHFSD
3903708	3903708_a	1.32	0.000574	0.007288	TRPC4AP	TRPC4AP; LMF2
3539147	3539147_a	1.41	0.000574	0.007288	SNAPC1	SNAPC1
3462930	3462930_a	1.57	0.000577	0.007317	BBS10	BBS10
3116614	3116614_a	1.48	0.000578	0.007327	TG	TG
3904566	3904566_a	1.65	0.000579	0.007333	DSN1	DSN1
3904747	3904747_a	1.79	0.00058	0.007334	RBL1	RBL1
3854836	3854836_a	-1.23	0.00058	0.007334	KIAA1683	KIAA1683
3435490	3435490_a	1.28	0.00058	0.007334	DENR	DENR
2388794	2388794_a	1.36	0.000581	0.007338	ZNF238	ZNF238
3740462	3740462_a	-1.27	0.000581	0.007338	RILP	RILP
2441386	2441386_a	2.16	0.000584	0.00737	RGS5	RGS5
2363902	2363902_a	1.31	0.000587	0.007385	DUSP12	DUSP12
3909354	3909354_a	1.56	0.000587	0.007385	ADNP	ADNP
2458513	2458513_a	1.6	0.000586	0.007385	TMEM63A	TMEM63A
2655845	2655845_a	1.59	0.00059	0.007418	EPHB3	EPHB3
3441955	3441955_a	1.34	0.000591	0.007423	MRPL51	MRPL51; NCAPD2
2952497	2952497_a	-1.22	0.000593	0.007445	BTBD9	BTBD9
4022032	4022032_a	1.13	0.000594	0.007451	RAP2C	RAP2C
3307680	3307680_a	1.4	0.000595	0.007455	DCLRE1A	DCLRE1A
3148582	3148582_a	1.99	0.000595	0.007455	EIF3E	EIF3E
3937891	3937891_a	-1.15	0.000596	0.007457	THAP7-AS1	THAP7-AS1; TUBA3FP
2487549	2487549_a	-1.98	0.000596	0.007457	MXD1	MXD1
4019900	4019900_a	1.41	0.000596	0.007459	CUL4B	CUL4B; MCTS1
3758317	3758317_a	1.79	0.000599	0.007474	BRCA1	BRCA1
3151534	3151534_a	1.94	0.000599	0.007474	ATAD2	ATAD2
3461883	3461883_a	-2.1	0.000599	0.007474	PTPRR	PTPRR
3040454	3040454_a	1.36	0.000599	0.007474	TWISTNB	TWISTNB
3856646	3856646_a	-2.19	0.0006	0.007476	ZNF208	ZNF208
2736224	2736224_a	-2.8	0.000602	0.007491	ATOH1	ATOH1
2573570	2573570_a	-1.49	0.000602	0.007494	TFCP2L1	TFCP2L1
3928070	3928070_a	1.21	0.000603	0.007499	CCT8	CCT8
3775157	3775157_a	1.27	0.000604	0.0075	WDR45L	WDR45L
2939593	2939593_a	-1.6	0.000604	0.007505	ECI2	ECI2; C6orf201
3631498	3631498_a	1.38	0.000606	0.007514	LARP6	LARP6; LRRC49
2948630	2948630_a	1.48	0.000607	0.007527	IER3	IER3; LOC100294307
3716151	3716151_a	1.22	0.00061	0.007542	ANKRD13B	ANKRD13B; CORO6
2781736	2781736_a	1.71	0.000609	0.007542	CFI	CFI
2420642	2420642_a	-1.94	0.000609	0.007542	MCOLN2	MCOLN2
2674501	2674501_a	-1.25	0.00061	0.007544	AMT	AMT
3996404	3996404_a	1.24	0.000611	0.007549	GDI1	GDI1
3738901	3738901_a	1.34	0.000611	0.007549	NARF	NARF
2816536	2816536_a	-1.18	0.000614	0.007577	CRHBP	CRHBP
3579501	3579501_a	1.2	0.000615	0.007585	SLC25A29	SLC25A29; YY1
2652675	2652675_a	2.05	0.000616	0.007589	ECT2	ECT2
2924492	2924492_a	1.14	0.000617	0.007595	HEY2	HEY2
3261447	3261447_a	1.21	0.000618	0.007603	PPRC1	PPRC1
3883787	3883787_a	1.38	0.000618	0.007603	C20orf4	C20orf4
2409770	2409770_a	-1.27	0.00062	0.007614	TMEM53	TMEM53; RNF220
2887633	2887633_a	1.41	0.000621	0.007622	BOD1	BOD1; BOD1L2; LOC285593
2438282	2438282_a	1.67	0.000623	0.007646	IQGAP3	IQGAP3
2362201	2362201_a	-1.25	0.000623	0.007646	CD1C	CD1C
2379863	2379863_a	1.84	0.000625	0.00765	CENPF	CENPF; FAM108A1
3565206	3565206_a	1.98	0.000625	0.00765	BMP4	BMP4
2745899	2745899_a	-1.41	0.000626	0.007662	HHIP	HHIP; HHIP-AS1
4047607	4047607_a	-1.49	0.00063	0.0077	BTNL8	BTNL8
2405192	2405192_a	1.32	0.000633	0.007729	YARS	YARS; KIAA1522
2322036	2322036_a	-1.18	0.000632	0.007729	FBLIM1	FBLIM1
3049025	3049025_a	1.33	0.000633	0.007729	TBRG4	TBRG4; SNORA5B
3302240	3302240_a	1.32	0.000634	0.007729	RRP12	RRP12
2796790	2796790_a	1.69	0.000636	0.007753	KIAA1430	KIAA1430
3891006	3891006_a	1.61	0.000637	0.007758	STX16-NPEPL1	STX16-NPEPL1; STX16
2363389	2363389_a	-1.21	0.000638	0.007761	NIT1	NIT1; DEDD
3352438	3352438_a	-1.2	0.000638	0.007761	POU2F3	POU2F3
2377283	2377283_a	-1.6	0.000642	0.0078	CR2	CR2
3390180	3390180_a	1.46	0.000643	0.007811	KDELC2	KDELC2
2945645	2945645_a	-1.78	0.000644	0.007818	TDP2	TDP2
3260338	3260338_a	-1.16	0.000645	0.007825	NKX2-3	NKX2-3
2400193	2400193_a	-1.2	0.000645	0.007825	MUL1	MUL1
3936913	3936913_a	1.52	0.000646	0.007831	CDC45	CDC45
3590498	3590498_a	1.23	0.00065	0.007867	TYRO3	TYRO3
2449559	2449559_a	1.76	0.000653	0.007897	ASPM	ASPM; SEPT14
2438938	2438938_a	-1.14	0.000655	0.007917	FCRL4	FCRL4; LOC729866
3765642	3765642_a	1.49	0.000655	0.007918	INTS2	INTS2
3200611	3200611_a	1.8	0.000657	0.007937	HAUS6	HAUS6
2654023	2654023_a	1.4	0.00066	0.00795	ACTL6A	ACTL6A; MRPL47
2552643	2552643_a	-1.22	0.000659	0.00795	NRXN1	NRXN1
3850725	3850725_a	1.45	0.00066	0.00795	DOCK6	DOCK6
2337716	2337716_a	-1.88	0.000661	0.007951	PRKAA2	PRKAA2; PPAP2B
2673509	2673509_a	-1.21	0.000661	0.007951	UQCRC1	UQCRC1
2733767	2733767_a	1.37	0.000663	0.007968	ENOPH1	ENOPH1
2597867	2597867_a	-1.33	0.000663	0.007968	IKZF2	IKZF2
3186191	3186191_a	1.18	0.000664	0.007969	ATP6V1G1	ATP6V1G1
3625391	3625391_a	1.11	0.000665	0.007976	DYX1C1	DYX1C1; THEM4
3551120	3551120_a	-1.87	0.000666	0.007986	SNORD83B	SNORD83B; RNU86; RPL3; ERVH-4
2384705	2384705_a	1.44	0.000668	0.008003	URB2	URB2
2939892	2939892_a	1.48	0.000671	0.00802
2545478	2545478_a	1.34	0.00067	0.00802	CGREF1	CGREF1
3975227	3975227_a	-1.86	0.00067	0.00802	MAOA	MAOA
3218067	3218067_a	1.63	0.000673	0.008045	MRPL50	MRPL50
2407478	2407478_a	1.22	0.000675	0.008048	FHL3	FHL3
2594773	2594773_a	-1.2	0.000674	0.008048	ALS2CR12	ALS2CR12
3649890	3649890_a	1.56	0.000675	0.008048	ABCC1	ABCC1
2360850	2360850_a	1.33	0.000674	0.008048	FDPS	FDPS; RUSC1-AS1
2459616	2459616_a	1.19	0.000677	0.008068	HIST3H2A	HIST3H2A
3883819	3883819_a	1.22	0.000678	0.008072	DLGAP4	DLGAP4
2546054	2546054_a	-1.31	0.000679	0.00808	RBKS	RBKS; BRE-AS1; BRE
3906821	3906821_a	1.5	0.00068	0.008082	C20orf111	C20orf111
3483348	3483348_a	1.39	0.000681	0.008091	POMP	POMP
3576441	3576441_a	-1.18	0.000682	0.008098	CCDC88C	CCDC88C
2727793	2727793_a	1.44	0.000684	0.008112	TMEM165	TMEM165; CLOCK; LOC100506486
2358360	2358360_a	1.23	0.000686	0.00813	ECM1	ECM1
2491661	2491661_a	-1.29	0.000686	0.008131	VAMP8	VAMP8
3662265	3662265_a	1.37	0.00069	0.008167	NUP93	NUP93
2367287	2367287_a	1.33	0.000691	0.008175	METTL13	METTL13
2603460	2603460_a	1.54	0.000699	0.008264	NCL	NCL
3324447	3324447_a	1.57	0.000702	0.008295	FIBIN	FIBIN
3905145	3905145_a	2.52	0.000703	0.008307	TGM2	TGM2
2952679	2952679_a	1.57	0.00071	0.008373	GLO1	GLO1
2320762	2320762_a	-1.29	0.00071	0.008373	VPS13D	VPS13D
3821908	3821908_a	1.35	0.000711	0.008385	RNASEH2A	RNASEH2A
2480168	2480168_a	-1.13	0.000714	0.008399	PRKCE	PRKCE
3728964	3728964_a	1.8	0.000714	0.008399	PRR11	PRR11
2876543	2876543_a	-1.15	0.000714	0.008399	TIFAB	TIFAB; C5orf20
3703164	3703164_a	1.28	0.000714	0.008399	EMC8	EMC8
3568184	3568184_a	-1.18	0.000716	0.008417	ESR2	ESR2; SYNE2
3886223	3886223_a	1.79	0.000724	0.008502	MYBL2	MYBL2
2958670	2958670_a	1.83	0.000726	0.008517	RAB23	RAB23
3847906	3847906_a	-1.24	0.000731	0.008564	DENND1C	DENND1C
3028217	3028217_a	-1.22	0.000731	0.008564	TRBV27	TRBV27; TRBV19
3758291	3758291_a	1.29	0.000733	0.008586	VAT1	VAT1
3442427	3442427_a	-1.47	0.000735	0.008603	LPCAT3	LPCAT3; EMG1
2810805	2810805_a	-1.19	0.000736	0.008603	RAB3C	RAB3C
3382698	3382698_a	1.36	0.000737	0.008608	GUCY2EP	GUCY2EP; LRRC32
2428405	2428405_a	-1.32	0.000739	0.008628	RHOC	RHOC
4012868	4012868_a	1.86	0.000741	0.008649	RLIM	RLIM
3264744	3264744_a	-1.38	0.000742	0.00865
3943504	3943504_a	1.78	0.000742	0.00865	TIMP3	TIMP3
3759335	3759335_a	1.5	0.000743	0.008653	GJC1	GJC1
3450899	3450899_a	-1.4	0.000744	0.008663	SLC2A13	SLC2A13
3739162	3739162_a	1.31	0.000747	0.008689	TBCD	TBCD; ZNF750
3428447	3428447_a	1.65	0.000748	0.008696	UTP20	UTP20
3789442	3789442_a	-1.4	0.000751	0.008722	WDR7	WDR7
3887017	3887017_a	1.34	0.000752	0.008722	DNTTIP1	DNTTIP1
3080283	3080283_a	1.77	0.000752	0.008722	XRCC2	XRCC2
3382948	3382948_a	1.35	0.000752	0.008722	CLNS1A	CLNS1A
2509900	2509900_a	-1.27	0.000753	0.008727	KIF5C	KIF5C
3658980	3658980_a	1.43	0.000756	0.00875	GPT2	GPT2
2682088	2682088_a	-1.46	0.000756	0.00875	EIF4E3	EIF4E3
3799415	3799415_a	-1.36	0.000757	0.008756	AFG3L2	AFG3L2
2945518	2945518_a	-1.11	0.000759	0.008762	GPLD1	GPLD1; ALDH5A1; MRS2
3416909	3416909_a	-1.33	0.000759	0.008762	BLOC1S1	BLOC1S1
3949162	3949162_a	-1.21	0.000759	0.008762	GRAMD4	GRAMD4
3505449	3505449_a	1.35	0.000762	0.008785	MIPEP	MIPEP; C1QTNF9B-AS1
3939154	3939154_a	1.24	0.000765	0.008822	RAB36	RAB36
3456732	3456732_a	1.7	0.000768	0.008832	ITGA5	ITGA5
3037304	3037304_a	1.22	0.000768	0.008832	FAM220A	FAM220A
3573870	3573870_a	1.42	0.000767	0.008832	DIO2	DIO2
2991103	2991103_a	1.51	0.000768	0.008832	BZW2	BZW2
3386814	3386814_a	1.62	0.000771	0.008865	TAF1D	TAF1D; MIR1304; SNORD5; SNORA32; SNORA40; SNORA18; SNORA1; SNORA8
3204261	3204261_a	-1.14	0.000773	0.008881	CCL27	CCL27; LOC730098
2877861	2877861_a	-1.19	0.000775	0.00889	SLC23A1	SLC23A1
2335671	2335671_a	-1.17	0.000775	0.008895	ELAVL4	ELAVL4
2914693	2914693_a	-1.58	0.000777	0.008905	SH3BGRL2	SH3BGRL2
3748798	3748798_a	-1.74	0.000777	0.008905	MFAP4	MFAP4; MAPK7
2708407	2708407_a	1.3	0.000779	0.00891	ALG3	ALG3
3148545	3148545_a	-1.15	0.000779	0.00891	RSPO2	RSPO2
3446796	3446796_a	1.58	0.00078	0.00892	RECQL	RECQL; PYROXD1
2352169	2352169_a	-1.2	0.000783	0.008947	WNT2B	WNT2B
3458857	3458857_a	-1.23	0.000784	0.008948	AVIL	AVIL; PP12719; LOC100653271
3892509	3892509_a	1.33	0.000784	0.008948	GTPBP5	GTPBP5
2959039	2959039_a	-1.21	0.000789	0.008993	KHDRBS2	KHDRBS2
3002640	3002640_a	-1.33	0.00079	0.008994	EGFR	EGFR
3555675	3555675_a	-1.93	0.00079	0.008994	RNASE1	RNASE1
2767378	2767378_a	-1.85	0.000793	0.009023	ATP8A1	ATP8A1
3889766	3889766_a	1.66	0.000797	0.009066	PFDN4	PFDN4
3674146	3674146_a	1.19	0.000798	0.009067	RPL13	RPL13; SNORD68
3333247	3333247_a	1.62	0.0008	0.009088	FADS2	FADS2
3638607	3638607_a	-3.6	0.000801	0.009089	ANPEP	ANPEP
2477731	2477731_a	-1.19	0.000802	0.0091	CYP1B1-AS1	CYP1B1-AS1
3750723	3750723_a	1.2	0.000807	0.009151	UNC119	UNC119
3606034	3606034_a	-1.42	0.000809	0.009171	PDE8A	PDE8A
3504392	3504392_a	1.24	0.00081	0.009176	N6AMT2	N6AMT2; IL17D
2369325	2369325_a	-1.16	0.000813	0.009203	C1orf220	C1orf220; TEX35
3168255	3168255_a	-1.7	0.000815	0.009211	HRCT1	HRCT1
3689880	3689880_a	1.6	0.000815	0.009211	SHCBP1	SHCBP1; RAB43; ISY1-RAB43
2645387	2645387_a	1.32	0.000814	0.009211	ACPL2	ACPL2
3405515	3405515_a	1.68	0.000817	0.009226	APOLD1	APOLD1
3476665	3476665_a	1.43	0.000818	0.009231	SCARB1	SCARB1
3955483	3955483_a	1.42	0.00082	0.00925	TMEM211	TMEM211
3868768	3868768_a	1.45	0.000823	0.009268	KLK6	KLK6
3180342	3180342_a	1.08	0.000825	0.009287	C9orf3	C9orf3; LOC100507319; LOC728061
2940145	2940145_a	1.77	0.000828	0.009315	NRN1	NRN1
2669184	2669184_a	-1.35	0.000829	0.009315	LRRFIP2	LRRFIP2
2832459	2832459_a	1.83	0.000829	0.009315	PCDHB14	PCDHB14
3562899	3562899_a	-1.45	0.000828	0.009315	RPL10L	RPL10L
2462511	2462511_a	1.53	0.000831	0.009325	HEATR1	HEATR1
3650898	3650898_a	-1.35	0.000838	0.009392	CLEC19A	CLEC19A
3533397	3533397_a	1.13	0.000837	0.009392	GEMIN2	GEMIN2
2807621	2807621_a	-1.55	0.00084	0.009406	PTGER4	PTGER4
3169331	3169331_a	1.67	0.000842	0.00942	ALDH1B1	ALDH1B1
3791254	3791254_a	-1.66	0.000842	0.00942	TNFRSF11A	TNFRSF11A
3695268	3695268_a	1.68	0.000842	0.00942	NAE1	NAE1
3693533	3693533_a	1.54	0.000847	0.009464	CSNK2A2	CSNK2A2
3589410	3589410_a	1.24	0.000847	0.009464	C15orf54	C15orf54
2724308	2724308_a	-1.15	0.000849	0.009479	KLB	KLB
3944826	3944826_a	-1.21	0.000852	0.009501	SH3BP1	SH3BP1
3260937	3260937_a	1.27	0.000852	0.009502	C10orf2	C10orf2
2438344	2438344_a	1.29	0.000855	0.009526	GPATCH4	GPATCH4
3907786	3907786_a	1.27	0.000856	0.009526	SLC35C2	SLC35C2
3954887	3954887_a	-1.25	0.000861	0.009573	CHCHD10	CHCHD10
3402736	3402736_a	1.2	0.000861	0.009573	PTMS	PTMS
2589929	2589929_a	1.83	0.000861	0.009573	SESTD1	SESTD1
3890154	3890154_a	1.51	0.000863	0.009584	CSTF1	CSTF1
2633390	2633390_a	1.37	0.000866	0.00961	COL8A1	COL8A1
3772581	3772581_a	1.28	0.00087	0.009646	USP36	USP36
3301011	3301011_a	1.59	0.000871	0.009654	NOC3L	NOC3L
3529547	3529547_a	-1.18	0.000872	0.009657	DCAF11	DCAF11
2384401	2384401_a	-1.19	0.000877	0.009714	RHOU	RHOU
3226138	3226138_a	-1.62	0.000882	0.009754	AK1	AK1
2925724	2925724_a	-1.26	0.000882	0.009754	AKAP7	AKAP7
3016177	3016177_a	1.43	0.000884	0.009773	AP1S1	AP1S1
3046520	3046520_a	-1.28	0.000889	0.009795	TARP	TARP; TRGC2; TRGV2
3816153	3816153_a	1.29	0.000888	0.009795	CSNK1G2	CSNK1G2
2471978	2471978_a	1.33	0.00089	0.009795	RHOB	RHOB
3732736	3732736_a	1.43	0.00089	0.009795	AMZ2	AMZ2; AMZ2P1
2730303	2730303_a	-1.86	0.000888	0.009795	FDCSP	FDCSP
3933817	3933817_a	1.33	0.000889	0.009795	WDR4	WDR4
3507710	3507710_a	1.58	0.00089	0.009795	SLC7A1	SLC7A1
3326826	3326826_a	1.16	0.000892	0.009807	FJX1	FJX1
3557851	3557851_a	1.26	0.000893	0.00981	IPO4	IPO4
3982462	3982462_a	1.68	0.000893	0.00981	PGK1	PGK1; LOC100653302; LOC100652805
3970166	3970166_a	1.63	0.000896	0.009831	TXLNG	TXLNG; RBBP7; TXLNG2P
3852034	3852034_a	1.41	0.000898	0.009849	TRMT1	TRMT1
2359691	2359691_a	-1.19	0.000898	0.009849	S100A7A	S100A7A; S100A7
3358538	3358538_a	1.21	0.000902	0.009883	CHID1	CHID1
3450655	3450655_a	-1.91	0.000903	0.009888	CPNE8	CPNE8
2981912	2981912_a	-1.44	0.000905	0.009901	EZR	EZR
2962383	2962383_a	-1.36	0.000906	0.009904	FAM46A	FAM46A
2486851	2486851_a	1.28	0.000906	0.009905	APLF	APLF; SPTLC1
2591367	2591367_a	2.12	0.000908	0.00992	CALCRL	CALCRL
2758043	2758043_a	1.22	0.000909	0.009927	MFSD10	MFSD10
3545403	3545403_a	-1.21	0.000911	0.009936	GSTZ1	GSTZ1; TMED8
3007894	3007894_a	1.28	0.000911	0.009936	WBSCR22	WBSCR22
3759704	3759704_a	-1.14	0.000913	0.009948	MAP3K14	MAP3K14; LOC100133991
2324084	2324084_a	-1.78	0.000914	0.009949	CDA	CDA
3886050	3886050_a	1.47	0.000914	0.009949	SRSF6	SRSF6
3884800	3884800_a	1.4	0.000915	0.00995	ACTR5	ACTR5
2627390	2627390_a	-1.19	0.000916	0.009958
2469252	2469252_a	2.09	0.00092	0.009991	RRM2	RRM2; RRM2P3
2638728	2638728_a	-1.8	0.00092	0.009991	SLC15A2	SLC15A2
3014764	3014764_a	1.28	0.000935	0.010144	CPSF4	CPSF4; ATP5J2-PTCD1; PTCD1
3474815	3474815_a	1.1	0.000937	0.010156	HNF1A	HNF1A; C12orf43
2968652	2968652_a	1.45	0.000938	0.010165	SESN1	SESN1
2400027	2400027_a	-6.58	0.000939	0.010166	PLA2G2A	PLA2G2A
3569754	3569754_a	1.56	0.00094	0.010178	ZFP36L1	ZFP36L1
3371114	3371114_a	-1.39	0.000943	0.010197	SYT13	SYT13
3108526	3108526_a	-1.71	0.000948	0.010245	MATN2	MATN2; LOC100506558
3325503	3325503_a	2.19	0.000949	0.010253	RCN1	RCN1; DKFZp686K1684
3892452	3892452_a	1.67	0.000951	0.010261	LSM14B	LSM14B
2326774	2326774_a	-1.47	0.000951	0.010261	SFN	SFN
2439001	2439001_a	-1.33	0.000953	0.010281	FCRL3	FCRL3
3457667	3457667_a	1.28	0.000954	0.010283	CNPY2	CNPY2
3880827	3880827_a	2.24	0.000955	0.01029	GINS1	GINS1
2860178	2860178_a	-1.63	0.000956	0.01029	CD180	CD180
3356038	3356038_a	-1.47	0.000959	0.010314	TMEM45B	TMEM45B
3996815	3996815_a	1.58	0.00096	0.010318	VBP1	VBP1
3806253	3806253_a	-1.39	0.000962	0.010336	ATP5A1	ATP5A1
2461891	2461891_a	1.28	0.000963	0.010343	B3GALNT2	B3GALNT2
3493448	3493448_a	1.71	0.000967	0.010375	PIBF1	PIBF1
3223967	3223967_a	-1.69	0.000969	0.010396	GGTA1P	GGTA1P
3039830	3039830_a	-2.58	0.00097	0.010396
3907420	3907420_a	1.16	0.000972	0.010412	WFDC3	WFDC3
2909263	2909263_a	-2.73	0.000974	0.010424	MEP1A	MEP1A
3708462	3708462_a	-1.37	0.000976	0.010441	ACAP1	ACAP1
3893086	3893086_a	1.31	0.000977	0.010443	SLC17A9	SLC17A9
3393311	3393311_a	-1.14	0.000977	0.010443	DSCAML1	DSCAML1
3593147	3593147_a	1.2	0.00098	0.01047	DUT	DUT
3135046	3135046_a	-1.15	0.000985	0.010507	ST18	ST18
3509885	3509885_a	1.49	0.000985	0.010507	ALG5	ALG5
2461037	2461037_a	1.27	0.000985	0.010507	PCNXL2	PCNXL2; RPS7P3
3509473	3509473_a	-1.08	0.000986	0.010507	DCLK1	DCLK1
4012299	4012299_a	1.75	0.000989	0.010537	PHKA1	PHKA1; PHKA1-AS1
2500275	2500275_a	-1.3	0.000991	0.010551	BCL2L11	BCL2L11
3601955	3601955_a	-1.26	0.000993	0.010563	MPI	MPI
3971367	3971367_a	1.29	0.000996	0.010585	YY2	YY2; MBTPS2
2571457	2571457_a	1.57	0.000999	0.010617	CKAP2L	CKAP2L; NT5DC4
3018011	3018011_a	-1.22	0.001001	0.010632	CDHR3	CDHR3; LOC100652903
2884578	2884578_a	-1.35	0.001002	0.010638	CCNJL	CCNJL
3731543	3731543_a	-1.26	0.001005	0.010651	RGS9	RGS9
3433538	3433538_a	1.16	0.001005	0.010651	RNFT2	RNFT2; LOC283454
3231774	3231774_a	1.35	0.001009	0.010692	GTPBP4	GTPBP4; IDI2
2830638	2830638_a	1.67	0.001011	0.010698	KIF20A	KIF20A; CDC23; BRD8
2655168	2655168_a	1.45	0.001016	0.010751	YEATS2	YEATS2; MAP6D1
3290875	3290875_a	-1.38	0.00102	0.010785	ANK3	ANK3
2326463	2326463_a	-1.3	0.001023	0.010806	CD52	CD52
2401384	2401384_a	-1.16	0.001024	0.010816	ASAP3	ASAP3
2613293	2613293_a	1.67	0.001026	0.010825	KCNH8	KCNH8
2570616	2570616_a	1.67	0.001027	0.010831	BUB1	BUB1
3393744	3393744_a	-1.38	0.001028	0.010839	CD3D	CD3D
3886143	3886143_a	-1.61	0.001029	0.010841	SGK2	SGK2
3168700	3168700_a	1.34	0.001032	0.010863	ZCCHC7	ZCCHC7
3220384	3220384_a	-1.65	0.001033	0.010863	LPAR1	LPAR1
2965739	2965739_a	1.6	0.001033	0.010863	MMS22L	MMS22L
3883207	3883207_a	1.25	0.001033	0.010863	PROCR	PROCR
3422144	3422144_a	3.69	0.001036	0.010881	LGR5	LGR5
2464909	2464909_a	1.22	0.001038	0.010894	SMYD3	SMYD3
2688717	2688717_a	-1.31	0.001038	0.010894	BTLA	BTLA
2460817	2460817_a	-1.43	0.00104	0.010911	SIPA1L2	SIPA1L2
3828162	3828162_a	1.48	0.001046	0.010959	URI1	URI1
3882069	3882069_a	1.49	0.001051	0.011002	MAPRE1	MAPRE1
2831350	2831350_a	1.42	0.001051	0.011002	CXXC5	CXXC5
3946510	3946510_a	1.39	0.001053	0.011018	XPNPEP3	XPNPEP3; DNAJB7
3829020	3829020_a	1.25	0.001054	0.011022	PDCD5	PDCD5
3467351	3467351_a	-1.13	0.001058	0.011048	ANKS1B	ANKS1B
3359448	3359448_a	-1.38	0.001057	0.011048	SLC22A18AS	SLC22A18AS
3226237	3226237_a	1.16	0.001059	0.01105	DPM2	DPM2
2577896	2577896_a	1.51	0.001061	0.011059	MCM6	MCM6
3485863	3485863_a	1.84	0.00106	0.011059	EXOSC8	EXOSC8; FAM48A
3851055	3851055_a	1.33	0.001062	0.011063	ELOF1	ELOF1; NCOA3
3120443	3120443_a	1.19	0.001064	0.011084	SLC52A2	SLC52A2
2717688	2717688_a	1.18	0.001068	0.011112	HTRA3	HTRA3
3486728	3486728_a	1.4	0.001068	0.011112	SLC25A15	SLC25A15; TPTE2P5
3261255	3261255_a	1.21	0.00107	0.011122	DPCD	DPCD
3653072	3653072_a	1.69	0.001071	0.011128	PLK1	PLK1
3929395	3929395_a	1.77	0.001072	0.011128	GCFC1	GCFC1
3851651	3851651_a	1.33	0.001073	0.011134	TNPO2	TNPO2; LOC389791
2587618	2587618_a	1.24	0.001076	0.011145	OLA1	OLA1
2710474	2710474_a	-1.5	0.001076	0.011145	LEPREL1	LEPREL1
3929775	3929775_a	1.48	0.001076	0.011145	DONSON	DONSON; SON
2376168	2376168_a	-1.17	0.001075	0.011145	NFASC	NFASC
2923819	2923819_a	1.24	0.001079	0.011161	HSF2	HSF2
3343252	3343252_a	1.26	0.00108	0.011165	C11orf73	C11orf73
3875108	3875108_a	1.29	0.001082	0.011182	C20orf196	C20orf196
4007437	4007437_a	1.63	0.001087	0.011226	SLC38A5	SLC38A5
3742460	3742460_a	-1.18	0.001094	0.011298	CAMTA2	CAMTA2
2438207	2438207_a	-1.28	0.001097	0.01132	MEF2D	MEF2D
2997272	2997272_a	1.41	0.001104	0.011379	EEPD1	EEPD1
3332663	3332663_a	-1.17	0.001106	0.011379	CD6	CD6
2356115	2356115_a	-1.51	0.001105	0.011379	TXNIP	TXNIP
3755359	3755359_a	1.2	0.001105	0.011379	PIP4K2B	PIP4K2B
3449368	3449368_a	1.31	0.001105	0.011379	CAPRIN2	CAPRIN2
3376235	3376235_a	1.3	0.001108	0.011389	WDR74	WDR74
4016572	4016572_a	1.79	0.001109	0.011393	MORF4L2	MORF4L2
3065638	3065638_a	1.46	0.001114	0.011442	DNAJC2	DNAJC2
3183238	3183238_a	1.57	0.001117	0.011461	FSD1L	FSD1L
3607232	3607232_a	1.19	0.001117	0.011461	AEN	AEN
3114600	3114600_a	1.26	0.001118	0.011466	TRMT12	TRMT12
2327482	2327482_a	1.18	0.001119	0.011467	RCC1	RCC1; SNHG3; RAB42; SNORA73A
2901393	2901393_a	-1.53	0.001123	0.0115	TRIM40	TRIM40
3436329	3436329_a	-1.21	0.001126	0.01152	ZNF664-FAM101A	ZNF664-FAM101A; FAM101A
2731986	2731986_a	-1.19	0.001127	0.01153	FAM47E-STBD1	FAM47E-STBD1; FAM47E; STBD1
2902593	2902593_a	1.38	0.001131	0.011559	LY6G6F	LY6G6F; LY6G6D
2500803	2500803_a	1.22	0.001132	0.011563	TTL	TTL
2949524	2949524_a	1.25	0.001134	0.011578	EHMT2	EHMT2
2767295	2767295_a	-1.19	0.001138	0.01159	BEND4	BEND4
2970985	2970985_a	1.18	0.001136	0.01159	TSPYL4	TSPYL4
3360772	3360772_a	-1.26	0.001137	0.01159	FAM160A2	FAM160A2
3205108	3205108_a	-1.63	0.001137	0.01159	GNE	GNE
3150715	3150715_a	1.76	0.001139	0.011599	DSCC1	DSCC1
3015603	3015603_a	-1.28	0.001141	0.011609	AGFG2	AGFG2
3055466	3055466_a	-1.17	0.001141	0.011609	CALN1	CALN1
3548538	3548538_a	-1.24	0.001143	0.01162	GPR68	GPR68; C14orf159
3875908	3875908_a	2.16	0.001144	0.011621	PLCB4	PLCB4
3092415	3092415_a	1.47	0.001146	0.011622	RBPMS	RBPMS
2460296	2460296_a	1.64	0.001146	0.011622	AGT	AGT; CAPN9
2926969	2926969_a	-1.38	0.001145	0.011622	PDE7B	PDE7B
3901387	3901387_a	1.47	0.001146	0.011622	CST2	CST2; CST4
3649811	3649811_a	1.45	0.001147	0.011625	NDE1	NDE1
2691850	2691850_a	-1.24	0.00115	0.011639	ILDR1	ILDR1
3685373	3685373_a	-1.4	0.001152	0.011652	ERN2	ERN2; PLK1
3666146	3666146_a	1.54	0.001152	0.011652	SLC7A6	SLC7A6; SLC7A6OS
2514563	2514563_a	1.55	0.001153	0.011654	PHOSPHO2-KLHL23	PHOSPHO2-KLHL23; KLHL23
2636062	2636062_a	-1.61	0.001158	0.011678	C3orf52	C3orf52
2332013	2332013_a	-1.23	0.001158	0.011678	NFYC	NFYC
3820571	3820571_a	-1.19	0.001157	0.011678	ATG4D	ATG4D; KRI1
3014714	3014714_a	1.44	0.001157	0.011678	ARPC1B	ARPC1B
3487095	3487095_a	1.59	0.00116	0.011691	DGKH	DGKH; LOC283508
3844486	3844486_a	1.15	0.001164	0.011731	MIER2	MIER2
3674504	3674504_a	1.12	0.001169	0.011774	TUBB3	TUBB3; MC1R
3204463	3204463_a	1.15	0.00117	0.011775	FANCG	FANCG
3890218	3890218_a	1.29	0.001176	0.011816	C20orf43	C20orf43; FAM209A; LOC100130156; FAM209B
2565246	2565246_a	-1.25	0.001175	0.011816	TMEM127	TMEM127; CIAO1
3718401	3718401_a	1.34	0.001176	0.011818	LIG3	LIG3; RFFL; RAD51L3-RFFL
2366581	2366581_a	1.4	0.001178	0.01182	SCYL3	SCYL3; C1orf112
3901055	3901055_a	1.81	0.001177	0.01182	CD93	CD93
2362469	2362469_a	-1.28	0.001182	0.011854	CADM3	CADM3; LOC100131825
3319937	3319937_a	1.36	0.001183	0.011854	WEE1	WEE1
2724235	2724235_a	1.44	0.001187	0.011882	WDR19	WDR19
3444195	3444195_a	1.34	0.001187	0.011882	MAGOHB	MAGOHB
3179359	3179359_a	1.64	0.001187	0.011882	CENPP	CENPP
2832423	2832423_a	1.36	0.001189	0.011885	PCDHB10	PCDHB10; PCDHB9
2701081	2701081_a	-1.21	0.001189	0.011885	P2RY12	P2RY12
3113456	3113456_a	1.55	0.001192	0.011905	MTBP	MTBP
2893562	2893562_a	-1.17	0.001204	0.012019	RREB1	RREB1
2549455	2549455_a	1.45	0.001204	0.012019	THUMPD2	THUMPD2
2873897	2873897_a	-1.44	0.001206	0.012023	2003-03-01	2003-03-01
3293280	3293280_a	1.68	0.001207	0.012028	PPA1	PPA1
2527971	2527971_a	1.29	0.001212	0.012069	STK36	STK36
3149754	3149754_a	1.46	0.001214	0.012087	EIF3H	EIF3H
3907830	3907830_a	1.44	0.001215	0.012087	ELMO2	ELMO2
3193482	3193482_a	1.21	0.001216	0.012092	COL5A1	COL5A1
3844238	3844238_a	1.35	0.00122	0.012124	TRIM28	TRIM28
3665458	3665458_a	1.24	0.001221	0.012128	LRRC36	LRRC36
3546213	3546213_a	-1.1	0.001227	0.012185	TSHR	TSHR; BHLHB9
2837232	2837232_a	-1.48	0.001231	0.012214	ITK	ITK
3849773	3849773_a	1.61	0.001233	0.012218
2604254	2604254_a	1.44	0.001233	0.012218	HJURP	HJURP
2624291	2624291_a	-1.29	0.001233	0.012218	PRKCD	PRKCD
3569401	3569401_a	1.16	0.001238	0.012257	RDH11	RDH11
3301218	3301218_a	-1.27	0.00124	0.012273	PDLIM1	PDLIM1
3072276	3072276_a	1.43	0.001246	0.012321	UBE2H	UBE2H
2604138	2604138_a	1.33	0.001248	0.012329	USP40	USP40
3799167	3799167_a	-1.24	0.001248	0.012329	MPPE1	MPPE1
2584957	2584957_a	-1.12	0.001249	0.012329	SCN3A	SCN3A
3815243	3815243_a	-1.41	0.00125	0.012332	CFD	CFD
3820758	3820758_a	-1.25	0.001251	0.012342	DNM2	DNM2; TMED1
2441043	2441043_a	1.31	0.001253	0.012349	OLFML2B	OLFML2B
2643592	2643592_a	1.25	0.001253	0.012349	EPHB1	EPHB1
2711957	2711957_a	1.1	0.001255	0.012354	XXYLT1	XXYLT1
3048134	3048134_a	1.54	0.001256	0.012365	COA1	COA1; STK17A
3740998	3740998_a	1.25	0.001261	0.012398	TSR1	TSR1; SRR
3592304	3592304_a	-3.03	0.001265	0.012432	SLC28A2	SLC28A2
3893287	3893287_a	1.32	0.001265	0.012432	ARFGAP1	ARFGAP1
3349948	3349948_a	1.17	0.001266	0.012434	REXO2	REXO2
3725572	3725572_a	-2.65	0.001272	0.01248	B4GALNT2	B4GALNT2
2995420	2995420_a	1.39	0.001272	0.01248	GARS	GARS
3905073	3905073_a	1.55	0.001274	0.012486	TTI1	TTI1
3019793	3019793_a	-1.92	0.00128	0.012535	FOXP2	FOXP2
3729123	3729123_a	1.29	0.00128	0.012535	DHX40	DHX40; TBC1D3P1-DHX40P1
2323559	2323559_a	1.23	0.001283	0.012554	MRTO4	MRTO4
3183757	3183757_a	1.26	0.001292	0.012633	RAD23B	RAD23B
3852783	3852783_a	1.36	0.001291	0.012633	DNAJB1	DNAJB1
3079313	3079313_a	1.31	0.001301	0.012709	CDK5	CDK5
3843742	3843742_a	-1.17	0.001306	0.012753	ZNF135	ZNF135
3779314	3779314_a	-1.45	0.001307	0.012758	CHMP1B	CHMP1B
2988536	2988536_a	1.26	0.00131	0.012767	WIPI2	WIPI2
3320944	3320944_a	1.51	0.00131	0.012767	TEAD1	TEAD1
3156307	3156307_a	1.49	0.00131	0.012767	PTK2	PTK2; LOC100653146; LOC100653024
3036985	3036985_a	1.25	0.001313	0.012776	RNF216	RNF216
2368590	2368590_a	-1.23	0.001312	0.012776	PAPPA2	PAPPA2
3319840	3319840_a	1.78	0.001314	0.012784	SNORA23	SNORA23; IPO7
3029129	3029129_a	1.39	0.001318	0.012816	ZYX	ZYX
2369609	2369609_a	-1.13	0.00132	0.012829	AXDND1	AXDND1
3892409	3892409_a	1.23	0.001321	0.012832	LSM14B	LSM14B
2914777	2914777_a	1.73	0.001325	0.01286	TTK	TTK
3850069	3850069_a	1.47	0.001327	0.012864	DNMT1	DNMT1
3873874	3873874_a	1.19	0.001327	0.012864	NOP56	NOP56; MIR1292; SNORD110; SNORD86; SNORD57
3136888	3136888_a	-1.94	0.001327	0.012864	TOX	TOX
3568616	3568616_a	1.42	0.001331	0.01289	RAB15	RAB15; CHURC1
2655325	2655325_a	-1.16	0.001331	0.01289	HTR3C	HTR3C
3722739	3722739_a	1.3	0.001334	0.012906	G6PC3	G6PC3
3355145	3355145_a	-2.22	0.001339	0.012948	ST3GAL4	ST3GAL4
2444451	2444451_a	1.29	0.001341	0.012963	CENPL	CENPL; GAS5
2781138	2781138_a	2.15	0.001343	0.012976	LEF1	LEF1; LEF1-AS1
2955691	2955691_a	-1.21	0.00135	0.013039	RCAN2	RCAN2
2735598	2735598_a	1.25	0.001356	0.013073	TIGD2	TIGD2
3396770	3396770_a	1.19	0.001357	0.013073	CDON	CDON
2453365	2453365_a	-1.32	0.001356	0.013073	PLXNA2	PLXNA2
3473480	3473480_a	1.26	0.001357	0.013073	FBXO21	FBXO21
3851868	3851868_a	1.19	0.00136	0.013097	FARSA	FARSA
3432333	3432333_a	1.46	0.001361	0.013097	PTPN11	PTPN11
3607698	3607698_a	1.44	0.001364	0.013117	C15orf42	C15orf42; KIF7
3442322	3442322_a	1.38	0.001372	0.013177	CDCA3	CDCA3; GNB3
3146103	3146103_a	1.63	0.001371	0.013177	STK3	STK3
3817670	3817670_a	1.16	0.001372	0.013177	FEM1A	FEM1A
3481543	3481543_a	1.47	0.001374	0.01319	SPATA13	SPATA13
2407755	2407755_a	-1.14	0.001375	0.013192	GJA9-MYCBP	GJA9-MYCBP; MYCBP; GJA9
3338060	3338060_a	1.63	0.001378	0.013216	MYEOV	MYEOV
3680479	3680479_a	-1.29	0.001383	0.013244	SNN	SNN; TXNDC11
3858794	3858794_a	1.24	0.001383	0.013244	CEP89	CEP89
2523540	2523540_a	-1.55	0.001385	0.013262	NBEAL1	NBEAL1; LOC648771
2398894	2398894_a	1.2	0.001395	0.013347	RCC2	RCC2
3992575	3992575_a	-1.2	0.001396	0.013348	CD40LG	CD40LG
4041300	4041300_a	1.19	0.001401	0.013385	FAM195B	FAM195B
3888949	3888949_a	1.4	0.001404	0.013412	MOCS3	MOCS3
2870964	2870964_a	-1.56	0.001406	0.013419	EPB41L4A	EPB41L4A; EPB41L4A-AS1
3745287	3745287_a	-1.22	0.001406	0.013419	MYH1	MYH1; MYH2; MYH4; MYH8
3779362	3779362_a	-1.31	0.001408	0.013424	IMPA2	IMPA2
3420854	3420854_a	-1.38	0.001411	0.013448	DYRK2	DYRK2
3959631	3959631_a	1.26	0.001417	0.013497	EIF3D	EIF3D
3892941	3892941_a	1.25	0.001426	0.01358	OGFR	OGFR
2878246	2878246_a	1.32	0.001427	0.013581	PFDN1	PFDN1
3716893	3716893_a	1.66	0.001431	0.013607	ATAD5	ATAD5
3976519	3976519_a	1.45	0.001434	0.013625	RBM3	RBM3; SLC38A5
3811497	3811497_a	-1.34	0.001434	0.013625	VPS4B	VPS4B
3484005	3484005_a	1.94	0.001436	0.013631	USPL1	USPL1
2596776	2596776_a	-1.24	0.001436	0.013631	FZD5	FZD5
3379045	3379045_a	-1.19	0.001437	0.013636	TBX10	TBX10
3353914	3353914_a	-1.59	0.001446	0.013691	VWA5A	VWA5A
2409104	2409104_a	1.32	0.001444	0.013691	SLC2A1	SLC2A1
3989180	3989180_a	1.71	0.001445	0.013691	MCTS1	MCTS1; PSIMCT-1
3057370	3057370_a	1.42	0.00145	0.013723	HIP1	HIP1
3494102	3494102_a	1.75	0.001451	0.013725	UCHL3	UCHL3
2784265	2784265_a	-1.12	0.001453	0.013736	IL2	IL2
3683018	3683018_a	1.78	0.001454	0.013741	RPS15A	RPS15A
2970086	2970086_a	1.58	0.001457	0.013756	LAMA4	LAMA4
2350922	2350922_a	-1.61	0.001457	0.013756	GSTM4	GSTM4; GSTM5; GSTM1
3634071	3634071_a	-1.48	0.00146	0.013776	TSPAN3	TSPAN3
3832280	3832280_a	-1.38	0.001463	0.013782	C19orf33	C19orf33; YIF1B
3651478	3651478_a	-1.84	0.001464	0.013782	ACSM3	ACSM3; ERI2
2362089	2362089_a	1.61	0.001463	0.013782	KIRREL	KIRREL; KIRREL-IT1
2950145	2950145_a	-1.15	0.001462	0.013782	HLA-DOB	HLA-DOB
3699616	3699616_a	-1.29	0.001465	0.013788	CHST6	CHST6
3625271	3625271_a	-1.58	0.001468	0.01379	RAB27A	RAB27A
2656627	2656627_a	-1.16	0.001468	0.01379	FETUB	FETUB
3729002	3729002_a	1.26	0.001468	0.01379	SMG8	SMG8
3032243	3032243_a	1.28	0.001467	0.01379	GALNT11	GALNT11
3611684	3611684_a	-1.15	0.001471	0.013811	LRRK1	LRRK1
3279313	3279313_a	-1.36	0.001473	0.013817	ITGA8	ITGA8
2369110	2369110_a	1.45	0.001475	0.013829	RASAL2	RASAL2
3439305	3439305_a	1.49	0.001477	0.013832	ZNF84	ZNF84
3003143	3003143_a	1.54	0.001477	0.013832	MRPS17	MRPS17
2903574	2903574_a	-1.17	0.001477	0.013832	B3GALT4	B3GALT4
2624074	2624074_a	1.43	0.00148	0.01384	SNORD19B	SNORD19B; GNL3; GLT8D1
2400177	2400177_a	-1.49	0.00148	0.01384	CAMK2N1	CAMK2N1
3978819	3978819_a	1.4	0.001487	0.013897	RRAGB	RRAGB
3513096	3513096_a	1.53	0.001489	0.013908	LRCH1	LRCH1; ESD
2423829	2423829_a	1.76	0.001491	0.013918	ARHGAP29	ARHGAP29
3954910	3954910_a	-1.22	0.001494	0.01394	DERL3	DERL3
2495187	2495187_a	-1.11	0.001495	0.01394	ZAP70	ZAP70
3333622	3333622_a	1.26	0.001497	0.013953	POLR2G	POLR2G
3512769	3512769_a	1.38	0.001498	0.013954	ZC3H13	ZC3H13
3714177	3714177_a	-1.43	0.001498	0.013954	SPECC1	SPECC1
2948239	2948239_a	-1.12	0.0015	0.013965	TRIM10	TRIM10
3778772	3778772_a	1.94	0.001502	0.013968	APCDD1	APCDD1; LOC100130468
3401381	3401381_a	1.18	0.001502	0.013968	TSPAN9	TSPAN9
3676300	3676300_a	1.63	0.001504	0.01397	SNORA64	SNORA64; RPS2
3990795	3990795_a	1.51	0.001504	0.01397	RBMX2	RBMX2
2511820	2511820_a	1.44	0.001513	0.014044	PKP4	PKP4
2450345	2450345_a	1.6	0.001516	0.014063	KIF14	KIF14
3001479	3001479_a	-1.3	0.001518	0.014077	IKZF1	IKZF1
3214749	3214749_a	1.46	0.001519	0.014078	NOL8	NOL8
3888217	3888217_a	1.37	0.001521	0.014081	DDX27	DDX27
2902407	2902407_a	-1.2	0.00152	0.014081	LTA	LTA
3617574	3617574_a	1.37	0.001525	0.01411	GOLGA8A	GOLGA8A; GOLGA8B; GOLGA8DP; GOLGA8E; LOC100508892
2650538	2650538_a	1.48	0.001528	0.014123	NMD3	NMD3; SPTSSB; LOC200830
2563785	2563785_a	-1.51	0.001527	0.014123	IGKC	IGKC; IGKV1D-33; IGKV1-16; IGKV4-1
3741528	3741528_a	-1.42	0.001529	0.014128	P2RX5-TAX1BP3	P2RX5-TAX1BP3; TAX1BP3; RPL21
2469157	2469157_a	1.22	0.001532	0.014149	GRHL1	GRHL1
3538555	3538555_a	-1.3	0.00154	0.014216	PPM1A	PPM1A
3503224	3503224_a	1.16	0.00155	0.014304	UPF3A	UPF3A
2708066	2708066_a	-1.5	0.001552	0.014311	KLHL6	KLHL6
3304355	3304355_a	1.17	0.001553	0.014311	CUEDC2	CUEDC2
3229943	3229943_a	1.25	0.001558	0.014351	SDCCAG3	SDCCAG3
3020273	3020273_a	1.35	0.001561	0.01437	CAV2	CAV2
3375041	3375041_a	-1.34	0.001565	0.014389	PTGDR2	PTGDR2
3470831	3470831_a	1.23	0.001564	0.014389	MMAB	MMAB
3846742	3846742_a	1.17	0.001565	0.014389	SH3GL1	SH3GL1; SH3GL1P1; SH3GL1P2; LOC100499466
3440598	3440598_a	1.65	0.001567	0.014391	FOXM1	FOXM1
2992863	2992863_a	1.54	0.001567	0.014391	MALSU1	MALSU1
3762443	3762443_a	-1.44	0.001573	0.014434	LINC00483	LINC00483
3938750	3938750_a	-2.02	0.001574	0.014439	IGLV6-57	IGLV6-57
2713095	2713095_a	-1.7	0.001578	0.014474	PIGZ	PIGZ; LOC100128950
2331558	2331558_a	1.24	0.001579	0.014475	BMP8A	BMP8A
4024160	4024160_a	1.61	0.001581	0.014485	ATP11C	ATP11C
2538480	2538480_a	1.19	0.001589	0.014539	TSSC1	TSSC1
2601230	2601230_a	-1.21	0.001589	0.014539	SCG2	SCG2
3451670	3451670_a	1.53	0.001592	0.014565	PUS7L	PUS7L; IRAK4
2334098	2334098_a	1.51	0.001594	0.01457	KIF2C	KIF2C
3367096	3367096_a	-1.43	0.001597	0.014594	LGR4	LGR4
3428783	3428783_a	1.18	0.001605	0.014646	DRAM1	DRAM1
2410330	2410330_a	-1.33	0.001605	0.014646	GPBP1L1	GPBP1L1; RPS15AP10
2499234	2499234_a	1.27	0.001605	0.014646	CCDC138	CCDC138
3377423	3377423_a	1.37	0.001608	0.01466	CDCA5	CDCA5
2838201	2838201_a	1.5	0.001612	0.014692	PTTG1	PTTG1
4004878	4004878_a	1.5	0.001616	0.014701	RPGR	RPGR
2651989	2651989_a	1.53	0.001615	0.014701	SKIL	SKIL
3301713	3301713_a	-1.49	0.001615	0.014701	BLNK	BLNK
3364525	3364525_a	-1.23	0.001618	0.014711	PLEKHA7	PLEKHA7; C11orf58; LOC283278
2410241	2410241_a	1.24	0.001618	0.014711	PRDX1	PRDX1; MMACHC
3227159	3227159_a	-1.3	0.001621	0.014725	FNBP1	FNBP1
3110272	3110272_a	1.67	0.001621	0.014725	FZD6	FZD6
2536996	2536996_a	-1.17	0.001623	0.014727	FLJ41327	FLJ41327
3027915	3027915_a	1.54	0.001628	0.014768	SSBP1	SSBP1; MIR5096
3106559	3106559_a	-1.11	0.001632	0.014793	SLC26A7	SLC26A7; LRRC69
3753452	3753452_a	1.24	0.001632	0.014793	NLE1	NLE1
2680046	2680046_a	1.54	0.00164	0.014857	ADAMTS9	ADAMTS9
2534126	2534126_a	1.19	0.001644	0.014875	COPS8	COPS8; LOC401037
3262509	3262509_a	1.28	0.001644	0.014875	GSTO1	GSTO1
3999148	3999148_a	1.27	0.001645	0.014879	TBL1X	TBL1X; GPR143
3044904	3044904_a	1.63	0.001655	0.014962	KBTBD2	KBTBD2
3164914	3164914_a	1.38	0.001658	0.014985	CDKN2B-AS1	CDKN2B-AS1; CDKN2B; MTAP
3870533	3870533_a	-1.31	0.001661	0.015003	TMC4	TMC4
3441685	3441685_a	1.74	0.001667	0.015043	VWF	VWF; TPTEP1; VWFP1; LOC100289038
2595042	2595042_a	1.29	0.001669	0.015057	ALS2	ALS2
2939814	2939814_a	1.5	0.001672	0.015079	RPP40	RPP40
2347732	2347732_a	-1.57	0.001675	0.015094	TMEM56-RWDD3	TMEM56-RWDD3; TMEM56
3513995	3513995_a	1.6	0.001676	0.0151	DLEU2	DLEU2; DLEU2L
3902081	3902081_a	1.31	0.00168	0.015115	ZNF337	ZNF337
3221916	3221916_a	-1.07	0.001681	0.015115	AKNA	AKNA
2392404	2392404_a	-1.27	0.00168	0.015115	LOC100129534	LOC100129534
3996430	3996430_a	1.41	0.001686	0.015153	FAM50A	FAM50A
3152558	3152558_a	1.29	0.001686	0.015153	FAM84B	FAM84B
3518086	3518086_a	1.58	0.00169	0.015173	TBC1D4	TBC1D4
3588658	3588658_a	1.49	0.00169	0.015173	C15orf41	C15orf41; LARP4
3771543	3771543_a	1.23	0.001692	0.015179	UBE2O	UBE2O
2593013	2593013_a	-1.15	0.001696	0.01521	DNAH7	DNAH7
3963676	3963676_a	1.39	0.001701	0.015245	KIAA0930	KIAA0930
3108489	3108489_a	1.71	0.001702	0.015251	LAPTM4B	LAPTM4B
3204243	3204243_a	1.47	0.001706	0.015275	SIGMAR1	SIGMAR1
2358906	2358906_a	1.34	0.001709	0.015295	PSMB4	PSMB4
[truncated: 15,883 more rows]

## Sheet: Table S2
Table S2. PIANO result table showing the GO terms enriched with differentially expressed genes
Name	Genes (tot)	Stat (dist.dir.up)	p (dist.dir.up)	p adj (dist.dir.up)	Stat (dist.dir.dn)	p (dist.dir.dn)	p adj (dist.dir.dn)	Stat (non-dir.)	p (non-dir.)	p adj (non-dir.)	Genes (up)	Stat (mix.dir.up)	p (mix.dir.up)	p adj (mix.dir.up)	Genes (down)	Stat (mix.dir.dn)	p (mix.dir.dn)	p adj (mix.dir.dn)
GO_2_OXOGLUTARATE_METABOLIC_PROCESS	19	0.60068	0.16221	0.52986	-0.60068	0.83779	1	5.0686	0.33367	0.54514	9	4.4401	0.13679	0.43682	10	2.7742	0.69604	0.88443
GO_3_UTR_MEDIATED_MRNA_STABILIZATION	11	-2.826	0.83149	1	2.826	0.16851	0.55249	2.6574	0.67554	0.81144	3	0.44285	0.75014	0.923	8	2.8449	0.60259	0.83262
GO_4_HYDROXYPROLINE_METABOLIC_PROCESS	10	-3.3362	0.91054	1	3.3362	0.089458	0.36676	4.749	0.13712	0.31883	3	1.4448	0.51555	0.79974	7	4.7303	0.10601	0.3321
GO_ACETYL_COA_BIOSYNTHETIC_PROCESS	12	-0.10339	0.33806	0.79254	0.10339	0.66194	1	0.73136	0.96172	0.983	5	0.6854	0.78114	0.93757	7	0.37831	0.962	0.99061
GO_ACETYL_COA_METABOLIC_PROCESS	25	-3.1022	0.83976	1	3.1022	0.16024	0.53738	3.8615	0.74744	0.85875	8	1.1851	0.78963	0.93936	17	3.8699	0.67979	0.88098
GO_ACIDIC_AMINO_ACID_TRANSPORT	21	-1.3155	0.52519	0.99946	1.3155	0.47481	0.99967	5.3429	0.3044	0.51559	10	2.6369	0.5137	0.7991	11	4.8681	0.21645	0.50244
GO_ACID_SECRETION	63	3.6736	0.0015427	0.023356	-3.6736	0.99846	1	8.6995	0.30951	0.52067	37	7.5	0.080963	0.33173	26	4.5949	0.7917	0.93082
GO_ACROSOME_ASSEMBLY	10	-2.3153	0.79027	1	2.3153	0.20973	0.63941	1.2273	0.89404	0.9463	2	0.21812	0.7327	0.91376	8	1.2631	0.91728	0.98085
GO_ACROSOME_REACTION	15	2.5504	0.037736	0.20707	-2.5504	0.96226	1	1.4245	0.95428	0.97892	13	0.62058	0.94828	0.98664	2	2.3189	0.30727	0.60445
GO_ACTIN_CYTOSKELETON_REORGANIZATION	53	-1.8344	0.48607	0.96475	1.8344	0.51393	1	7.551	0.42632	0.62331	23	4.669	0.37124	0.68499	30	5.9483	0.54834	0.80063
GO_ACTIN_FILAMENT_BASED_MOVEMENT	89	3.3944	0.00096777	0.016386	-3.3944	0.99903	1	8.6151	0.72158	0.84257	56	6.3772	0.50795	0.79491	33	5.8407	0.62805	0.8513
GO_ACTIN_FILAMENT_BASED_PROCESS	405	0.63149	0.0021263	0.029203	-0.63149	0.99787	1	21.784	0.13114	0.31076	205	15.57	0.01909	0.14589	200	15.236	0.64956	0.86359
GO_ACTIN_FILAMENT_BUNDLE_ORGANIZATION	45	-0.44154	0.26865	0.70049	0.44154	0.73135	1	9.7849	0.020381	0.10023	19	7.8908	0.0079091	0.088972	26	6.1273	0.40398	0.69798
GO_ACTIN_FILAMENT_ORGANIZATION	152	0.37247	0.026585	0.16311	-0.37247	0.97342	1	14.02	0.13516	0.31638	73	10.833	0.015982	0.13441	79	9.0337	0.72127	0.8967
GO_ACTIN_FILAMENT_POLYMERIZATION	21	0.42233	0.20309	0.60382	-0.42233	0.79691	1	3.2383	0.79401	0.88852	9	3.2468	0.35492	0.67285	12	1.4721	0.95331	0.99
GO_ACTIN_MEDIATED_CELL_CONTRACTION	72	2.3785	0.0084665	0.077973	-2.3785	0.99153	1	7.6967	0.6795	0.81466	44	5.375	0.56322	0.82667	28	5.6042	0.59405	0.82881
GO_ACTIN_MYOSIN_FILAMENT_SLIDING	36	2.1924	0.028039	0.16811	-2.1924	0.97196	1	2.8719	0.98231	0.99312	26	1.7151	0.95698	0.98937	10	2.6835	0.71769	0.89511
GO_ACTIN_NUCLEATION	18	-1.3922	0.56948	1	1.3922	0.43052	0.96115	6.0363	0.10961	0.28072	7	3.8156	0.16443	0.4807	11	4.6779	0.25747	0.55362
GO_ACTIN_POLYMERIZATION_OR_DEPOLYMERIZATION	33	1.7799	0.054332	0.26	-1.7799	0.94567	1	5.3262	0.60026	0.75906	17	5.1233	0.1799	0.50466	16	2.3682	0.93549	0.98612
GO_ACTION_POTENTIAL	91	7.1232	3.585e-07	2.4467e-05	-7.1232	1	1	11.89	0.065727	0.20797	62	10.222	0.017291	0.13795	29	6.1165	0.47471	0.74957
GO_ACTIVATION_OF_ADENYLATE_CYCLASE_ACTIVITY	35	4.9788	0.00068433	0.012231	-4.9788	0.99932	1	4.8891	0.76074	0.86841	26	4.9232	0.39071	0.70677	9	1.2735	0.92805	0.98445
GO_ACTIVATION_OF_ANAPHASE_PROMOTING_COMPLEX_ACTIVITY	13	-5.1032	0.98077	1	5.1032	0.019231	0.11735	5.4297	0.10749	0.27606	4	0.21447	0.82138	0.94692	9	6.3827	0.016034	0.10539
GO_ACTIVATION_OF_CYSTEINE_TYPE_ENDOPEPTIDASE_ACTIVITY	93	-2.0257	0.39211	0.86279	2.0257	0.60789	1	14.762	0.00024344	0.004686	42	9.5508	0.0055203	0.07211	51	11.268	0.009618	0.075514
GO_ACTIVATION_OF_CYSTEINE_TYPE_ENDOPEPTIDASE_ACTIVITY_INVOLVED_IN_APOPTOTIC_SIGNALING_PATHWAY	13	0.47697	0.23274	0.64731	-0.47697	0.76726	1	5.0319	0.16554	0.35856	5	5.1718	0.016076	0.13441	8	2.3257	0.73564	0.90222
GO_ACTIVATION_OF_GTPASE_ACTIVITY	62	-3.3271	0.77118	1	3.3271	0.22882	0.67578	9.1578	0.2049	0.40218	23	5.4433	0.20841	0.53599	39	7.3664	0.39583	0.69158
GO_ACTIVATION_OF_IMMUNE_RESPONSE	364	1.81	0.00019851	0.0045863	-1.81	0.9998	1	20.838	0.11609	0.28948	186	15.291	0.013789	0.12144	178	14.168	0.6743	0.87796
GO_ACTIVATION_OF_INNATE_IMMUNE_RESPONSE	188	-3.8672	0.59222	1	3.8672	0.40778	0.94018	11.418	0.93227	0.96715	78	6.3427	0.78452	0.93765	110	9.5866	0.93057	0.98453
GO_ACTIVATION_OF_JUN_KINASE_ACTIVITY	35	0.38029	0.17926	0.56221	-0.38029	0.82074	1	6.0056	0.48696	0.67014	14	6.0058	0.042004	0.22841	21	2.8495	0.94338	0.98844
GO_ACTIVATION_OF_MAPKKK_ACTIVITY	11	0.49491	0.21549	0.62114	-0.49491	0.78451	1	3.3981	0.48617	0.66997	4	3.9823	0.068432	0.29631	7	1.2494	0.87889	0.96777
GO_ACTIVATION_OF_MAPKK_ACTIVITY	49	-3.8504	0.8605	1	3.8504	0.1395	0.49079	6.3103	0.66698	0.80641	19	2.5165	0.76637	0.92987	30	6.062	0.51646	0.78219
GO_ACTIVATION_OF_MAPK_ACTIVITY	132	-0.44289	0.093816	0.37662	0.44289	0.90618	1	12.294	0.30815	0.51897	61	9.2815	0.055177	0.26544	71	8.16	0.80515	0.93496
GO_ACTIVATION_OF_NF_KAPPAB_INDUCING_KINASE_ACTIVITY	17	-4.6936	0.96875	1	4.6936	0.03125	0.17135	5.8909	0.13717	0.31883	3	3.6058	0.09134	0.35442	14	4.8223	0.32253	0.61936
GO_ACTIVATION_OF_PHOSPHOLIPASE_C_ACTIVITY	26	3.4742	0.008465	0.077973	-3.4742	0.99153	1	10.467	0.00015838	0.0033777	16	8.7595	0.00049466	0.016443	10	5.7969	0.056612	0.23189
GO_ACTIVATION_OF_PROTEIN_KINASE_ACTIVITY	263	-3.4588	0.35691	0.81569	3.4588	0.64309	1	19.3	0.020146	0.099296	115	12.924	0.010788	0.1064	148	14.335	0.29118	0.58971
GO_ACTIVATION_OF_PROTEIN_KINASE_A_ACTIVITY	15	4.778	0.001788	0.025979	-4.778	0.99821	1	4.7022	0.30619	0.5176	10	5.9448	0.016862	0.13689	5	-0.26287	0.97315	0.99414
GO_ACTIVATION_OF_PROTEIN_KINASE_B_ACTIVITY	20	-1.0071	0.46358	0.9451	1.0071	0.53642	1	6.1997	0.11256	0.285	10	3.4345	0.31352	0.63786	10	5.3332	0.10344	0.32793
GO_ACTIVATION_OF_TRANSMEMBRANE_RECEPTOR_PROTEIN_TYROSINE_KINASE_ACTIVITY	11	2.7698	0.023592	0.15061	-2.7698	0.97641	1	4.5332	0.21605	0.41688	8	3.7691	0.20687	0.5339	3	2.5255	0.34324	0.64137
GO_ACTIVIN_RECEPTOR_SIGNALING_PATHWAY	19	-1.3849	0.5311	1	1.3849	0.4689	0.99403	6.4657	0.083645	0.2394	8	3.9358	0.17826	0.50133	11	5.1411	0.16473	0.42851
GO_ACTOMYOSIN_STRUCTURE_ORGANIZATION	68	-1.4669	0.38166	0.84694	1.4669	0.61834	1	8.822	0.37111	0.5768	35	4.6829	0.59794	0.85098	33	7.8412	0.15107	0.40904
GO_ACUTE_INFLAMMATORY_RESPONSE	70	-0.81925	0.2342	0.65013	0.81925	0.7658	1	6.8208	0.84998	0.91894	31	5.3405	0.35218	0.67175	39	4.3767	0.95725	0.99045
GO_ACUTE_PHASE_RESPONSE	41	-2.02	0.57347	1	2.02	0.42653	0.95638	4.0281	0.93401	0.96805	16	2.4401	0.73608	0.91694	25	3.2064	0.94851	0.98954
GO_ACYLGLYCEROL_HOMEOSTASIS	26	-2.0679	0.66327	1	2.0679	0.33673	0.84604	4.0713	0.7495	0.86045	14	0.52822	0.95071	0.98664	12	5.4222	0.12425	0.36468
GO_ADAPTATION_OF_SIGNALING_PATHWAY	19	1.7856	0.052609	0.2548	-1.7856	0.94739	1	5.3635	0.26416	0.47193	12	4.1057	0.23188	0.55533	7	3.4608	0.35705	0.65649
GO_ADAPTIVE_IMMUNE_RESPONSE	239	11.393	8.9928e-15	3.6266e-12	-11.393	1	1	20.666	0.00015776	0.0033777	146	19.938	9.8978e-10	4.3758e-06	93	8.1481	0.96666	0.99257
GO_ADAPTIVE_IMMUNE_RESPONSE_BASED_ON_SOMATIC_RECOMBINATION_OF_IMMUNE_RECEPTORS_BUILT_FROM_IMMUNOGLOBULIN_SUPERFAMILY_DOMAINS	117	4.7408	4.7288e-05	0.0014602	-4.7408	0.99995	1	14.948	0.003444	0.030433	69	12.138	0.00083549	0.022523	48	8.7843	0.23667	0.52745
GO_ADENOHYPOPHYSIS_DEVELOPMENT	13	1.6639	0.092525	0.37313	-1.6639	0.90748	1	1.7008	0.89841	0.9483	9	1.2849	0.79279	0.94092	4	1.1387	0.79151	0.93082
GO_ADENYLATE_CYCLASE_ACTIVATING_DOPAMINE_RECEPTOR_SIGNALING_PATHWAY	12	3.2773	0.015498	0.11594	-3.2773	0.9845	1	3.6678	0.44996	0.64243	9	3.7049	0.25799	0.58311	3	0.9185	0.7573	0.91175
GO_ADENYLATE_CYCLASE_ACTIVATING_G_PROTEIN_COUPLED_RECEPTOR_SIGNALING_PATHWAY	68	6.8607	7.1787e-07	4.2459e-05	-6.8607	1	1	6.9166	0.81967	0.90292	48	7.2072	0.20259	0.52946	20	1.5883	0.98892	0.99873
GO_ADENYLATE_CYCLASE_INHIBITING_G_PROTEIN_COUPLED_RECEPTOR_SIGNALING_PATHWAY	62	3.3737	0.0024611	0.032211	-3.3737	0.99754	1	5.6799	0.92755	0.9646	38	5.0863	0.56358	0.82667	24	2.7291	0.97425	0.99414
GO_ADENYLATE_CYCLASE_MODULATING_G_PROTEIN_COUPLED_RECEPTOR_SIGNALING_PATHWAY	135	7.0458	4.7498e-08	4.234e-06	-7.0458	1	1	10.123	0.83486	0.91139	88	9.4479	0.21304	0.53913	47	4.228	0.99121	0.99896
GO_ADHERENS_JUNCTION_ASSEMBLY	31	-4.7843	0.949	1	4.7843	0.050999	0.24393	8.5966	0.025013	0.11438	8	5.3147	0.036903	0.2126	23	6.8459	0.14773	0.40479
GO_ADHERENS_JUNCTION_ORGANIZATION	68	-3.4778	0.78525	1	3.4778	0.21475	0.65019	12.334	0.0043979	0.036195	28	7.6894	0.023397	0.16603	40	9.6479	0.03203	0.16522
GO_ADIPOSE_TISSUE_DEVELOPMENT	31	0.065588	0.22901	0.64215	-0.065588	0.77099	1	7.2175	0.1429	0.32812	16	4.5496	0.24861	0.57431	15	5.677	0.15572	0.41538
GO_ADP_METABOLIC_PROCESS	41	-3.2988	0.79651	1	3.2988	0.20349	0.62649	5.8949	0.62616	0.77746	17	1.8833	0.8531	0.96149	24	6.1198	0.31668	0.61424
GO_ADRENAL_GLAND_DEVELOPMENT	21	-0.27987	0.31936	0.76786	0.27987	0.68064	1	2.2226	0.92831	0.96485	13	0.51599	0.95507	0.98885	8	2.9433	0.57534	0.81672
GO_ADRENERGIC_RECEPTOR_SIGNALING_PATHWAY	19	3.6494	0.0044184	0.048877	-3.6494	0.99558	1	6.7526	0.05748	0.19122	11	6.8897	0.0054715	0.071992	8	2.3276	0.7352	0.90222
GO_ADULT_BEHAVIOR	126	0.97631	0.021302	0.1435	-0.97631	0.9787	1	9.2264	0.91616	0.95838	70	5.7301	0.82096	0.9469	56	7.4332	0.71467	0.89412
GO_ADULT_HEART_DEVELOPMENT	10	1.1802	0.15141	0.50883	-1.1802	0.84859	1	3.8796	0.30318	0.51489	6	2.8858	0.31278	0.63694	4	2.5998	0.4208	0.7122
GO_ADULT_LOCOMOTORY_BEHAVIOR	76	1.3436	0.028653	0.1698	-1.3436	0.97135	1	6.8089	0.89927	0.94889	44	4.1856	0.81344	0.94573	32	5.5853	0.69966	0.88678
GO_AEROBIC_RESPIRATION	48	3.6008	0.0027835	0.034892	-3.6008	0.99722	1	5.1838	0.87745	0.93544	29	5.3053	0.34424	0.66632	19	1.685	0.98694	0.99873
GO_AGING	253	-6.5549	0.90178	1	6.5549	0.098221	0.38937	19.29	0.010612	0.066118	102	10.722	0.10609	0.38508	151	16.157	0.043768	0.19934
GO_ALCOHOL_BIOSYNTHETIC_PROCESS	104	-1.3567	0.26585	0.69822	1.3567	0.73415	1	12.133	0.11078	0.28235	50	7.5933	0.17412	0.49583	54	9.5312	0.17952	0.45466
GO_ALCOHOL_CATABOLIC_PROCESS	58	2.215	0.013829	0.10681	-2.215	0.98617	1	8.0761	0.35755	0.56445	34	6.1588	0.25244	0.57886	24	5.2244	0.56481	0.81136
GO_ALCOHOL_METABOLIC_PROCESS	332	3.3503	1.3721e-05	0.00054836	-3.3503	0.99999	1	19.959	0.12019	0.2962	181	14.847	0.019389	0.14728	151	13.341	0.60262	0.83262
GO_ALDEHYDE_CATABOLIC_PROCESS	12	-4.0398	0.94603	1	4.0398	0.053973	0.25417	1.4379	0.90569	0.95182	3	-2.968	0.99774	0.99997	9	3.374	0.49176	0.76328
GO_ALDITOL_METABOLIC_PROCESS	20	1.7231	0.067284	0.30058	-1.7231	0.93272	1	4.6464	0.42971	0.6258	11	4.2008	0.19194	0.51804	9	2.2823	0.77325	0.92109
GO_ALDITOL_PHOSPHATE_METABOLIC_PROCESS	34	2.3225	0.019767	0.13701	-2.3225	0.98023	1	9.8049	0.0050073	0.040167	19	8.0337	0.0062708	0.076584	15	5.7202	0.14848	0.40639
GO_ALKALOID_METABOLIC_PROCESS	13	-0.98368	0.5012	0.97772	0.98368	0.4988	1	4.573	0.25375	0.46019	6	2.7692	0.33869	0.66313	7	3.6682	0.30489	0.60352
GO_ALPHA_AMINO_ACID_BIOSYNTHETIC_PROCESS	67	-9.509	0.99996	1	9.509	4.3373e-05	0.00068961	12.618	0.0025439	0.025262	24	2.5028	0.86155	0.96149	43	13.88	2.622e-06	0.00020054
GO_ALPHA_AMINO_ACID_CATABOLIC_PROCESS	85	-0.64364	0.1886	0.57738	0.64364	0.8114	1	10.076	0.29252	0.50474	41	6.4848	0.27799	0.60529	44	7.7448	0.40267	0.69638
GO_ALPHA_AMINO_ACID_METABOLIC_PROCESS	203	-8.2261	0.99416	1	8.2261	0.005845	0.046083	18.737	0.0017349	0.019337	85	7.8631	0.53394	0.80979	118	17.902	1.4729e-05	0.00084854
GO_ALPHA_BETA_T_CELL_ACTIVATION	52	4.773	0.00037628	0.0076568	-4.773	0.99962	1	10.258	0.02588	0.11695	30	9.8325	0.0010531	0.026757	22	4.2882	0.7443	0.90457
GO_ALPHA_BETA_T_CELL_DIFFERENTIATION	43	5.0819	0.00037343	0.0076338	-5.0819	0.99963	1	8.7771	0.078788	0.231	25	9.006	0.001745	0.037083	18	2.9523	0.89853	0.97383
GO_ALPHA_LINOLENIC_ACID_METABOLIC_PROCESS	12	-1.7771	0.67125	1	1.7771	0.32875	0.83811	6.29	0.034413	0.14031	5	3.4507	0.15318	0.46133	7	5.3191	0.048758	0.2117
GO_ALTERNATIVE_MRNA_SPLICING_VIA_SPLICEOSOME	11	-5.4631	0.99056	1	5.4631	0.0094417	0.068325	4.5985	0.20361	0.40088	1	0.031208	0.68999	0.89509	10	4.8131	0.18369	0.46036
GO_AMEBOIDAL_TYPE_CELL_MIGRATION	141	-3.8671	0.65209	1	3.8671	0.34791	0.86076	16.057	0.002951	0.027912	62	9.1681	0.074443	0.31225	79	13.33	0.010146	0.078004
GO_AMELOGENESIS	18	-0.0037641	0.30784	0.75555	0.0037641	0.69216	1	5.0026	0.29969	0.5123	9	3.5043	0.29875	0.62388	9	3.5704	0.43673	0.72639
GO_AMIDE_BIOSYNTHETIC_PROCESS	412	-21.324	1	1	21.324	0	0	26.11	6.2004e-05	0.001824	111	7.4336	0.85656	0.96149	301	26.033	1.4088e-06	0.00012499
GO_AMIDE_TRANSPORT	90	1.5528	0.020731	0.14083	-1.5528	0.97927	1	9.3212	0.54575	0.71795	50	6.7853	0.33296	0.65744	40	6.3956	0.67373	0.87747
GO_AMINE_BIOSYNTHETIC_PROCESS	18	-2.2714	0.727	1	2.2714	0.273	0.75218	6.5435	0.057782	0.19147	7	3.6161	0.19804	0.52648	11	5.4858	0.11194	0.34388
GO_AMINE_CATABOLIC_PROCESS	20	-1.7348	0.61141	1	1.7348	0.38859	0.91447	4.9486	0.35246	0.56061	10	1.9565	0.68374	0.89113	10	5.0419	0.14454	0.39849
GO_AMINE_METABOLIC_PROCESS	120	4.0444	0.00017335	0.0041567	-4.0444	0.99983	1	13.606	0.037587	0.14742	69	10.865	0.0095296	0.10074	51	8.2324	0.41257	0.70679
GO_AMINOGLYCAN_BIOSYNTHETIC_PROCESS	102	-4.9695	0.89194	1	4.9695	0.10806	0.41515	12.871	0.033046	0.137	42	6.2341	0.33451	0.65848	60	11.566	0.018851	0.11908
GO_AMINOGLYCAN_CATABOLIC_PROCESS	63	-3.0216	0.68599	1	3.0216	0.31401	0.81931	9.2303	0.19721	0.39603	30	4.1856	0.64005	0.86794	33	8.7627	0.048691	0.2117
GO_AMINOGLYCAN_METABOLIC_PROCESS	157	-3.9533	0.66394	1	3.9533	0.33606	0.84558	14.828	0.069284	0.21315	71	8.0736	0.3083	0.63405	86	12.7	0.050543	0.21588
GO_AMINO_ACID_ACTIVATION	46	-11.938	1	1	11.938	3.1772e-08	9.9957e-07	9.4911	0.040299	0.15361	5	-0.91018	0.96516	0.99017	41	10.371	0.011828	0.087303
GO_AMINO_ACID_BETAINE_METABOLIC_PROCESS	18	3.5964	0.011989	0.096519	-3.5964	0.98801	1	5.3082	0.2317	0.43553	12	5.0976	0.090438	0.35196	6	1.9849	0.68615	0.88252
GO_AMINO_ACID_BETAINE_TRANSPORT	12	6.1706	0.00013335	0.0033997	-6.1706	0.99987	1	9.0598	0.00015385	0.0033129	9	8.469	0.00020392	0.0093909	3	3.451	0.14968	0.40867
GO_AMINO_ACID_IMPORT	15	-1.5455	0.622	1	1.5455	0.378	0.90206	5.3218	0.17838	0.37502	7	2.5373	0.43728	0.74155	8	4.9137	0.11241	0.34486
GO_AMINO_ACID_TRANSMEMBRANE_TRANSPORT	62	-2.7907	0.67661	1	2.7907	0.32339	0.83305	11.064	0.018999	0.095122	26	6.4488	0.11016	0.39243	36	9.039	0.051512	0.21825
GO_AMINO_ACID_TRANSPORT	116	-2.9776	0.56384	1	2.9776	0.43616	0.96689	14.781	0.0040113	0.033894	51	8.8171	0.056415	0.26847	65	11.935	0.020964	0.12757
GO_AMINO_SUGAR_BIOSYNTHETIC_PROCESS	10	-0.67668	0.47841	0.95685	0.67668	0.52159	1	3.657	0.35671	0.56445	4	2.5231	0.28946	0.61347	6	2.661	0.51054	0.77886
GO_AMINO_SUGAR_CATABOLIC_PROCESS	12	-2.369	0.77273	1	2.369	0.22727	0.673	4.1898	0.3217	0.53313	6	0.97888	0.75432	0.92429	6	4.9464	0.063814	0.24875
GO_AMINO_SUGAR_METABOLIC_PROCESS	38	-2.6735	0.70662	1	2.6735	0.29338	0.78495	8.3802	0.080751	0.23412	17	4.0256	0.40135	0.71692	21	7.6509	0.033136	0.16911
GO_AMMONIUM_ION_METABOLIC_PROCESS	159	5.8045	2.0971e-06	0.00010571	-5.8045	1	1	15.465	0.031598	0.13236	102	11.543	0.038276	0.21642	57	10.388	0.069321	0.26112
GO_AMMONIUM_TRANSMEMBRANE_TRANSPORT	22	4.1228	0.0036711	0.043243	-4.1228	0.99633	1	7.0811	0.072757	0.22061	16	5.776	0.074854	0.31308	6	4.127	0.16658	0.43087
GO_AMMONIUM_TRANSPORT	54	4.6202	0.00051962	0.010037	-4.6202	0.99948	1	9.9132	0.052524	0.18139	39	7.1123	0.1273	0.42094	15	7.3408	0.013971	0.096238
GO_AMP_METABOLIC_PROCESS	14	-3.7203	0.91994	1	3.7203	0.080059	0.33567	5.4235	0.13661	0.31883	4	2.038	0.40326	0.71772	10	5.1281	0.13137	0.37608
GO_AMYLOID_PRECURSOR_PROTEIN_METABOLIC_PROCESS	10	2.6182	0.037019	0.20399	-2.6182	0.96298	1	2.5411	0.64605	0.79081	7	3.3075	0.25751	0.58262	3	-0.41285	0.9463	0.98864
GO_ANAPHASE_PROMOTING_COMPLEX_DEPENDENT_CATABOLIC_PROCESS	67	-14.648	1	1	14.648	1.691e-11	1.0001e-09	12.224	0.005425	0.042821	8	-0.88762	0.98242	0.99543	59	13.353	0.0004021	0.0090086
GO_ANATOMICAL_STRUCTURE_ARRANGEMENT	17	-4.3822	0.95564	1	4.3822	0.044363	0.22087	4.0303	0.55126	0.72221	4	0.35072	0.79773	0.94256	13	4.4143	0.37391	0.66957
GO_ANATOMICAL_STRUCTURE_FORMATION_INVOLVED_IN_MORPHOGENESIS	884	-18.168	1	1	18.168	4.8474e-08	1.4529e-06	36.311	3.5722e-06	0.00021903	346	15.318	0.67591	0.88733	538	34.262	6.4122e-10	1.5803e-07
GO_ANATOMICAL_STRUCTURE_HOMEOSTASIS	252	-6.8935	0.9382	1	6.8935	0.061801	0.2835	21.031	0.00019915	0.0040064	105	11.264	0.06031	0.27861	147	18.016	0.00065292	0.013165
GO_ANATOMICAL_STRUCTURE_MATURATION	38	-0.80343	0.3437	0.80076	0.80343	0.6563	1	7.095	0.28595	0.49736	17	4.7387	0.24748	0.57387	21	5.2805	0.44117	0.72868
GO_ANATOMICAL_STRUCTURE_REGRESSION	12	-4.0855	0.94856	1	4.0855	0.051443	0.24445	2.675	0.69691	0.82726	3	-0.84035	0.93181	0.9829	9	3.574	0.43572	0.72501
GO_ANDROGEN_BIOSYNTHETIC_PROCESS	13	-1.2125	0.54689	1	1.2125	0.45311	0.97858	2.2811	0.811	0.89693	6	0.94768	0.76033	0.92701	7	2.2312	0.68708	0.88252
GO_ANDROGEN_METABOLIC_PROCESS	27	1.1406	0.10005	0.39311	-1.1406	0.89995	1	4.5038	0.6981	0.82823	13	4.5654	0.17702	0.49948	14	1.8552	0.95	0.99
GO_ANDROGEN_RECEPTOR_SIGNALING_PATHWAY	39	-3.736	0.86868	1	3.736	0.13132	0.47361	8.581	0.063829	0.20414	16	3.7363	0.43105	0.73794	23	8.0577	0.02962	0.15907
GO_ANGIOGENESIS	280	-14.945	1	1	14.945	8.9067e-09	3.3202e-07	24.437	9.7086e-08	1.402e-05	92	9.6233	0.2042	0.53136	188	23.091	2.5744e-08	3.938e-06
GO_ANGIOGENESIS_INVOLVED_IN_WOUND_HEALING	14	-3.3402	0.88756	1	3.3402	0.11244	0.42593	3.1989	0.65107	0.79454	3	1.4875	0.50475	0.79469	11	2.8321	0.73887	0.90342
GO_ANION_HOMEOSTASIS	39	1.2336	0.077576	0.33093	-1.2336	0.92242	1	6.8651	0.3507	0.55916	23	4.6167	0.38364	0.69914	16	5.183	0.30474	0.60351
GO_ANION_TRANSMEMBRANE_TRANSPORT	235	4.1589	1.5427e-05	0.00060031	-4.1589	0.99998	1	20.846	9.6528e-05	0.0024192	140	14.367	0.0036222	0.05635	95	15.345	0.00066157	0.01322
GO_ANION_TRANSPORT	469	6.0842	1.6896e-09	2.2712e-07	-6.0842	1	1	28.89	7.2489e-07	6.4313e-05	275	20.935	5.1267e-06	0.0013316	194	19.993	0.00087584	0.015721
GO_ANTERIOR_POSTERIOR_AXIS_SPECIFICATION	43	-5.3916	0.97163	1	5.3916	0.028372	0.1599	8.5859	0.098625	0.26263	14	3.2821	0.48112	0.77828	29	8.1745	0.072705	0.26832
GO_ANTERIOR_POSTERIOR_PATTERN_SPECIFICATION	178	-5.8531	0.89943	1	5.8531	0.10057	0.39548	13.285	0.52652	0.70224	64	7.6941	0.31867	0.64302	114	10.835	0.77153	0.92027
GO_ANTEROGRADE_AXONAL_TRANSPORT	23	-2.5859	0.77149	1	2.5859	0.22851	0.67534	5.6108	0.28774	0.49914	7	3.5077	0.21792	0.54455	16	4.4069	0.51935	0.78384
GO_ANTIGEN_PROCESSING_AND_PRESENTATION	188	-4.948	0.7838	1	4.948	0.2162	0.65331	14.583	0.25215	0.45917	71	9.421	0.086178	0.34324	117	11.147	0.73069	0.90012
GO_ANTIGEN_PROCESSING_AND_PRESENTATION_OF_ENDOGENOUS_ANTIGEN	14	4.3046	0.0042859	0.048062	-4.3046	0.99571	1	3.4485	0.58773	0.75018	8	5.6837	0.021719	0.15767	6	-1.2953	0.99663	1
GO_ANTIGEN_PROCESSING_AND_PRESENTATION_OF_ENDOGENOUS_PEPTIDE_ANTIGEN	11	2.9187	0.019558	0.13579	-2.9187	0.98044	1	1.9536	0.82145	0.90388	6	3.8694	0.13685	0.43682	5	-1.3411	0.99639	1
GO_ANTIGEN_PROCESSING_AND_PRESENTATION_OF_EXOGENOUS_PEPTIDE_ANTIGEN_VIA_MHC_CLASS_I	53	-7.8829	0.99859	1	7.8829	0.0014086	0.014137	8.8776	0.1379	0.31995	14	1.8289	0.80213	0.94265	39	9.2533	0.064725	0.25032
GO_ANTIGEN_PROCESSING_AND_PRESENTATION_OF_PEPTIDE_ANTIGEN	154	-6.4521	0.94877	1	6.4521	0.051226	0.24424	12.98	0.33055	0.54328	55	7.0448	0.35259	0.67175	99	10.938	0.52156	0.78642
GO_ANTIGEN_PROCESSING_AND_PRESENTATION_OF_PEPTIDE_ANTIGEN_VIA_MHC_CLASS_I	77	-7.1246	0.99458	1	7.1246	0.0054223	0.043496	7.6015	0.79801	0.88967	22	2.0803	0.90775	0.97568	55	7.6785	0.66711	0.87372
GO_ANTIGEN_PROCESSING_AND_PRESENTATION_OF_PEPTIDE_OR_POLYSACCHARIDE_ANTIGEN_VIA_MHC_CLASS_II	85	-2.5075	0.52863	1	2.5075	0.47137	0.99525	8.5648	0.6767	0.81218	36	5.3432	0.46765	0.76564	49	6.7007	0.78653	0.92937
GO_ANTIGEN_PROCESSING_AND_PRESENTATION_VIA_MHC_CLASS_IB	15	5.4215	0.00059469	0.011084	-5.4215	0.99941	1	5.2631	0.18882	0.38618	10	6.666	0.004747	0.065995	5	-0.31114	0.97519	0.99414
GO_ANTIGEN_RECEPTOR_MEDIATED_SIGNALING_PATHWAY	160	1.9977	0.0037475	0.043704	-1.9977	0.99625	1	15.928	0.02057	0.10104	76	13.354	0.00014407	0.0076741	84	9.2796	0.72325	0.89672
GO_ANTIMICROBIAL_HUMORAL_RESPONSE	40	2.4843	0.022293	0.14716	-2.4843	0.97771	1	4.1165	0.91933	0.96024	25	3.5892	0.6841	0.89113	15	2.0885	0.9389	0.98719
GO_AORTA_DEVELOPMENT	38	-7.1852	0.99764	1	7.1852	0.0023591	0.022161	7.6715	0.17368	0.36878	12	0.57044	0.92291	0.98123	26	8.8869	0.016036	0.10539
GO_AORTA_MORPHOGENESIS	20	-6.2814	0.99564	1	6.2814	0.0043636	0.036661	6.2863	0.1019	0.26851	5	0.56653	0.80328	0.94332	15	6.9317	0.028293	0.15574
GO_APICAL_JUNCTION_ASSEMBLY	33	-2.4608	0.68253	1	2.4608	0.31747	0.82117	6.5975	0.28557	0.49736	13	3.9807	0.29183	0.61682	20	5.2653	0.4172	0.70882
GO_APICAL_PROTEIN_LOCALIZATION	11	0.076132	0.28532	0.72489	-0.076132	0.71468	1	4.151	0.2971	0.50944	5	3.1236	0.20894	0.53626	6	2.769	0.48133	0.75578
GO_APOPTOTIC_CELL_CLEARANCE	24	-4.1686	0.92616	1	4.1686	0.073838	0.3177	3.5822	0.80801	0.89586	10	-1.207	0.99448	0.99923	14	5.7103	0.13768	0.38647
GO_APOPTOTIC_DNA_FRAGMENTATION	14	-0.52785	0.4208	0.89644	0.52785	0.5792	1	5.0424	0.20004	0.39747	6	3.5376	0.18674	0.51374	8	3.6068	0.38869	0.68366
GO_APOPTOTIC_MITOCHONDRIAL_CHANGES	53	-1.6687	0.45315	0.92977	1.6687	0.54685	1	8.0711	0.29454	0.50682	22	5.5437	0.16932	0.48797	31	5.8832	0.59415	0.82881
GO_APOPTOTIC_NUCLEAR_CHANGES	23	-0.35422	0.35233	0.80939	0.35422	0.64767	1	5.9144	0.22301	0.42553	10	4.4664	0.12323	0.41493	13	3.9496	0.50134	0.77056
GO_APOPTOTIC_PROCESS_INVOLVED_IN_DEVELOPMENT	18	-1.4597	0.58237	1	1.4597	0.41763	0.94871	6.7631	0.04244	0.15845	9	3.3549	0.33085	0.65563	9	6.2095	0.021621	0.13031
GO_APOPTOTIC_PROCESS_INVOLVED_IN_MORPHOGENESIS	14	-2.1757	0.73511	1	2.1757	0.26489	0.73809	5.9195	0.076851	0.22859	6	2.572	0.38421	0.69987	8	5.6034	0.044085	0.20005
GO_APOPTOTIC_SIGNALING_PATHWAY	277	-4.5049	0.53628	1	4.5049	0.46372	0.99088	20.912	0.0021349	0.022549	120	12.779	0.02128	0.1555	157	16.604	0.032223	0.16563
GO_APPENDAGE_DEVELOPMENT	157	-8.3639	0.99667	1	8.3639	0.0033335	0.029681	14.816	0.070417	0.21513	56	6.4887	0.47999	0.77683	101	13.64	0.044026	0.20005
GO_ARACHIDONATE_TRANSPORT	14	0.36326	0.25858	0.68841	-0.36326	0.74142	1	3.0043	0.69778	0.82808	7	2.5158	0.44272	0.74477	7	1.7329	0.79776	0.93202
GO_ARACHIDONIC_ACID_METABOLIC_PROCESS	44	2.5458	0.01667	0.12243	-2.5458	0.98333	1	7.2701	0.36512	0.57176	22	7.5271	0.011761	0.11098	22	2.7544	0.9583	0.99045
GO_ARGININE_METABOLIC_PROCESS	15	-1.9945	0.70528	1	1.9945	0.29472	0.78758	1.3404	0.95944	0.98179	6	-0.445	0.94136	0.9855	9	2.0938	0.81128	0.93744
GO_AROMATIC_AMINO_ACID_FAMILY_CATABOLIC_PROCESS	17	-1.1489	0.51385	0.99127	1.1489	0.48615	1	5.5195	0.19787	0.39664	8	3.0392	0.35978	0.67598	9	4.7205	0.16584	0.42971
GO_AROMATIC_AMINO_ACID_FAMILY_METABOLIC_PROCESS	25	-0.7888	0.41004	0.88373	0.7888	0.58996	1	6.2933	0.18302	0.38045	11	4.2164	0.18929	0.51594	14	4.6723	0.36159	0.65765
GO_ARP2_3_COMPLEX_MEDIATED_ACTIN_NUCLEATION	14	-3.1416	0.86733	1	3.1416	0.13267	0.47617	3.7532	0.50736	0.68722	4	0.89103	0.6873	0.89264	10	3.8774	0.40043	0.69496
GO_ARTERY_DEVELOPMENT	71	-7.3773	0.99648	1	7.3773	0.0035247	0.030778	11.15	0.035827	0.14341	26	3.1146	0.80143	0.94256	45	11.638	0.0013589	0.021376
GO_ARTERY_MORPHOGENESIS	48	-7.1475	0.99688	1	7.1475	0.0031179	0.028226	10.008	0.024034	0.11133	16	2.7522	0.66913	0.8841	32	10.312	0.0042004	0.045038
GO_ASPARTATE_FAMILY_AMINO_ACID_BIOSYNTHETIC_PROCESS	21	-7.4172	0.99932	1	7.4172	0.00068368	0.0077309	8.4903	0.0061399	0.046174	5	1.5164	0.59307	0.84894	16	8.8792	0.00074947	0.014455
GO_ASPARTATE_FAMILY_AMINO_ACID_CATABOLIC_PROCESS	18	1.7488	0.087458	0.35823	-1.7488	0.91254	1	5.7457	0.15129	0.33981	9	5.4545	0.043708	0.23394	9	2.6712	0.68268	0.88204
GO_ASPARTATE_FAMILY_AMINO_ACID_METABOLIC_PROCESS	50	-3.9071	0.85993	1	3.9071	0.14007	0.49159	11.099	0.0029901	0.028222	21	5.385	0.1882	0.5145	29	9.9913	0.0036239	0.040189
GO_ASPARTATE_METABOLIC_PROCESS	10	2.2218	0.057283	0.26833	-2.2218	0.94272	1	3.8175	0.31775	0.52851	6	3.5667	0.18196	0.50657	4	1.6677	0.67201	0.87574
GO_ASSOCIATIVE_LEARNING	66	0.1853	0.12957	0.46205	-0.1853	0.87043	1	5.7406	0.94469	0.97459	31	4.521	0.55254	0.81952	35	3.6282	0.9767	0.99441
GO_ASTROCYTE_DEVELOPMENT	18	-2.543	0.76919	1	2.543	0.23081	0.6785	4.3202	0.47565	0.66227	8	0.66052	0.8717	0.96399	10	5.2054	0.12029	0.35885
GO_ASTROCYTE_DIFFERENTIATION	37	-2.726	0.74958	1	2.726	0.25042	0.71477	6.512	0.40479	0.60501	18	2.01	0.86483	0.96286	19	7.131	0.056673	0.23192
GO_ASYMMETRIC_CELL_DIVISION	12	-0.051344	0.32833	0.77805	0.051344	0.67167	1	1.8713	0.8496	0.91894	6	1.2446	0.69994	0.89951	6	1.4017	0.81069	0.93705
GO_ASYMMETRIC_PROTEIN_LOCALIZATION	17	0.10908	0.26961	0.70186	-0.10908	0.73039	1	4.2048	0.50568	0.68641	9	2.6569	0.49409	0.78715	8	3.3114	0.4712	0.74811
GO_ATP_BIOSYNTHETIC_PROCESS	30	2.5379	0.024776	0.15523	-2.5379	0.97522	1	3.9323	0.85016	0.91894	18	3.7856	0.48751	0.7837	12	1.581	0.94517	0.98864
GO_ATP_DEPENDENT_CHROMATIN_REMODELING	63	-10.47	0.99999	1	10.47	7.9637e-06	0.00015631	10.414	0.050284	0.17661	14	1.6582	0.83011	0.94928	49	10.922	0.013034	0.092367
GO_ATP_GENERATION_FROM_ADP	33	-4.4929	0.92936	1	4.4929	0.070643	0.30935	5.7484	0.49263	0.67552	12	0.9634	0.88201	0.96575	21	6.4778	0.15844	0.41912
GO_ATP_HYDROLYSIS_COUPLED_TRANSMEMBRANE_TRANSPORT	34	3.293	0.0049132	0.052901	-3.293	0.99509	1	5.0354	0.71519	0.83886	22	4.5415	0.38362	0.69914	12	2.3266	0.85662	0.95949
GO_ATRIAL_SEPTUM_DEVELOPMENT	16	-2.2754	0.72638	1	2.2754	0.27362	0.75328	5.278	0.20205	0.39879	7	1.9474	0.58702	0.84445	9	5.3198	0.081713	0.28474
GO_ATRIAL_SEPTUM_MORPHOGENESIS	13	-3.8591	0.92587	1	3.8591	0.074128	0.31864	3.8317	0.43516	0.6301	5	-0.3461	0.92606	0.98123	8	5.1581	0.082589	0.28513
GO_ATRIOVENTRICULAR_VALVE_DEVELOPMENT	19	-4.7007	0.96813	1	4.7007	0.031874	0.17392	7.2848	0.026275	0.11773	6	2.5117	0.39849	0.71412	13	7.1006	0.013911	0.095971
GO_ATRIOVENTRICULAR_VALVE_MORPHOGENESIS	16	-3.3758	0.87743	1	3.3758	0.12257	0.45236	6.4036	0.057505	0.19122	6	2.5117	0.39849	0.71412	10	6.1544	0.033484	0.16995
GO_ATTACHMENT_OF_SPINDLE_MICROTUBULES_TO_KINETOCHORE	14	-6.802	0.99843	1	6.802	0.0015706	0.015414	5.8017	0.088838	0.24713	1	0.66483	0.53646	0.81078	13	5.8363	0.094122	0.30974
GO_AUDITORY_RECEPTOR_CELL_DEVELOPMENT	17	0.9369	0.14896	0.50249	-0.9369	0.85104	1	4.4999	0.42875	0.62543	7	4.7564	0.057188	0.27041	10	1.8876	0.87037	0.96451
GO_AUDITORY_RECEPTOR_CELL_DIFFERENTIATION	25	-1.3793	0.53356	1	1.3793	0.46644	0.99303	6.7862	0.11081	0.28235	10	4.6774	0.097379	0.36796	15	4.9418	0.31271	0.61055
GO_AUDITORY_RECEPTOR_CELL_MORPHOGENESIS	13	1.1367	0.14439	0.49383	-1.1367	0.85561	1	4.2948	0.31729	0.52821	6	4.1474	0.10275	0.37729	7	2.0131	0.73861	0.90339
GO_AUTONOMIC_NERVOUS_SYSTEM_DEVELOPMENT	39	-3.5432	0.8465	1	3.5432	0.1535	0.52141	5.65	0.66416	0.80453	17	1.3771	0.91259	0.97744	22	6.3121	0.22323	0.5095
GO_AUTOPHAGOSOME_ORGANIZATION	35	-0.18699	0.2622	0.69234	0.18699	0.7378	1	6.3631	0.39355	0.59592	17	4.4495	0.30607	0.63231	18	4.5487	0.55534	0.80617
GO_AUTOPHAGY	355	-4.7496	0.49948	0.97733	4.7496	0.50052	1	20.258	0.1854	0.38319	143	13.644	0.021146	0.15535	212	15.009	0.78928	0.93054
GO_AXIS_ELONGATION	25	-7.0801	0.99901	1	7.0801	0.00099099	0.01067	9.9021	0.00060941	0.0092898	6	3.5279	0.18835	0.5145	19	9.376	0.00080791	0.015122
GO_AXIS_SPECIFICATION	84	-6.9403	0.9914	1	6.9403	0.0085964	0.063345	11.412	0.06812	0.21176	28	4.5427	0.50897	0.79539	56	10.764	0.038478	0.18354
GO_AXONAL_FASCICULATION	19	0.38341	0.19241	0.58461	-0.38341	0.80759	1	6.459	0.084347	0.24031	10	4.5286	0.11516	0.40207	9	4.6112	0.18576	0.46267
GO_AXONEMAL_DYNEIN_COMPLEX_ASSEMBLY	19	-0.56553	0.35912	0.8189	0.56553	0.64088	1	3.4253	0.75456	0.86431	10	1.4453	0.79149	0.9403	9	3.4533	0.46946	0.74616
GO_AXONEME_ASSEMBLY	36	-0.34832	0.26646	0.699	0.34832	0.73354	1	3.7012	0.93907	0.97057	20	1.4571	0.94229	0.98552	16	3.9227	0.6545	0.86823
GO_AXON_ENSHEATHMENT_IN_CENTRAL_NERVOUS_SYSTEM	9	3.9366	0.010413	0.088321	-3.9366	0.98959	1	4.0228	0.27728	0.48817	8	3.3777	0.28381	0.61235	1	2.5149	0.15521	0.41426
GO_AXON_EXTENSION	35	-2.6628	0.72327	1	2.6628	0.27673	0.7586	5.859	0.52578	0.70168	13	3.0345	0.52584	0.8076	22	5.0573	0.54689	0.7999
GO_AXON_REGENERATION	21	-1.3233	0.52678	1	1.3233	0.47322	0.99812	5.4166	0.28829	0.49936	10	3.2086	0.36746	0.68275	11	4.4247	0.31771	0.61544
GO_AXO_DENDRITIC_TRANSPORT	33	-1.7936	0.55872	1	1.7936	0.44128	0.96978	5.6052	0.52948	0.70463	12	3.8029	0.29188	0.61682	21	4.1517	0.74413	0.90457
GO_AZOLE_TRANSPORT	15	-3.9472	0.93764	1	3.9472	0.062362	0.28549	4.8113	0.28104	0.49261	6	0.56301	0.82758	0.94887	9	5.7517	0.044722	0.20202
GO_BARBED_END_ACTIN_FILAMENT_CAPPING	13	1.5861	0.099166	0.39137	-1.5861	0.90083	1	3.1118	0.62621	0.77746	7	3.6361	0.1945	0.52147	6	0.653	0.91747	0.98085
GO_BASEMENT_MEMBRANE_ORGANIZATION	11	-6.8032	0.99887	1	6.8032	0.0011326	0.011822	7.1741	0.0056607	0.043898	2	0.94397	0.57231	0.83257	9	7.4863	0.0017376	0.025271
GO_BASE_EXCISION_REPAIR	37	-7.011	0.99844	1	7.011	0.0015649	0.015393	6.7961	0.33425	0.54514	5	2.7407	0.2874	0.6132	32	6.2244	0.53833	0.79654
GO_BASIC_AMINO_ACID_TRANSPORT	10	-3.8372	0.94603	1	3.8372	0.053973	0.25417	2.5327	0.64813	0.79248	1	0.021493	0.69218	0.89681	9	2.6626	0.68486	0.88215
GO_BEHAVIOR	478	2.2625	1.6636e-05	0.00063619	-2.2625	0.99998	1	21.914	0.49923	0.68084	256	15.055	0.22857	0.55149	222	15.989	0.66085	0.87079
GO_BEHAVIORAL_RESPONSE_TO_COCAINE	12	-3.2356	0.88371	1	3.2356	0.11629	0.43422	2.185	0.79731	0.88967	4	-1.0953	0.96061	0.98986	8	3.4506	0.43194	0.72114
GO_BEHAVIORAL_RESPONSE_TO_PAIN	12	3.4155	0.012934	0.10216	-3.4155	0.98707	1	3.5025	0.49242	0.67545	9	3.4052	0.31988	0.64367	3	1.107	0.71514	0.89412
GO_BENZENE_CONTAINING_COMPOUND_METABOLIC_PROCESS	21	1.7035	0.068166	0.30329	-1.7035	0.93183	1	4.1806	0.5886	0.75051	11	4.308	0.17424	0.49583	10	1.54	0.91455	0.98064
GO_BETA_AMYLOID_METABOLIC_PROCESS	12	-1.5358	0.62522	1	1.5358	0.37478	0.89963	2.7078	0.68949	0.82065	5	1.574	0.57846	0.83849	7	2.215	0.69106	0.88359
GO_BETA_CATENIN_DESTRUCTION_COMPLEX_DISASSEMBLY	22	-3.2507	0.86632	1	3.2507	0.13368	0.47784	3.4181	0.82045	0.90356	5	1.5178	0.59272	0.84894	17	3.0653	0.84752	0.95509
GO_BETA_CATENIN_TCF_COMPLEX_ASSEMBLY	36	-2.2644	0.63567	1	2.2644	0.36433	0.88556	7.0832	0.23431	0.43819	16	3.8018	0.41512	0.72527	20	6.1028	0.21837	0.50348
GO_BICARBONATE_TRANSPORT	41	6.5042	1.9994e-05	0.00073301	-6.5042	0.99998	1	11.047	0.0016017	0.018407	26	10.366	0.0001259	0.0071357	15	4.6162	0.39894	0.6944
GO_BICELLULAR_TIGHT_JUNCTION_ASSEMBLY	25	-3.5582	0.89143	1	3.5582	0.10857	0.41642	6.1046	0.21708	0.41742	8	3.2948	0.3017	0.6271	17	5.1428	0.33837	0.63549
GO_BILE_ACID_AND_BILE_SALT_TRANSPORT	30	7.4245	4.4544e-06	0.00021021	-7.4245	1	1	9.4835	0.0036243	0.031648	22	9.584	0.00014657	0.0077111	8	2.4715	0.7006	0.88709
GO_BILE_ACID_BIOSYNTHETIC_PROCESS	19	-0.97372	0.44347	0.9184	0.97372	0.55653	1	3.28	0.7846	0.88466	6	3.1115	0.26527	0.59194	13	1.8514	0.92928	0.98445
GO_BILE_ACID_METABOLIC_PROCESS	33	1.8031	0.053092	0.25572	-1.8031	0.94691	1	6.4607	0.31629	0.52774	16	6.2697	0.040305	0.22371	17	2.9189	0.87024	0.96451
GO_BINDING_OF_SPERM_TO_ZONA_PELLUCIDA	31	-3.2542	0.81197	1	3.2542	0.18803	0.59663	4.8698	0.67428	0.81076	14	1.0372	0.90952	0.97593	17	5.6349	0.22401	0.51046
GO_BIOLOGICAL_ADHESION	930	-3.2355	0.0080546	0.0757	3.2355	0.99195	1	39.943	3.5694e-11	1.3195e-08	460	25.785	2.0675e-06	0.00065288	470	30.677	2.5399e-06	0.00020054
GO_BIOMINERAL_TISSUE_DEVELOPMENT	69	-0.39701	0.18379	0.57119	0.39701	0.81621	1	10.833	0.049178	0.17397	32	7.7957	0.032359	0.1976	37	7.5432	0.2851	0.58266
GO_BIOTIN_METABOLIC_PROCESS	14	-1.7906	0.66815	1	1.7906	0.33185	0.84071	6.0007	0.069341	0.21315	6	3.1596	0.25564	0.58114	8	5.2019	0.077939	0.2777
GO_BLASTOCYST_DEVELOPMENT	57	-8.7777	0.99964	1	8.7777	0.00036431	0.0045524	9.6695	0.091078	0.25094	14	2.214	0.72962	0.91223	43	9.8696	0.03808	0.18222
GO_BLASTOCYST_FORMATION	29	-4.618	0.95188	1	4.618	0.048118	0.23353	5.5055	0.48996	0.67289	9	1.3472	0.78184	0.93757	20	5.7257	0.30094	0.60053
GO_BLASTOCYST_GROWTH	16	-8.2773	0.99987	1	8.2773	0.00012706	0.0017893	7.1705	0.018696	0.093923	3	-1.0674	0.94882	0.98664	13	8.4677	0.00080053	0.015111
GO_BLASTODERM_SEGMENTATION	13	-2.75	0.81306	1	2.75	0.18694	0.59403	4.8294	0.2017	0.39879	4	2.2335	0.35576	0.673	9	4.3153	0.24673	0.53954
GO_BLOOD_COAGULATION_FIBRIN_CLOT_FORMATION	24	0.95829	0.12743	0.45659	-0.95829	0.87257	1	3.4938	0.82401	0.90523	13	2.8509	0.5729	0.83296	11	2.0614	0.88078	0.96846
GO_BLOOD_COAGULATION_INTRINSIC_PATHWAY	17	1.8672	0.064171	0.29166	-1.8672	0.93583	1	2.9084	0.80667	0.8953	11	2.531	0.56693	0.82969	6	1.4686	0.79818	0.93202
GO_BLOOD_VESSEL_ENDOTHELIAL_CELL_MIGRATION	23	-4.7047	0.96483	1	4.7047	0.035167	0.18705	7.3461	0.043201	0.15957	7	2.8462	0.36106	0.67723	16	6.9251	0.038659	0.1842
GO_BLOOD_VESSEL_MORPHOGENESIS	345	-16.478	1	1	16.478	3.2262e-10	1.5727e-08	26.491	6.5051e-08	1.0306e-05	110	10.7	0.13978	0.44169	235	24.777	3.6704e-08	5.088e-06
GO_BLOOD_VESSEL_REMODELING	32	-2.6719	0.73005	1	2.6719	0.26995	0.74657	5.9563	0.42787	0.62476	14	2.1144	0.74958	0.923	18	6.077	0.17195	0.4409
GO_BODY_FLUID_SECRETION	68	-1.597	0.40884	0.88254	1.597	0.59116	1	11.116	0.03399	0.13948	33	6.6894	0.14084	0.4438	35	8.9981	0.058616	0.23528
GO_BODY_MORPHOGENESIS	39	-8.3663	0.99976	1	8.3663	0.00024301	0.0031799	8.4473	0.075703	0.22599	7	1.7584	0.63343	0.86432	32	8.5032	0.076817	0.2757
GO_BONE_CELL_DEVELOPMENT	20	1.9068	0.055821	0.26402	-1.9068	0.94418	1	4.1166	0.56995	0.73755	13	3.021	0.52933	0.80808	7	2.8414	0.52544	0.78665
GO_BONE_DEVELOPMENT	146	-8.8075	0.99831	1	8.8075	0.0016905	0.016434	16.872	0.00093133	0.012751	52	7.2955	0.25052	0.57594	94	15.6	0.00037435	0.0085937
GO_BONE_GROWTH	20	-4.554	0.95851	1	4.554	0.041487	0.21216	4.5258	0.4615	0.65135	4	1.556	0.5252	0.80754	16	4.282	0.5551	0.80617
GO_BONE_MATURATION	13	0.62265	0.21101	0.61529	-0.62265	0.78899	1	4.0223	0.38527	0.58933	5	4.1996	0.065512	0.29285	8	1.8073	0.84118	0.95288
GO_BONE_MINERALIZATION	34	0.26291	0.17154	0.54769	-0.26291	0.82846	1	8.3566	0.052544	0.18139	13	7.8862	0.0010425	0.026705	21	4.4283	0.67692	0.87955
GO_BONE_MORPHOGENESIS	75	-9.2306	0.99989	1	9.2306	0.00011337	0.0016223	12.671	0.0033548	0.030004	23	3.3651	0.68627	0.89224	52	12.979	0.00024547	0.0062413
GO_BONE_REMODELING	35	0.7578	0.13445	0.47183	-0.7578	0.86555	1	7.674	0.12702	0.30623	17	6.0524	0.069518	0.29926	18	4.8191	0.47892	0.75405
GO_BONE_RESORPTION	21	-0.9033	0.44084	0.91402	0.9033	0.55916	1	5.7969	0.2121	0.41123	8	4.4929	0.10173	0.37666	13	3.8433	0.53098	0.79068
GO_BONE_TRABECULA_MORPHOGENESIS	11	-2.9902	0.85233	1	2.9902	0.14767	0.50916	6.3405	0.023787	0.11084	3	3.8634	0.067318	0.29308	8	5.069	0.092678	0.30627
GO_BRAIN_MORPHOGENESIS	31	-1.6229	0.53409	1	1.6229	0.46591	0.99303	5.2357	0.58511	0.74843	13	2.9573	0.54572	0.81655	18	4.3578	0.60826	0.83692
GO_BRANCHED_CHAIN_AMINO_ACID_METABOLIC_PROCESS	22	0.87741	0.15559	0.5177	-0.87741	0.84441	1	5.0223	0.45145	0.64393	14	3.1162	0.52195	0.80514	8	4.2063	0.23892	0.52992
GO_BRANCHING_INVOLVED_IN_LABYRINTHINE_LAYER_MORPHOGENESIS	11	2.5445	0.031015	0.1787	-2.5445	0.96898	1	4.3192	0.25977	0.46635	5	5.7232	0.0061883	0.075996	6	0.62369	0.92045	0.98226
GO_BRANCHING_INVOLVED_IN_MAMMARY_GLAND_DUCT_MORPHOGENESIS	18	-4.7538	0.96518	1	4.7538	0.034824	0.18587	6.4148	0.068624	0.21251	5	2.0131	0.46509	0.76295	13	6.2998	0.050512	0.21588
GO_BRANCHING_INVOLVED_IN_SALIVARY_GLAND_MORPHOGENESIS	16	-4.886	0.97327	1	4.886	0.026729	0.15339	6.8143	0.032393	0.1348	4	2.4228	0.31177	0.63643	12	6.4697	0.028397	0.15574
GO_BRANCHING_INVOLVED_IN_URETERIC_BUD_MORPHOGENESIS	42	-4.5153	0.92739	1	4.5153	0.072609	0.31424	8.3748	0.11296	0.28536	17	2.7421	0.70154	0.89951	25	8.5938	0.017439	0.11212
GO_BRANCHING_MORPHOGENESIS_OF_AN_EPITHELIAL_TUBE	125	-10.209	0.99993	1	10.209	6.7078e-05	0.0010332	16.892	0.00013062	0.0029336	42	6.3948	0.29807	0.62278	83	16.18	1.5785e-05	0.00086691
GO_BRANCH_ELONGATION_OF_AN_EPITHELIUM	16	-7.1452	0.99897	1	7.1452	0.0010293	0.010937	9.1353	0.00036739	0.0063414	4	2.0243	0.40667	0.72059	12	9.3798	3.2872e-05	0.0013923
GO_BROWN_FAT_CELL_DIFFERENTIATION	24	3.7186	0.0056838	0.059186	-3.7186	0.99432	1	6.055	0.20859	0.4062	16	5.4832	0.10407	0.37961	8	2.7332	0.63295	0.85395
GO_BUNDLE_OF_HIS_CELL_TO_PURKINJE_MYOCYTE_COMMUNICATION	11	3.2016	0.013489	0.10512	-3.2016	0.98651	1	5.1153	0.12086	0.29715	7	5.3302	0.025813	0.175	4	1.4316	0.7287	0.89867
GO_B_CELL_ACTIVATION	126	3.9626	0.00017171	0.0041396	-3.9626	0.99983	1	13.291	0.079086	0.23172	66	12.021	0.00051525	0.016646	60	6.6525	0.91539	0.98076
GO_B_CELL_ACTIVATION_INVOLVED_IN_IMMUNE_RESPONSE	35	0.24555	0.1973	0.59256	-0.24555	0.8027	1	8.7654	0.031072	0.13077	16	6.8569	0.017349	0.13795	19	5.6044	0.30295	0.60183
GO_B_CELL_DIFFERENTIATION	85	3.4935	0.0013384	0.02098	-3.4935	0.99866	1	10.039	0.30106	0.51346	46	9.0844	0.024552	0.16971	39	4.9544	0.90928	0.97783
GO_B_CELL_HOMEOSTASIS	19	2.533	0.021673	0.14436	-2.533	0.97833	1	6.9025	0.046644	0.16846	9	7.2552	0.0025565	0.045209	10	2.6315	0.72975	0.89946
GO_B_CELL_MEDIATED_IMMUNITY	66	2.4801	0.010556	0.088685	-2.4801	0.98944	1	12.393	0.0024631	0.024609	38	9.2277	0.0053517	0.071051	28	8.2777	0.049991	0.21528
GO_B_CELL_PROLIFERATION	34	6.5836	6.6204e-06	0.00029368	-6.5836	0.99999	1	7.0525	0.22332	0.42591	25	7.2513	0.034414	0.2045	9	1.622	0.88792	0.96919
GO_B_CELL_RECEPTOR_SIGNALING_PATHWAY	37	8.749	2.7169e-08	2.5642e-06	-8.749	1	1	10.293	0.003143	0.028995	27	10.753	2.9407e-05	0.0027312	10	2.1286	0.83172	0.95027
GO_C21_STEROID_HORMONE_BIOSYNTHETIC_PROCESS	14	-0.038817	0.32793	0.77791	0.038817	0.67207	1	2.6521	0.77427	0.87776	6	2.1159	0.49476	0.78795	8	1.676	0.86278	0.96139
GO_C21_STEROID_HORMONE_METABOLIC_PROCESS	24	1.9093	0.052787	0.2548	-1.9093	0.94721	1	4.586	0.57451	0.74172	12	4.8784	0.11425	0.40118	12	1.6072	0.94306	0.98844
GO_CALCIUM_DEPENDENT_CELL_CELL_ADHESION_VIA_PLASMA_MEMBRANE_CELL_ADHESION_MOLECULES	25	-4.4526	0.95601	1	4.4526	0.043985	0.21946	7.4365	0.050279	0.17661	8	2.9913	0.37109	0.68499	17	6.966	0.046171	0.20543
GO_CALCIUM_INDEPENDENT_CELL_CELL_ADHESION_VIA_PLASMA_MEMBRANE_CELL_ADHESION_MOLECULES	19	-0.56795	0.35961	0.8189	0.56795	0.64039	1	4.4567	0.4947	0.67769	9	3.0566	0.39863	0.71412	10	3.2434	0.57439	0.81672
GO_CALCIUM_ION_IMPORT	62	-0.88588	0.29036	0.73267	0.88588	0.70964	1	7.259	0.66337	0.80424	29	4.5541	0.52839	0.80775	33	5.6806	0.66837	0.8742
GO_CALCIUM_ION_IMPORT_INTO_CYTOSOL	39	0.090113	0.20138	0.60035	-0.090113	0.79862	1	6.0734	0.55669	0.72696	19	4.378	0.35917	0.67518	20	4.2139	0.69317	0.88359
GO_CALCIUM_ION_REGULATED_EXOCYTOSIS	73	4.9804	0.00014277	0.0035382	-4.9804	0.99986	1	9.0685	0.3644	0.57119	49	7.0769	0.25281	0.5791	24	5.7038	0.42876	0.71868
GO_CALCIUM_ION_REGULATED_EXOCYTOSIS_OF_NEUROTRANSMITTER	30	5.6936	0.00018242	0.0043102	-5.6936	0.99982	1	4.4945	0.74541	0.85843	24	4.2668	0.50351	0.79469	6	1.5165	0.78891	0.93054
GO_CALCIUM_ION_TRANSMEMBRANE_TRANSPORT	147	2.8774	0.00074682	0.013199	-2.8774	0.99925	1	10.853	0.81782	0.90186	84	7.9141	0.48383	0.78094	63	7.4397	0.83416	0.95093
GO_CALCIUM_ION_TRANSPORT	208	3.3375	0.00018906	0.0044375	-3.3375	0.99981	1	15.791	0.18722	0.38468	115	12.024	0.041505	0.22737	93	10.244	0.62824	0.8513
GO_CALCIUM_MEDIATED_SIGNALING	79	3.1463	0.0021587	0.029556	-3.1463	0.99784	1	12.774	0.0044172	0.036234	43	10.752	0.00033161	0.012774	36	7.1719	0.37715	0.67379
GO_CALCIUM_MEDIATED_SIGNALING_USING_INTRACELLULAR_CALCIUM_SOURCE	14	-2.483	0.78313	1	2.483	0.21687	0.654	3.6591	0.53238	0.70729	5	1.4562	0.6082	0.85402	9	3.4783	0.46245	0.74113
GO_CAMERA_TYPE_EYE_MORPHOGENESIS	98	-5.0054	0.89395	1	5.0054	0.10605	0.41015	10.614	0.32326	0.53428	45	3.3962	0.93295	0.9829	53	11.304	0.012859	0.091564
GO_CAMERA_TYPE_EYE_PHOTORECEPTOR_CELL_DIFFERENTIATION	15	-1.2553	0.56465	1	1.2553	0.43535	0.96689	2.9887	0.73909	0.85514	9	0.33102	0.91833	0.97924	6	4.3202	0.13593	0.38308
GO_CAMP_BIOSYNTHETIC_PROCESS	16	2.0955	0.052209	0.2548	-2.0955	0.94779	1	3.7532	0.56768	0.73568	8	4.5626	0.094166	0.36226	8	0.74534	0.96045	0.99053
GO_CAMP_MEDIATED_SIGNALING	35	5.0291	0.00062732	0.011452	-5.0291	0.99937	1	6.7603	0.29673	0.50902	24	6.497	0.087743	0.34604	11	2.4621	0.81557	0.94044
GO_CAMP_METABOLIC_PROCESS	33	2.699	0.01995	0.13756	-2.699	0.98005	1	5.943	0.44273	0.63765	16	6.7325	0.020945	0.15511	17	1.7487	0.97383	0.99414
GO_CANONICAL_WNT_SIGNALING_PATHWAY	89	-6.6164	0.98484	1	6.6164	0.015157	0.099758	11.146	0.13384	0.31481	32	3.877	0.7425	0.92068	57	11.022	0.026918	0.15096
GO_CARBOHYDRATE_BIOSYNTHETIC_PROCESS	115	-2.2089	0.41407	0.88777	2.2089	0.58593	1	12.02	0.18469	0.38239	44	9.2179	0.013757	0.12139	71	8.0407	0.82757	0.94713
GO_CARBOHYDRATE_CATABOLIC_PROCESS	101	-3.1946	0.61954	1	3.1946	0.38046	0.90301	9.2011	0.7215	0.84257	50	3.6719	0.93561	0.98435	51	9.3127	0.16466	0.42851
GO_CARBOHYDRATE_DERIVATIVE_BIOSYNTHETIC_PROCESS	543	-7.4118	0.77331	1	7.4118	0.22669	0.6722	29.019	6.0082e-05	0.0018008	229	17.345	0.0023805	0.0436	314	23.348	0.0030682	0.036656
GO_CARBOHYDRATE_DERIVATIVE_CATABOLIC_PROCESS	164	-2.9199	0.43207	0.90622	2.9199	0.56793	1	14.446	0.13662	0.31883	74	8.8656	0.19009	0.51718	90	11.461	0.2656	0.56266
GO_CARBOHYDRATE_DERIVATIVE_METABOLIC_PROCESS	955	-5.2848	0.080991	0.3399	5.2848	0.91901	1	36.224	0.00024195	0.004686	441	22.747	0.0011211	0.027382	514	28.306	0.015463	0.1033
GO_CARBOHYDRATE_DERIVATIVE_TRANSPORT	47	-0.8498	0.31224	0.75854	0.8498	0.68776	1	11.602	0.0011066	0.014188	23	7.8461	0.010394	0.10397	24	8.5549	0.013277	0.093635
GO_CARBOHYDRATE_HOMEOSTASIS	162	-1.9976	0.2586	0.68841	1.9976	0.7414	1	13.487	0.3166	0.52779	78	8.0156	0.39986	0.71523	84	11.006	0.28121	0.57909
GO_CARBOHYDRATE_METABOLIC_PROCESS	592	-0.64977	0.0022736	0.030655	0.64977	0.99773	1	27.338	0.02555	0.11613	289	18.799	0.0039895	0.058988	303	19.853	0.37111	0.66757
GO_CARBOHYDRATE_PHOSPHORYLATION	21	-2.2886	0.71351	1	2.2886	0.28649	0.77481	6.1301	0.15625	0.34618	8	3.2328	0.31539	0.63874	13	5.2552	0.18155	0.45708
GO_CARBOHYDRATE_TRANSMEMBRANE_TRANSPORT	22	-3.9806	0.93114	1	3.9806	0.068857	0.30423	8.4193	0.010105	0.064313	9	3.2636	0.35113	0.67175	13	8.2371	0.0013746	0.021547
GO_CARBOHYDRATE_TRANSPORT	86	0.67818	0.05274	0.2548	-0.67818	0.94726	1	11.468	0.079938	0.23293	50	7.0508	0.27489	0.60164	36	9.4162	0.028946	0.15746
GO_CARDIAC_ATRIUM_DEVELOPMENT	29	-5.4682	0.98252	1	5.4682	0.017481	0.11031	6.982	0.15775	0.34746	10	1.1921	0.83565	0.95201	19	7.761	0.021495	0.13016
GO_CARDIAC_CELL_DEVELOPMENT	44	-5.6182	0.98129	1	5.6182	0.018706	0.11525	6.4446	0.57729	0.74293	20	-0.3028	0.99685	0.99997	24	9.0024	0.0055751	0.054381
GO_CARDIAC_CELL_FATE_COMMITMENT	7	-1.5529	0.68351	1	1.5529	0.31649	0.82029	2.0092	0.64166	0.78825	3	0.4345	0.75182	0.92308	4	2.2817	0.50814	0.77701
GO_CARDIAC_CHAMBER_DEVELOPMENT	138	-4.2756	0.74189	1	4.2756	0.25811	0.72698	10.515	0.79157	0.88765	59	4.9255	0.85644	0.96149	79	9.6409	0.56974	0.81449
GO_CARDIAC_CHAMBER_FORMATION	10	-1.2119	0.58988	1	1.2119	0.41012	0.94119	3.5548	0.38236	0.58711	5	1.3897	0.62471	0.86157	5	3.6375	0.20873	0.49308
GO_CARDIAC_CHAMBER_MORPHOGENESIS	100	-3.9147	0.76273	1	3.9147	0.23727	0.69058	7.8664	0.92785	0.9646	42	3.2187	0.93246	0.9829	58	7.59	0.76159	0.91333
GO_CARDIAC_CONDUCTION	82	4.8687	0.00010914	0.0029504	-4.8687	0.99989	1	8.1987	0.72689	0.84609	56	6.3416	0.51688	0.8005	26	5.2533	0.64015	0.85891
GO_CARDIAC_CONDUCTION_SYSTEM_DEVELOPMENT	11	0.038434	0.29209	0.73453	-0.038434	0.70791	1	4.2035	0.28518	0.49717	7	2.0889	0.55145	0.81908	4	4.2075	0.094606	0.31044
GO_CARDIAC_EPITHELIAL_TO_MESENCHYMAL_TRANSITION	23	-5.1399	0.97876	1	5.1399	0.021244	0.12787	8.5641	0.0057824	0.044363	8	3.0324	0.36137	0.67725	15	8.3902	0.0016091	0.02406
GO_CARDIAC_LEFT_VENTRICLE_MORPHOGENESIS	12	-2.5679	0.8024	1	2.5679	0.1976	0.61425	3.1286	0.58806	0.75026	3	1.9941	0.37843	0.69363	9	2.4613	0.73346	0.90103
GO_CARDIAC_MUSCLE_ADAPTATION	11	2.2468	0.043686	0.22534	-2.2468	0.95631	1	3.8668	0.36514	0.57176	6	4.3935	0.078115	0.32396	5	0.9225	0.86357	0.9616
GO_CARDIAC_MUSCLE_CELL_ACTION_POTENTIAL	37	0.75737	0.1187	0.43735	-0.75737	0.8813	1	8.0684	0.10263	0.26887	20	5.4965	0.13971	0.44169	17	5.9415	0.16562	0.42971
GO_CARDIAC_MUSCLE_CELL_CONTRACTION	29	1.8491	0.042323	0.22245	-1.8491	0.95768	1	8.2859	0.030891	0.13026	16	6.4244	0.032645	0.1984	13	5.2483	0.18282	0.45897
GO_CARDIAC_MUSCLE_CELL_DIFFERENTIATION	67	-3.9246	0.83808	1	3.9246	0.16192	0.54046	8.9077	0.34134	0.55121	31	3.1932	0.83172	0.95023	36	9.189	0.041263	0.19219
GO_CARDIAC_MUSCLE_TISSUE_DEVELOPMENT	130	-4.8706	0.84669	1	4.8706	0.15331	0.52141	11.878	0.37273	0.57832	59	4.8386	0.86856	0.96399	71	11.662	0.052736	0.22132
GO_CARDIAC_MUSCLE_TISSUE_MORPHOGENESIS	52	-1.705	0.47423	0.95275	1.705	0.52577	1	7.4702	0.45307	0.645	26	3.7894	0.66542	0.88184	26	6.775	0.24538	0.53859
GO_CARDIAC_MYOFIBRIL_ASSEMBLY	13	-3.9328	0.93092	1	3.9328	0.06908	0.30461	4.7438	0.21833	0.4189	5	0.71575	0.77527	0.9357	8	5.4814	0.05281	0.22142
GO_CARDIAC_RIGHT_VENTRICLE_MORPHOGENESIS	14	-2.5752	0.79649	1	2.5752	0.20351	0.62649	2.8733	0.72755	0.84642	7	-0.48212	0.9621	0.98986	7	4.5456	0.13141	0.37608
GO_CARDIAC_SEPTUM_DEVELOPMENT	80	-5.0598	0.92617	1	5.0598	0.073826	0.3177	10.73	0.12065	0.29703	31	4.7112	0.50534	0.79477	49	9.9631	0.061889	0.24382
GO_CARDIAC_SEPTUM_MORPHOGENESIS	46	-5.1146	0.96537	1	5.1146	0.034635	0.18581	8.0848	0.20582	0.40257	16	2.7936	0.65973	0.87998	30	7.971	0.095875	0.31249
GO_CARDIAC_VENTRICLE_DEVELOPMENT	103	-3.8767	0.75284	1	3.8767	0.24716	0.70872	8.929	0.79254	0.88781	43	4.3457	0.81017	0.94531	60	8.02	0.6605	0.87079
GO_CARDIAC_VENTRICLE_MORPHOGENESIS	60	-1.3874	0.34605	0.80371	1.3874	0.65395	1	5.3173	0.94764	0.97473	29	2.6513	0.89746	0.97486	31	4.8331	0.84021	0.95202
GO_CARDIOBLAST_DIFFERENTIATION	13	-2.6227	0.79542	1	2.6227	0.20458	0.62872	4.0849	0.36923	0.5753	6	0.73412	0.79929	0.94256	7	4.8872	0.087389	0.29412
GO_CARDIOCYTE_DIFFERENTIATION	87	-4.1004	0.81963	1	4.1004	0.18037	0.57979	10.034	0.32975	0.54237	41	3.7168	0.86695	0.96389	46	10.29	0.027579	0.1535
GO_CARDIOLIPIN_METABOLIC_PROCESS	14	-2.7353	0.81848	1	2.7353	0.18152	0.58039	5.0837	0.19241	0.39064	5	1.7535	0.53237	0.80907	9	5.0335	0.11671	0.35314
GO_CARNITINE_METABOLIC_PROCESS	13	4.0051	0.0062096	0.063323	-4.0051	0.99379	1	5.6891	0.078565	0.2308	9	5.5591	0.038151	0.21642	4	1.9175	0.60738	0.83668
GO_CARTILAGE_DEVELOPMENT	142	-7.5512	0.9898	1	7.5512	0.010195	0.073182	16.646	0.0010185	0.013528	56	7.4631	0.25382	0.58051	86	15.368	0.00023422	0.0060408
GO_CARTILAGE_DEVELOPMENT_INVOLVED_IN_ENDOCHONDRAL_BONE_MORPHOGENESIS	19	-8.2352	0.99991	1	8.2352	8.9473e-05	0.0013099	7.9427	0.0085063	0.057057	3	0.76024	0.68207	0.89082	16	8.3261	0.0027494	0.034185
GO_CARTILAGE_MORPHOGENESIS	12	-1.1091	0.53971	1	1.1091	0.46029	0.98619	5.5496	0.089912	0.24897	5	3.7278	0.11446	0.40137	7	4.1155	0.2058	0.48951
GO_CATABOLIC_PROCESS	1569	-18.94	1	1	18.94	9.7944e-07	2.2512e-05	45.263	2.3724e-05	0.00093118	606	23.382	0.092289	0.35613	963	39.227	0.00027599	0.0067674
GO_CATECHOLAMINE_BIOSYNTHETIC_PROCESS	18	1.5483	0.10405	0.40228	-1.5483	0.89595	1	2.3288	0.90213	0.95074	14	0.77575	0.93307	0.9829	4	3.4888	0.20744	0.49262
GO_CATECHOLAMINE_METABOLIC_PROCESS	36	2.4501	0.020629	0.14035	-2.4501	0.97937	1	6.0866	0.47794	0.6634	25	3.8521	0.62329	0.86139	11	5.2038	0.15409	0.41228
GO_CATECHOLAMINE_TRANSPORT	14	-0.59568	0.43418	0.90826	0.59568	0.56582	1	4.6637	0.27798	0.48895	9	1.8027	0.69235	0.89681	5	5.3852	0.020745	0.12693
GO_CATION_TRANSPORT	723	9.4784	0	0	-9.4784	1	1	30.331	0.010844	0.06709	434	23.295	0.00023681	0.010165	289	19.427	0.35745	0.65649
GO_CD4_POSITIVE_ALPHA_BETA_T_CELL_ACTIVATION	32	2.708	0.014395	0.10972	-2.708	0.9856	1	8.1697	0.058588	0.1928	19	6.6878	0.043613	0.23371	13	4.7325	0.29321	0.59136
GO_CD4_POSITIVE_OR_CD8_POSITIVE_ALPHA_BETA_T_CELL_LINEAGE_COMMITMENT	11	2.3963	0.036883	0.2035	-2.3963	0.96312	1	6.3677	0.022797	0.10789	5	6.8923	0.00055367	0.017032	6	2.3301	0.59905	0.83099
GO_CDP_DIACYLGLYCEROL_METABOLIC_PROCESS	14	-1.0425	0.52345	0.99826	1.0425	0.47655	1	3.8181	0.4901	0.67289	6	2.1439	0.48788	0.7837	8	3.1942	0.50447	0.77354
GO_CELLULAR_ALDEHYDE_METABOLIC_PROCESS	78	-3.4133	0.70296	1	3.4133	0.29704	0.7901	8.5818	0.57265	0.73996	34	3.5866	0.82204	0.94692	44	8.2733	0.26891	0.5667
GO_CELLULAR_AMIDE_METABOLIC_PROCESS	614	-19.516	1	1	19.516	2.0084e-12	1.3921e-10	31.177	6.2768e-06	0.00032798	200	12.684	0.37557	0.69011	414	29.152	1.385e-06	0.00012499
GO_CELLULAR_AMINO_ACID_BIOSYNTHETIC_PROCESS	81	-8.0653	0.99804	1	8.0653	0.0019597	0.018695	14.305	0.00021631	0.0042457	31	5.0179	0.42932	0.73711	50	14.257	2.1843e-06	0.00017943
GO_CELLULAR_AMINO_ACID_CATABOLIC_PROCESS	101	-0.6654	0.1558	0.5177	0.6654	0.8442	1	10.847	0.29508	0.50715	51	6.6139	0.40751	0.72159	50	8.7368	0.2674	0.56592
GO_CELLULAR_AMINO_ACID_METABOLIC_PROCESS	295	-12.49	0.99999	1	12.49	1.4809e-05	0.00027487	22.77	0.00013127	0.0029336	112	8.6306	0.63465	0.86545	183	22.158	2.1262e-07	2.5963e-05
GO_CELLULAR_ANION_HOMEOSTASIS	14	3.8947	0.0077043	0.073655	-3.8947	0.9923	1	5.5965	0.11292	0.28536	11	4.8321	0.10316	0.37849	3	2.8372	0.26854	0.56661
GO_CELLULAR_CARBOHYDRATE_BIOSYNTHETIC_PROCESS	50	-0.11989	0.20034	0.59807	0.11989	0.79966	1	8.0109	0.27343	0.48334	21	7.0325	0.028517	0.18513	29	4.5344	0.84305	0.95305
GO_CELLULAR_CARBOHYDRATE_CATABOLIC_PROCESS	31	-0.1265	0.25851	0.68841	0.1265	0.74149	1	5.0615	0.62845	0.77893	17	3.2003	0.59902	0.85098	14	4.0051	0.54745	0.7999
GO_CELLULAR_CARBOHYDRATE_METABOLIC_PROCESS	139	0.025206	0.049995	0.24807	-0.025206	0.95	1	10.859	0.72831	0.84708	69	7.7155	0.35677	0.67435	70	7.6424	0.8794	0.96777
GO_CELLULAR_CATABOLIC_PROCESS	1164	-15.895	0.99996	1	15.895	4.0714e-05	0.00065438	37.481	0.015235	0.083032	439	20.019	0.11057	0.39295	725	31.914	0.078705	0.27909
GO_CELLULAR_CHEMICAL_HOMEOSTASIS	534	4.4249	2.4819e-08	2.5604e-06	-4.4249	1	1	26.189	0.021915	0.10494	292	19.453	0.0016387	0.035687	242	17.535	0.43003	0.71902
GO_CELLULAR_COMPONENT_ASSEMBLY_INVOLVED_IN_MORPHOGENESIS	215	-9.6445	0.9988	1	9.6445	0.0011956	0.012363	16.114	0.17501	0.3704	78	6.1587	0.81649	0.94596	137	15.539	0.038291	0.18284
GO_CELLULAR_COMPONENT_DISASSEMBLY	473	-17.264	1	1	17.264	1.4117e-09	6.0801e-08	29.781	5.0165e-08	8.242e-06	149	13.605	0.030205	0.19186	324	26.757	7.4951e-07	7.3885e-05
GO_CELLULAR_COMPONENT_DISASSEMBLY_INVOLVED_IN_EXECUTION_PHASE_OF_APOPTOSIS	41	-0.62649	0.30274	0.74941	0.62649	0.69726	1	7.6986	0.20529	0.40257	17	5.8059	0.091783	0.35563	24	5.1759	0.57843	0.81899
GO_CELLULAR_COMPONENT_MAINTENANCE	16	1.7209	0.075919	0.32602	-1.7209	0.92408	1	4.8661	0.28675	0.49824	7	5.6619	0.015438	0.13202	9	1.4948	0.9041	0.97587
GO_CELLULAR_COMPONENT_MORPHOGENESIS	820	-10.621	0.9549	1	10.621	0.045101	0.22365	33.08	0.0016914	0.019043	356	17.338	0.25927	0.58511	464	28.788	0.00037583	0.0085937
GO_CELLULAR_COPPER_ION_HOMEOSTASIS	12	-1.3604	0.59055	1	1.3604	0.40945	0.94119	3.4819	0.49775	0.68022	4	2.6379	0.2649	0.59194	8	2.3991	0.71826	0.89511
GO_CELLULAR_DEFENSE_RESPONSE	49	3.8884	0.0017481	0.025593	-3.8884	0.99825	1	7.0438	0.48459	0.66863	33	5.6293	0.33726	0.66166	16	4.2422	0.56642	0.81242
GO_CELLULAR_EXTRAVASATION	25	0.18499	0.22923	0.64236	-0.18499	0.77077	1	4.4075	0.62321	0.77569	11	3.9893	0.22991	0.5521	14	2.3536	0.90168	0.97558
GO_CELLULAR_GLUCOSE_HOMEOSTASIS	74	-3.5786	0.75238	1	3.5786	0.24762	0.70949	8.3543	0.58552	0.74874	34	3.2867	0.86619	0.96343	40	8.3329	0.17853	0.45332
GO_CELLULAR_GLUCURONIDATION	13	6.0071	0.00022874	0.0052303	-6.0071	0.99977	1	5.7976	0.068385	0.21237	11	5.9073	0.026616	0.17853	2	0.92721	0.68726	0.88252
GO_CELLULAR_HOMEOSTASIS	623	1.9102	1.1775e-05	0.00047922	-1.9102	0.99999	1	28.269	0.019058	0.09531	324	20.003	0.0027804	0.047661	299	19.983	0.3065	0.60365
GO_CELLULAR_HORMONE_METABOLIC_PROCESS	88	2.1567	0.0083927	0.077973	-2.1567	0.99161	1	8.9763	0.61719	0.77252	44	8.2397	0.054515	0.26393	44	4.4548	0.98006	0.99503
GO_CELLULAR_IRON_ION_HOMEOSTASIS	42	1.0002	0.07009	0.30957	-1.0002	0.92991	1	8.2587	0.12832	0.30788	23	5.9847	0.12509	0.41738	19	5.6943	0.28138	0.57909
GO_CELLULAR_KETONE_METABOLIC_PROCESS	63	-2.0463	0.49316	0.97258	2.0463	0.50684	1	7.5024	0.61868	0.77308	25	5.0455	0.33181	0.65639	38	5.5677	0.81629	0.94078
GO_CELLULAR_LIPID_CATABOLIC_PROCESS	138	7.9083	8.6562e-09	9.5997e-07	-7.9083	1	1	16.998	0.00024278	0.004686	88	14.817	1.8659e-05	0.0021339	50	8.5818	0.30531	0.60358
GO_CELLULAR_LIPID_METABOLIC_PROCESS	833	3.4814	1.0318e-08	1.1163e-06	-3.4814	1	1	33.4	0.00091145	0.012557	437	24.501	8.3966e-06	0.001614	396	22.703	0.33672	0.63346
GO_CELLULAR_MACROMOLECULAR_COMPLEX_ASSEMBLY	617	-22.627	1	1	22.627	0	0	29.59	0.00076172	0.011016	177	10.262	0.78095	0.93757	440	28.532	0.0001531	0.0043817
GO_CELLULAR_MACROMOLECULE_LOCALIZATION	1080	-17.766	1	1	17.766	3.4724e-07	8.9556e-06	34.939	0.090879	0.25094	378	18.062	0.22506	0.54959	702	30.083	0.3481	0.6466
GO_CELLULAR_METABOLIC_COMPOUND_SALVAGE	36	-6.3335	0.99198	1	6.3335	0.0080224	0.059811	8.6196	0.039486	0.15192	8	3.6478	0.22929	0.55153	28	7.8238	0.092534	0.3061
GO_CELLULAR_MODIFIED_AMINO_ACID_BIOSYNTHETIC_PROCESS	47	-4.8632	0.94092	1	4.8632	0.05908	0.27243	8.4364	0.15719	0.34691	20	2.5061	0.81179	0.9454	27	8.9738	0.012567	0.090496
GO_CELLULAR_MODIFIED_AMINO_ACID_CATABOLIC_PROCESS	14	-4.7271	0.97198	1	4.7271	0.028021	0.15875	3.9355	0.45893	0.6495	3	-0.20514	0.86131	0.96149	11	4.547	0.28787	0.58552
GO_CELLULAR_MODIFIED_AMINO_ACID_METABOLIC_PROCESS	196	-5.2117	0.8165	1	5.2117	0.1835	0.58503	18.475	0.0022654	0.023425	83	10.521	0.047202	0.24362	113	15.314	0.0063116	0.059318
GO_CELLULAR_MONOVALENT_INORGANIC_CATION_HOMEOSTASIS	89	4.293	0.00017669	0.004214	-4.293	0.99982	1	11.848	0.05712	0.19051	52	9.6243	0.015358	0.13184	37	6.9665	0.43467	0.72366
GO_CELLULAR_PIGMENTATION	44	-1.9746	0.58031	1	1.9746	0.41969	0.95127	5.5838	0.77571	0.87787	17	3.0649	0.63043	0.86384	27	4.6961	0.78161	0.92657
GO_CELLULAR_POTASSIUM_ION_HOMEOSTASIS	12	5.2137	0.00080703	0.014094	-5.2137	0.99919	1	4.8159	0.19288	0.39069	10	5.0759	0.059787	0.27835	2	0.44633	0.79695	0.93202
GO_CELLULAR_PROCESS_INVOLVED_IN_REPRODUCTION_IN_MULTICELLULAR_ORGANISM	225	-5.0712	0.74164	1	5.0712	0.25836	0.72722	14.36	0.70611	0.83343	96	7.1722	0.79438	0.94189	129	12.778	0.4676	0.74516
GO_CELLULAR_PROTEIN_COMPLEX_ASSEMBLY	299	-6.966	0.91159	1	6.966	0.088414	0.36405	18.156	0.30799	0.51888	120	10.083	0.36383	0.68012	179	15.21	0.40978	0.70402
GO_CELLULAR_PROTEIN_COMPLEX_DISASSEMBLY	112	-12.26	1	1	12.26	7.5994e-07	1.8321e-05	13.266	0.035056	0.14144	28	2.7305	0.88109	0.96575	84	13.741	0.0074421	0.064859
GO_CELLULAR_PROTEIN_COMPLEX_LOCALIZATION	20	-3.8355	0.91371	1	3.8355	0.086286	0.35772	5.833	0.16641	0.36001	6	2.3843	0.42909	0.73711	14	5.4108	0.1899	0.46825
GO_CELLULAR_RESPIRATION	125	2.4419	0.0033027	0.040186	-2.4419	0.9967	1	8.8969	0.92914	0.96504	65	7.8736	0.28278	0.61169	60	4.6465	0.99732	1
GO_CELLULAR_RESPONSE_TO_ABIOTIC_STIMULUS	242	-6.8791	0.92693	1	6.8791	0.073067	0.3153	21.046	0.00011614	0.0027115	99	11.786	0.022807	0.16315	143	17.572	0.0014438	0.022009
GO_CELLULAR_RESPONSE_TO_ACID_CHEMICAL	169	-2.9357	0.426	0.89995	2.9357	0.574	1	19.405	8.9159e-06	0.00042528	76	12.516	0.0009598	0.025258	93	14.845	0.0014409	0.022009
GO_CELLULAR_RESPONSE_TO_ALCOHOL	110	0.36832	0.057455	0.26857	-0.36832	0.94254	1	12.395	0.10623	0.27454	54	9.4523	0.02369	0.16648	56	8.0896	0.54252	0.7999
GO_CELLULAR_RESPONSE_TO_ALKALOID	32	0.79646	0.11669	0.43312	-0.79646	0.88331	1	6.6059	0.27818	0.4891	18	4.4618	0.3217	0.64559	14	4.928	0.2961	0.59516
GO_CELLULAR_RESPONSE_TO_AMINO_ACID_STARVATION	23	-1.7371	0.62427	1	1.7371	0.37573	0.90093	7.0316	0.066106	0.20842	10	3.9352	0.20825	0.53591	13	5.9015	0.086691	0.29356
GO_CELLULAR_RESPONSE_TO_AMINO_ACID_STIMULUS	50	-2.9594	0.72557	1	2.9594	0.27443	0.7538	12.73	5.1684e-05	0.0016285	21	7.772	0.009132	0.097755	29	10.102	0.0028903	0.035516
GO_CELLULAR_RESPONSE_TO_ANTIBIOTIC	16	1.1261	0.1292	0.4611	-1.1261	0.8708	1	5.8595	0.1117	0.28378	8	5.1287	0.047363	0.24362	8	3.158	0.51478	0.78146
GO_CELLULAR_RESPONSE_TO_ARSENIC_CONTAINING_SUBSTANCE	14	-0.74368	0.4636	0.9451	0.74368	0.5364	1	3.8877	0.4716	0.65849	7	2.0669	0.557	0.8233	7	3.4311	0.36475	0.66042
GO_CELLULAR_RESPONSE_TO_ATP	10	0.56349	0.24005	0.65978	-0.56349	0.75995	1	4.1481	0.24391	0.44821	4	4.1455	0.055702	0.26623	6	1.9703	0.68965	0.88316
GO_CELLULAR_RESPONSE_TO_BIOTIC_STIMULUS	154	-3.6969	0.58472	1	3.6969	0.41528	0.94568	12.747	0.38816	0.59161	63	7.7172	0.28863	0.6132	91	10.161	0.61725	0.84462
GO_CELLULAR_RESPONSE_TO_CADMIUM_ION	13	6.8301	4.4753e-05	0.001418	-6.8301	0.99996	1	6.1446	0.042559	0.15852	10	7.2441	0.001485	0.033496	3	-0.43476	0.94792	0.98954
GO_CELLULAR_RESPONSE_TO_CALCIUM_ION	48	-0.56115	0.26118	0.69114	0.56115	0.73882	1	8.5322	0.15474	0.34425	23	5.9736	0.12653	0.41934	25	6.0929	0.35442	0.65344
GO_CELLULAR_RESPONSE_TO_CAMP	48	1.8426	0.030645	0.17784	-1.8426	0.96935	1	7.8083	0.29278	0.50497	27	6.1197	0.14561	0.44973	21	4.8659	0.55858	0.80791
GO_CELLULAR_RESPONSE_TO_CARBOHYDRATE_STIMULUS	74	-3.3985	0.72238	1	3.3985	0.27762	0.75973	9.6015	0.2861	0.49736	33	4.7367	0.55285	0.81954	41	8.6497	0.14292	0.39573
GO_CELLULAR_RESPONSE_TO_CHOLESTEROL	11	-2.7295	0.8184	1	2.7295	0.1816	0.58039	4.9523	0.14392	0.33011	3	2.9325	0.18267	0.50695	8	4.0113	0.28403	0.58143
GO_CELLULAR_RESPONSE_TO_CORTICOSTEROID_STIMULUS	56	-0.40829	0.22749	0.63993	0.40829	0.77251	1	8.4636	0.23387	0.43775	29	5.3869	0.32555	0.64861	27	6.6061	0.28452	0.58215
GO_CELLULAR_RESPONSE_TO_CYTOKINE_STIMULUS	543	-0.9032	0.0042218	0.047533	0.9032	0.99578	1	25.473	0.075994	0.22667	268	17.207	0.027959	0.18312	275	18.808	0.41196	0.70628
GO_CELLULAR_RESPONSE_TO_DEXAMETHASONE_STIMULUS	26	-1.2105	0.49471	0.97275	1.2105	0.50529	1	5.7747	0.32079	0.53258	13	2.8795	0.56561	0.82855	13	5.2871	0.17573	0.448
GO_CELLULAR_RESPONSE_TO_DNA_DAMAGE_STIMULUS	648	-30.706	1	1	30.706	0	0	33.894	1.5646e-08	3.3051e-06	139	9.5907	0.64359	0.8685	509	33.232	1.034e-08	1.8348e-06
GO_CELLULAR_RESPONSE_TO_DRUG	65	-2.4352	0.56342	1	2.4352	0.43658	0.96689	10.337	0.060611	0.19626	29	6.023	0.19708	0.52551	36	8.4844	0.10766	0.33492
GO_CELLULAR_RESPONSE_TO_DSRNA	37	-1.0517	0.41361	0.88723	1.0517	0.58639	1	4.7631	0.81902	0.90261	18	2.8378	0.71695	0.90803	19	3.8847	0.7538	0.91063
GO_CELLULAR_RESPONSE_TO_ELECTRICAL_STIMULUS	12	2.7188	0.030759	0.1779	-2.7188	0.96924	1	4.162	0.32817	0.54026	7	4.646	0.065764	0.29308	5	0.95055	0.85921	0.96079
GO_CELLULAR_RESPONSE_TO_ENDOGENOUS_STIMULUS	953	-4.578	0.041091	0.21856	4.578	0.95891	1	37.063	6.3094e-06	0.00032798	436	24.434	1.1694e-05	0.0018932	517	27.882	0.031799	0.1649
GO_CELLULAR_RESPONSE_TO_EPIDERMAL_GROWTH_FACTOR_STIMULUS	23	-4.8668	0.97071	1	4.8668	0.02929	0.16415	7.5687	0.031243	0.13125	8	2.5556	0.4779	0.77482	15	7.5058	0.010286	0.078944
GO_CELLULAR_RESPONSE_TO_EPINEPHRINE_STIMULUS	12	-1.1134	0.54058	1	1.1134	0.45942	0.98596	5.0593	0.15278	0.34161	5	3.0417	0.2246	0.54959	7	4.0534	0.21829	0.50348
GO_CELLULAR_RESPONSE_TO_ESTRADIOL_STIMULUS	29	1.228	0.080906	0.3399	-1.228	0.91909	1	7.4817	0.09095	0.25094	14	6.6705	0.016259	0.13441	15	3.9586	0.58418	0.82216
GO_CELLULAR_RESPONSE_TO_ESTROGEN_STIMULUS	39	0.12639	0.1962	0.59047	-0.12639	0.8038	1	7.67	0.17927	0.37599	18	5.9978	0.07443	0.31225	21	4.8995	0.54911	0.80063
GO_CELLULAR_RESPONSE_TO_ETHANOL	12	2.2324	0.052669	0.2548	-2.2324	0.94733	1	3.4824	0.49762	0.68022	8	3.11	0.34329	0.66614	4	1.6334	0.68054	0.88098
GO_CELLULAR_RESPONSE_TO_EXOGENOUS_DSRNA	11	2.4745	0.033683	0.19103	-2.4745	0.96632	1	1.9572	0.82083	0.90367	8	2.3203	0.53679	0.81078	3	-0.041352	0.91235	0.98004
GO_CELLULAR_RESPONSE_TO_EXTERNAL_STIMULUS	249	-3.6502	0.4162	0.89149	3.6502	0.5838	1	19.317	0.01386	0.078884	103	13.208	0.0020485	0.041544	146	14.133	0.28465	0.58215
GO_CELLULAR_RESPONSE_TO_EXTRACELLULAR_STIMULUS	178	-2.5753	0.3229	0.77134	2.5753	0.6771	1	14.598	0.21074	0.40931	72	10.62	0.023163	0.1649	106	10.164	0.82113	0.94293
GO_CELLULAR_RESPONSE_TO_FATTY_ACID	49	3.1333	0.0057071	0.05929	-3.1333	0.99429	1	13.831	5.6647e-06	0.00030645	25	12.399	2.1994e-07	0.00010804	24	7.1085	0.11823	0.35621
GO_CELLULAR_RESPONSE_TO_FLUID_SHEAR_STRESS	18	1.8007	0.083504	0.34619	-1.8007	0.9165	1	8.3019	0.0028026	0.027027	8	8.203	0.00015833	0.0079673	10	3.8012	0.42096	0.7122
GO_CELLULAR_RESPONSE_TO_GAMMA_RADIATION	18	-9.1817	0.99996	1	9.1817	3.5441e-05	0.00058013	8.16	0.0037539	0.032398	1	0.56782	0.56097	0.8253	17	8.2588	0.0049256	0.05
GO_CELLULAR_RESPONSE_TO_GLUCAGON_STIMULUS	34	5.919	3.1971e-05	0.0010352	-5.919	0.99997	1	8.0795	0.075222	0.22501	22	8.701	0.001187	0.028598	12	1.8186	0.92356	0.98342
GO_CELLULAR_RESPONSE_TO_GLUCOSE_STARVATION	31	-0.080695	0.2513	0.67931	0.080695	0.7487	1	5.6239	0.48558	0.66937	14	4.5926	0.19603	0.52396	17	3.4267	0.7808	0.92635
GO_CELLULAR_RESPONSE_TO_GONADOTROPIN_STIMULUS	13	-1.0823	0.52093	0.99636	1.0823	0.47907	1	4.211	0.33767	0.54933	6	2.3855	0.42881	0.73711	7	3.5301	0.33926	0.63662
GO_CELLULAR_RESPONSE_TO_GROWTH_HORMONE_STIMULUS	19	-0.024888	0.25773	0.68841	0.024888	0.74227	1	2.4761	0.90908	0.95448	9	2.0593	0.63577	0.86564	10	1.4594	0.92295	0.98342
GO_CELLULAR_RESPONSE_TO_HEAT	34	-6.1122	0.9936	1	6.1122	0.0064009	0.04991	8.9131	0.023436	0.10965	8	3.8774	0.18798	0.5145	26	8.0417	0.059213	0.23685
GO_CELLULAR_RESPONSE_TO_HORMONE_STIMULUS	522	-0.92078	0.0047901	0.051827	0.92078	0.99521	1	26.143	0.015538	0.083926	246	18.842	0.00047532	0.01629	276	18.164	0.58086	0.81932
GO_CELLULAR_RESPONSE_TO_HYDROGEN_PEROXIDE	59	-3.84	0.84631	1	3.84	0.15369	0.52162	7.7516	0.48511	0.66913	20	4.5627	0.32002	0.64367	39	6.2669	0.67919	0.88085
GO_CELLULAR_RESPONSE_TO_INORGANIC_SUBSTANCE	148	-0.098259	0.046151	0.2337	0.098259	0.95385	1	15.341	0.018457	0.09321	72	10.752	0.019107	0.14589	76	10.943	0.2005	0.48039
GO_CELLULAR_RESPONSE_TO_INSULIN_STIMULUS	138	-1.9888	0.29782	0.74213	1.9888	0.70218	1	12.513	0.30378	0.51532	60	8.6718	0.10254	0.37729	78	9.0383	0.69738	0.88464
GO_CELLULAR_RESPONSE_TO_INTERFERON_BETA	12	-0.53752	0.42293	0.89767	0.53752	0.57707	1	3.7632	0.42569	0.6226	5	3.1682	0.20072	0.52838	7	2.2496	0.68254	0.88204
GO_CELLULAR_RESPONSE_TO_INTERFERON_GAMMA	97	7.3445	3.0654e-07	2.2292e-05	-7.3445	1	1	10.07	0.43731	0.63168	68	9.255	0.088172	0.34684	29	4.2443	0.88559	0.96919
GO_CELLULAR_RESPONSE_TO_INTERLEUKIN_1	76	-1.9313	0.43123	0.90517	1.9313	0.56877	1	11.719	0.024675	0.11343	34	7.546	0.063707	0.28799	42	8.9744	0.10349	0.32793
GO_CELLULAR_RESPONSE_TO_INTERLEUKIN_4	22	-4.7822	0.97105	1	4.7822	0.028954	0.16258	7.4496	0.045108	0.16442	7	2.8303	0.36489	0.68123	15	7.0884	0.021783	0.13111
GO_CELLULAR_RESPONSE_TO_INTERLEUKIN_6	21	2.838	0.019081	0.13351	-2.838	0.98092	1	4.0006	0.63229	0.78081	11	4.8999	0.095787	0.36506	10	0.65834	0.9762	0.99441
GO_CELLULAR_RESPONSE_TO_IONIZING_RADIATION	48	-9.1878	0.99992	1	9.1878	7.823e-05	0.0011645	10.252	0.016366	0.086737	9	3.2295	0.35882	0.67518	39	9.8222	0.029127	0.15773
GO_CELLULAR_RESPONSE_TO_KETONE	69	1.049	0.050166	0.24865	-1.049	0.94983	1	10.834	0.049091	0.1738	34	8.7221	0.012181	0.11242	35	6.615	0.5047	0.77362
GO_CELLULAR_RESPONSE_TO_LEPTIN_STIMULUS	16	-2.212	0.71552	1	2.212	0.28448	0.77243	2.0918	0.89713	0.94766	4	1.2387	0.60487	0.85275	12	1.7002	0.93502	0.98612
GO_CELLULAR_RESPONSE_TO_LIGHT_STIMULUS	84	-5.8852	0.96709	1	5.8852	0.032911	0.17826	12.192	0.02225	0.10602	32	5.6357	0.31911	0.64362	52	11.075	0.015815	0.10486
GO_CELLULAR_RESPONSE_TO_LIPID	433	-3.0774	0.1124	0.42443	3.0774	0.8876	1	25.773	0.00067541	0.010156	197	17.275	0.0005119	0.016646	236	19.127	0.077696	0.27728
GO_CELLULAR_RESPONSE_TO_LIPOPROTEIN_PARTICLE_STIMULUS	13	-1.9887	0.69402	1	1.9887	0.30598	0.80507	3.4308	0.54254	0.71543	5	1.0771	0.6989	0.8994	8	3.522	0.41205	0.70628
GO_CELLULAR_RESPONSE_TO_LITHIUM_ION	17	-1.3719	0.55951	1	1.3719	0.44049	0.96978	3.9173	0.58045	0.74483	7	1.7315	0.63987	0.86794	10	3.6589	0.45991	0.73935
GO_CELLULAR_RESPONSE_TO_MECHANICAL_STIMULUS	75	-3.86	0.81642	1	3.86	0.18358	0.58503	13.755	0.0002942	0.0053929	31	7.889	0.024398	0.16906	44	11.337	0.0028989	0.035523
GO_CELLULAR_RESPONSE_TO_NITRIC_OXIDE	15	-4.7146	0.97298	1	4.7146	0.027021	0.15466	7.7482	0.0054459	0.042909	6	2.1846	0.47788	0.77482	9	8.2192	0.00029148	0.0070272
GO_CELLULAR_RESPONSE_TO_NITROGEN_COMPOUND	481	-0.44518	0.0026462	0.033731	0.44518	0.99735	1	25.765	0.0066908	0.048583	236	18.18	0.0010713	0.027064	245	18.258	0.30072	0.60053
GO_CELLULAR_RESPONSE_TO_NITROGEN_LEVELS	8	-1.5136	0.64029	1	1.5136	0.35971	0.87869	-0.72237	0.98955	0.99719	2	-1.3318	0.94037	0.98516	6	-0.065201	0.96963	0.99302
GO_CELLULAR_RESPONSE_TO_NUTRIENT	39	1.6709	0.049962	0.24807	-1.6709	0.95004	1	7.8975	0.14247	0.32728	17	8.4208	0.0017715	0.037119	22	3.1127	0.9306	0.98453
GO_CELLULAR_RESPONSE_TO_ORGANIC_CYCLIC_COMPOUND	442	-0.58366	0.0065914	0.065855	0.58366	0.99341	1	24.368	0.014644	0.081302	205	18.369	5.1901e-05	0.0037838	237	16.194	0.74133	0.90457
GO_CELLULAR_RESPONSE_TO_ORGANIC_SUBSTANCE	1717	-8.0167	0.079169	0.33543	8.0167	0.92083	1	48.419	4.4764e-07	4.728e-05	782	30.413	6.967e-06	0.0014667	935	37.8	0.001983	0.027436
GO_CELLULAR_RESPONSE_TO_OSMOTIC_STRESS	20	1.101	0.11976	0.4394	-1.101	0.88024	1	3.4451	0.73372	0.85137	13	2.2952	0.70667	0.90137	7	2.6953	0.56562	0.81201
GO_CELLULAR_RESPONSE_TO_OXIDATIVE_STRESS	175	-6.8246	0.96454	1	6.8246	0.035461	0.18817	15.321	0.089835	0.24897	64	8.2663	0.20291	0.52955	111	12.961	0.19668	0.47684
GO_CELLULAR_RESPONSE_TO_OXYGEN_CONTAINING_COMPOUND	756	-5.5138	0.21756	0.62627	5.5138	0.78244	1	31.737	0.0014767	0.017422	343	20.048	0.0056462	0.07211	413	24.668	0.080374	0.2823
GO_CELLULAR_RESPONSE_TO_OXYGEN_LEVELS	135	-1.1607	0.16412	0.53375	1.1607	0.83588	1	15.028	0.01587	0.085099	66	9.7677	0.035868	0.2092	69	11.468	0.065005	0.25097
GO_CELLULAR_RESPONSE_TO_OXYGEN_RADICAL	13	-2.7028	0.80663	1	2.7028	0.19337	0.60665	2.4218	0.78429	0.88459	4	0.16469	0.82957	0.9492	9	2.8008	0.64942	0.86359
GO_CELLULAR_RESPONSE_TO_PEPTIDE	259	0.45099	0.0088016	0.080172	-0.45099	0.9912	1	16.826	0.30342	0.51502	124	12.993	0.011815	0.11098	135	10.853	0.92995	0.98445
GO_CELLULAR_RESPONSE_TO_PH	16	5.5351	0.00036867	0.0075714	-5.5351	0.99963	1	4.1995	0.45081	0.64322	12	5.2138	0.07942	0.32859	4	-0.63159	0.97919	0.99501
GO_CELLULAR_RESPONSE_TO_PROSTAGLANDIN_E_STIMULUS	18	2.8865	0.027983	0.16811	-2.8865	0.97202	1	7.2752	0.019157	0.095698	9	8.0366	0.00053192	0.016708	9	2.2521	0.77963	0.92521
GO_CELLULAR_RESPONSE_TO_PROSTAGLANDIN_STIMULUS	24	3.9996	0.0037593	0.043704	-3.9996	0.99624	1	8.7445	0.0041379	0.034699	14	8.6691	0.0003743	0.013454	10	3.2896	0.56179	0.80965
GO_CELLULAR_RESPONSE_TO_RADIATION	126	-9.9453	0.99987	1	9.9453	0.00013089	0.0018374	15.465	0.001841	0.020249	39	6.3857	0.24842	0.57431	87	14.335	0.0036096	0.040189
GO_CELLULAR_RESPONSE_TO_REACTIVE_NITROGEN_SPECIES	19	-3.342	0.86997	1	3.342	0.13003	0.47236	7.8258	0.01053	0.065791	8	3.3924	0.28068	0.60858	11	7.3921	0.0053919	0.05316
GO_CELLULAR_RESPONSE_TO_REACTIVE_OXYGEN_SPECIES	99	-5.9169	0.96228	1	5.9169	0.037719	0.19755	11.195	0.20445	0.40191	34	5.7338	0.34305	0.66614	65	9.6697	0.33438	0.63092
GO_CELLULAR_RESPONSE_TO_RETINOIC_ACID	63	-4.2776	0.87087	1	4.2776	0.12913	0.47107	9.039	0.23457	0.4383	28	3.2217	0.80692	0.9448	35	9.2455	0.041787	0.19329
GO_CELLULAR_RESPONSE_TO_STARVATION	107	-1.7827	0.32664	0.77651	1.7827	0.67336	1	11.994	0.12897	0.30845	45	8.5265	0.033003	0.19905	62	8.492	0.55689	0.80648
GO_CELLULAR_RESPONSE_TO_STEROID_HORMONE_STIMULUS	206	-1.0172	0.073566	0.31931	1.0172	0.92643	1	18.436	0.0031447	0.028995	96	12.884	0.0036138	0.05635	110	13.192	0.13335	0.37972
GO_CELLULAR_RESPONSE_TO_STEROL	14	-1.2963	0.57394	1	1.2963	0.42606	0.95638	5.0395	0.20059	0.39759	6	3.066	0.27455	0.60118	8	4.0113	0.28403	0.58143
GO_CELLULAR_RESPONSE_TO_STRESS	1431	-28.275	1	1	28.275	0	0	46.418	8.3987e-09	1.9609e-06	442	21.658	0.013935	0.122	989	41.356	2.3917e-06	0.0001929
GO_CELLULAR_RESPONSE_TO_THYROID_HORMONE_STIMULUS	13	-0.23979	0.35561	0.81414	0.23979	0.64439	1	5.7685	0.071015	0.21621	5	5.02	0.020489	0.15249	8	3.3847	0.45047	0.73466
GO_CELLULAR_RESPONSE_TO_TOPOLOGICALLY_INCORRECT_PROTEIN	113	-7.1329	0.98803	1	7.1329	0.011973	0.081834	13.29	0.033915	0.1393	33	7.9426	0.031956	0.19649	80	10.694	0.31236	0.61015
GO_CELLULAR_RESPONSE_TO_TOXIC_SUBSTANCE	23	2.1788	0.049118	0.24565	-2.1788	0.95088	1	7.3044	0.045809	0.1667	13	6.2461	0.021927	0.15836	10	3.956	0.37951	0.67533
GO_CELLULAR_RESPONSE_TO_UV	64	-8.6443	0.99954	1	8.6443	0.00046401	0.005489	11.559	0.012902	0.075056	19	3.3257	0.6003	0.85198	45	11.624	0.0014032	0.021764
GO_CELLULAR_RESPONSE_TO_VASCULAR_ENDOTHELIAL_GROWTH_FACTOR_STIMULUS	29	-6.5461	0.99625	1	6.5461	0.0037541	0.032211	9.0915	0.0081573	0.055738	6	4.2631	0.090546	0.35207	23	8.0313	0.030871	0.16264
GO_CELLULAR_RESPONSE_TO_VIRUS	19	-0.58831	0.36369	0.82524	0.58831	0.63631	1	1.9848	0.9525	0.97762	8	1.6275	0.70101	0.89951	11	1.2206	0.96139	0.99061
GO_CELLULAR_RESPONSE_TO_VITAMIN	26	0.37438	0.20704	0.61066	-0.37438	0.79296	1	6.7875	0.12664	0.30598	11	6.2384	0.016212	0.13441	15	3.5939	0.68173	0.88204
GO_CELLULAR_RESPONSE_TO_VITAMIN_D	14	1.7882	0.086299	0.3548	-1.7882	0.9137	1	3.9033	0.46747	0.65479	7	4.5912	0.070374	0.30206	7	0.92889	0.91805	0.98085
GO_CELLULAR_RESPONSE_TO_ZINC_ION	14	8.1754	2.3912e-06	0.00011918	-8.1754	1	1	6.6471	0.027944	0.12201	12	7.5122	0.002464	0.044362	2	-0.81457	0.95812	0.99045
GO_CELLULAR_SENESCENCE	31	-2.6101	0.71548	1	2.6101	0.28452	0.77243	6.2148	0.33777	0.54933	10	4.0296	0.19103	0.5177	21	4.7702	0.58533	0.82298
GO_CELLULAR_SODIUM_ION_HOMEOSTASIS	18	3.9493	0.0075589	0.072736	-3.9493	0.99244	1	6.7946	0.040536	0.15425	13	5.7381	0.045857	0.23998	5	3.6394	0.20835	0.49293
GO_CELLULAR_TRANSITION_METAL_ION_HOMEOSTASIS	70	-0.95221	0.25581	0.68691	0.95221	0.74419	1	10.043	0.14742	0.33381	34	6.563	0.17964	0.50457	36	7.6257	0.2633	0.56072
GO_CELLULAR_WATER_HOMEOSTASIS	12	1.7486	0.085252	0.35179	-1.7486	0.91475	1	1.3298	0.9169	0.95838	8	1.1916	0.78844	0.93903	4	0.61805	0.87943	0.96777
GO_CELL_ACTIVATION	538	3.6995	3.4433e-07	2.3866e-05	-3.6995	1	1	28.814	8.0854e-05	0.0021738	281	22.185	5.4924e-07	0.00020235	257	18.492	0.33329	0.62995
GO_CELL_ACTIVATION_INVOLVED_IN_IMMUNE_RESPONSE	129	6.4071	9.236e-07	5.2527e-05	-6.4071	1	1	14.449	0.023662	0.11037	80	12.187	0.0023323	0.0436	49	7.8719	0.48274	0.75637
GO_CELL_ADHESION_MEDIATED_BY_INTEGRIN	12	-5.3778	0.98916	1	5.3778	0.010841	0.076474	6.4755	0.026227	0.11764	2	2.2451	0.27286	0.60071	10	6.0895	0.036977	0.17868
GO_CELL_AGGREGATION	20	-3.526	0.88585	1	3.526	0.11415	0.42868	3.8318	0.64288	0.78888	9	-0.64079	0.97629	0.99342	11	5.7464	0.080971	0.28305
GO_CELL_AGING	64	-6.9306	0.99276	1	6.9306	0.007239	0.055461	11.511	0.013954	0.079094	19	5.407	0.16805	0.48642	45	10.214	0.0231	0.13647
GO_CELL_CELL_ADHESION	542	0.81745	0.00025869	0.0057377	-0.81745	0.99974	1	29.917	3.2617e-06	0.00020379	274	21.446	5.7227e-06	0.0013316	268	20.861	0.034626	0.17239
GO_CELL_CELL_ADHESION_VIA_PLASMA_MEMBRANE_ADHESION_MOLECULES	156	-1.4697	0.21002	0.61451	1.4697	0.78998	1	17.035	0.0010855	0.014089	77	11.006	0.016262	0.13441	79	13.073	0.015899	0.10511
GO_CELL_CELL_JUNCTION_ASSEMBLY	67	-3.5295	0.78192	1	3.5295	0.21808	0.65543	10.024	0.12946	0.30891	25	6.3037	0.11034	0.39276	42	7.7975	0.34187	0.63935
GO_CELL_CELL_RECOGNITION	53	0.49112	0.11569	0.43053	-0.49112	0.88431	1	8.2422	0.25567	0.46291	28	5.8879	0.20129	0.5287	25	5.7697	0.44077	0.72868
GO_CELL_CELL_SIGNALING	716	6.1294	4.3603e-12	1.3816e-09	-6.1294	1	1	25.758	0.77969	0.88075	410	18.696	0.19591	0.52396	306	17.761	0.89152	0.97062
GO_CELL_CELL_SIGNALING_INVOLVED_IN_CARDIAC_CONDUCTION	22	-1.0568	0.49262	0.97258	1.0568	0.50738	1	7.3301	0.052954	0.18238	11	4.0077	0.22644	0.54989	11	6.3586	0.033871	0.1707
GO_CELL_CHEMOTAXIS	149	0.92023	0.019064	0.13351	-0.92023	0.98094	1	17.855	8.816e-05	0.0023274	74	13.246	0.00017173	0.0083433	75	12.009	0.050489	0.21588
GO_CELL_COMMUNICATION_BY_ELECTRICAL_COUPLING	15	-1.4421	0.6018	1	1.4421	0.3982	0.9292	5.7875	0.10873	0.27895	7	3.0952	0.30324	0.62911	8	5.0295	0.097439	0.3162
GO_CELL_COMMUNICATION_INVOLVED_IN_CARDIAC_CONDUCTION	37	1.8271	0.039968	0.21517	-1.8271	0.96003	1	8.7822	0.041183	0.1554	21	6.7472	0.04211	0.22858	16	5.6251	0.20341	0.48565
GO_CELL_CYCLE	1182	-37.159	1	1	37.159	0	0	45.731	3.2196e-15	7.1412e-12	319	13.338	0.90154	0.97568	863	45.41	0	0
GO_CELL_CYCLE_ARREST	146	-7.0461	0.97879	1	7.0461	0.021214	0.12786	14.468	0.05933	0.19466	56	6.3997	0.5023	0.79469	90	13.38	0.025949	0.14682
GO_CELL_CYCLE_CHECKPOINT	181	-19.538	1	1	19.538	0	0	19.168	9.3773e-05	0.0024045	33	3.1158	0.8722	0.96399	148	19.726	6.2476e-06	0.00043303
GO_CELL_CYCLE_DNA_REPLICATION	11	-8.3927	0.99995	1	8.3927	5.0233e-05	0.0007874	7.4883	0.0030674	0.028707	0	0	0	0	11	7.4883	0.0044364	0.046525
GO_CELL_CYCLE_G1_S_PHASE_TRANSITION	104	-16.909	1	1	16.909	7.6605e-15	7.2302e-13	17.815	4.2392e-07	4.5866e-05	20	2.6663	0.78208	0.93757	84	18.521	6.7797e-09	1.3076e-06
GO_CELL_CYCLE_G2_M_PHASE_TRANSITION	126	-15.264	1	1	15.264	7.0197e-11	3.7517e-09	18.288	6.4039e-07	5.9183e-05	31	4.5919	0.535	0.81002	95	18.438	3.3363e-08	4.7742e-06
GO_CELL_CYCLE_PHASE_TRANSITION	235	-22.04	1	1	22.04	0	0	25.37	5.0375e-12	2.2346e-09	56	5.3534	0.74645	0.92184	179	26.075	3.4417e-15	2.3921e-12
GO_CELL_CYCLE_PROCESS	977	-36.575	1	1	36.575	0	0	42.049	5.3069e-14	4.7083e-11	252	10.157	0.99029	0.99719	725	42.824	0	0
GO_CELL_DEATH	921	-9.8607	0.86349	1	9.8607	0.13651	0.4833	36.355	2.5672e-05	0.00094902	392	21.101	0.0047302	0.065969	529	29.805	0.0012301	0.020061
GO_CELL_DEATH_IN_RESPONSE_TO_OXIDATIVE_STRESS	18	-0.62411	0.42094	0.89644	0.62411	0.57906	1	4.0877	0.53868	0.7131	7	3.2326	0.27324	0.60071	11	2.6503	0.77845	0.92431
GO_CELL_DEVELOPMENT	1311	-6.7283	0.082768	0.34442	6.7283	0.91723	1	39.278	0.02157	0.10412	629	22.474	0.29635	0.62084	682	32.874	0.0032129	0.037444
GO_CELL_DIFFERENTIATION_INVOLVED_IN_EMBRYONIC_PLACENTA_DEVELOPMENT	24	-4.8363	0.96284	1	4.8363	0.03716	0.19531	6.9287	0.079927	0.23293	6	3.1229	0.26297	0.59045	18	6.1976	0.151	0.40904
GO_CELL_DIFFERENTIATION_INVOLVED_IN_KIDNEY_DEVELOPMENT	34	-1.4178	0.48329	0.96112	1.4178	0.51671	1	6.2879	0.39858	0.60042	19	2.3822	0.7897	0.93936	15	6.7856	0.035741	0.17597
GO_CELL_DIFFERENTIATION_INVOLVED_IN_METANEPHROS_DEVELOPMENT	11	0.77289	0.17521	0.55468	-0.77289	0.82479	1	3.7237	0.40126	0.60207	6	2.7137	0.35129	0.67175	5	2.5504	0.48121	0.75578
GO_CELL_DIFFERENTIATION_IN_HINDBRAIN	20	-0.59229	0.38023	0.84588	0.59229	0.61977	1	3.9619	0.61003	0.7666	13	1.0365	0.91293	0.97744	7	5.2843	0.051251	0.21747
GO_CELL_DIFFERENTIATION_IN_SPINAL_CORD	49	-2.3462	0.61964	1	2.3462	0.38036	0.90301	4.1933	0.96317	0.98356	23	1.2898	0.96253	0.98986	26	4.5435	0.8017	0.93341
GO_CELL_DIVISION	411	-24.914	1	1	24.914	0	0	28.603	1.4225e-08	3.1552e-06	100	7.5045	0.75081	0.923	311	28.626	1.4127e-10	4.2122e-08
GO_CELL_FATE_COMMITMENT	212	-0.014897	0.02535	0.15681	0.014897	0.97465	1	13.609	0.73772	0.85431	117	7.9248	0.80739	0.94506	95	11.535	0.30354	0.60272
GO_CELL_FATE_COMMITMENT_INVOLVED_IN_FORMATION_OF_PRIMARY_GERM_LAYER	24	-0.25142	0.29862	0.74213	0.25142	0.70138	1	5.7309	0.27732	0.48817	12	3.6872	0.31658	0.64083	12	4.4174	0.33227	0.62951
GO_CELL_FATE_DETERMINATION	40	2.3432	0.026364	0.1622	-2.3432	0.97364	1	6.3904	0.46374	0.65237	26	4.6268	0.46288	0.76074	14	4.4966	0.40922	0.70361
GO_CELL_FATE_SPECIFICATION	61	-0.77476	0.26146	0.69114	0.77476	0.73854	1	6.4969	0.82096	0.90367	31	3.6861	0.74321	0.92096	30	5.5172	0.6648	0.8726
GO_CELL_GROWTH	131	-2.6525	0.44036	0.91402	2.6525	0.55964	1	11.897	0.39797	0.6004	64	6.0048	0.72276	0.90983	67	10.767	0.12791	0.37245
GO_CELL_JUNCTION_ASSEMBLY	119	-5.1836	0.88877	1	5.1836	0.11123	0.42282	14.188	0.016784	0.087594	43	8.9479	0.013964	0.122	76	11.024	0.18521	0.4622
GO_CELL_JUNCTION_ORGANIZATION	174	-5.2389	0.82195	1	5.2389	0.17805	0.57485	17.377	0.0034424	0.030433	68	11.055	0.006496	0.07804	106	13.409	0.081856	0.28483
GO_CELL_KILLING	47	2.0184	0.025231	0.15681	-2.0184	0.97477	1	7.0635	0.4541	0.64626	26	5.8347	0.19933	0.5271	21	4.0749	0.76142	0.91333
GO_CELL_MATRIX_ADHESION	110	-4.328	0.81429	1	4.328	0.18571	0.59054	14.917	0.0015846	0.018306	44	9.2146	0.013829	0.12155	66	11.734	0.028381	0.15574
GO_CELL_MATURATION	120	1.9509	0.0065291	0.065826	-1.9509	0.99347	1	12.207	0.20195	0.39879	66	8.965	0.1015	0.37644	54	8.2865	0.47785	0.75356
GO_CELL_MIGRATION_INVOLVED_IN_GASTRULATION	13	-3.4638	0.89387	1	3.4638	0.10613	0.41015	3.5921	0.49927	0.68084	3	0.82404	0.66749	0.88317	10	3.6443	0.46393	0.74207
GO_CELL_MIGRATION_INVOLVED_IN_HEART_DEVELOPMENT	14	-4.2971	0.95492	1	4.2971	0.045075	0.22365	3.953	0.45429	0.64629	4	-0.033195	0.85969	0.96149	10	4.6983	0.20561	0.48949
GO_CELL_MIGRATION_INVOLVED_IN_SPROUTING_ANGIOGENESIS	14	-5.5657	0.99015	1	5.5657	0.0098451	0.070897	7.3886	0.0080523	0.05538	3	2.5915	0.24547	0.57148	11	6.9821	0.011822	0.087303
GO_CELL_MIGRATION_IN_HINDBRAIN	11	-1.0328	0.50657	0.98155	1.0328	0.49343	1	4.4407	0.23441	0.4382	5	2.4579	0.35307	0.67175	6	3.7689	0.23424	0.52448
GO_CELL_MORPHOGENESIS_INVOLVED_IN_DIFFERENTIATION	475	-6.0231	0.61156	1	6.0231	0.38844	0.91447	25.483	0.0091149	0.059661	217	14.309	0.16329	0.47903	258	21.454	0.0068128	0.061929
GO_CELL_MORPHOGENESIS_INVOLVED_IN_NEURON_DIFFERENTIATION	339	-0.23236	0.010226	0.087577	0.23236	0.98977	1	20.606	0.073025	0.22127	172	13.91	0.049182	0.24765	167	15.242	0.29092	0.58971
GO_CELL_MOTILITY	768	-5.583	0.21344	0.61682	5.583	0.78656	1	33.62	3.504e-05	0.0012143	369	19.474	0.036932	0.2126	399	27.917	2.9275e-05	0.0012956
GO_CELL_PART_MORPHOGENESIS	573	-8.2561	0.87707	1	8.2561	0.12293	0.4533	27.783	0.0055972	0.043734	247	15.427	0.12347	0.41512	326	23.406	0.0092261	0.074009
GO_CELL_PROJECTION_ASSEMBLY	236	-9.1192	0.99663	1	9.1192	0.0033718	0.029914	17.295	0.096699	0.26081	85	8.0513	0.48504	0.78233	151	15.581	0.095832	0.31249
GO_CELL_PROJECTION_ORGANIZATION	817	-8.013	0.67443	1	8.013	0.32557	0.83408	32.274	0.0056465	0.043898	364	18.461	0.10695	0.38602	453	26.795	0.0094287	0.074891
GO_CELL_PROLIFERATION	621	-14.236	0.99995	1	14.236	5.4084e-05	0.00084315	34.393	1.5856e-10	5.0241e-08	246	16.887	0.018691	0.14371	375	30.581	4.0539e-10	1.124e-07
GO_CELL_PROLIFERATION_IN_FOREBRAIN	27	-0.39264	0.30582	0.75249	0.39264	0.69418	1	3.1332	0.9224	0.96164	15	1.1645	0.90614	0.97568	12	3.3978	0.61687	0.84462
GO_CELL_RECOGNITION	120	-0.19878	0.087339	0.35823	0.19878	0.91266	1	14.015	0.019891	0.098259	63	9.1345	0.072291	0.3063	57	10.732	0.042398	0.1951
GO_CELL_REDOX_HOMEOSTASIS	55	-5.1931	0.94669	1	5.1931	0.053314	0.2516	6.906	0.64295	0.78888	19	1.8097	0.87283	0.96406	36	7.2214	0.36396	0.65979
GO_CELL_SEPARATION_AFTER_CYTOKINESIS	13	1.3187	0.12463	0.452	-1.3187	0.87537	1	4.7694	0.21327	0.41296	8	3.9186	0.18109	0.50522	5	2.7337	0.43018	0.71902
GO_CELL_SUBSTRATE_ADHERENS_JUNCTION_ASSEMBLY	21	-3.7512	0.9059	1	3.7512	0.094098	0.3786	7.5652	0.027529	0.12044	6	4.6883	0.054835	0.26495	15	5.9861	0.10887	0.33706
GO_CELL_SUBSTRATE_ADHESION	150	-8.0775	0.99603	1	8.0775	0.0039696	0.033734	17.021	0.0010254	0.013578	54	8.4088	0.092074	0.35613	96	14.97	0.0022411	0.029944
GO_CELL_SUBSTRATE_JUNCTION_ASSEMBLY	38	-4.2778	0.9123	1	4.2778	0.087705	0.36191	9.0161	0.034908	0.14144	12	5.3561	0.067354	0.29308	26	7.2612	0.15293	0.41177
GO_CELL_SURFACE_RECEPTOR_SIGNALING_PATHWAY_INVOLVED_IN_CELL_CELL_SIGNALING	62	0.51223	0.097824	0.38919	-0.51223	0.90218	1	5.0059	0.97129	0.98867	34	3.3173	0.86206	0.96149	28	3.7935	0.93489	0.98612
GO_CELL_SURFACE_RECEPTOR_SIGNALING_PATHWAY_INVOLVED_IN_HEART_DEVELOPMENT	15	-7.7738	0.99976	1	7.7738	0.0002449	0.0031952	6.5428	0.041011	0.15496	3	-0.93607	0.93945	0.98466	12	7.7831	0.00221	0.029707
GO_CELL_VOLUME_HOMEOSTASIS	23	-0.33336	0.34844	0.80505	0.33336	0.65156	1	4.7753	0.49838	0.68084	13	2.2239	0.72236	0.90959	10	4.7064	0.20402	0.48683
GO_CENTRAL_NERVOUS_SYSTEM_DEVELOPMENT	805	-8.7537	0.78698	1	8.7537	0.21302	0.64724	29.604	0.2223	0.42487	366	14.83	0.87529	0.96478	439	26.546	0.012448	0.090349
GO_CENTRAL_NERVOUS_SYSTEM_NEURON_AXONOGENESIS	25	-0.71928	0.39584	0.86725	0.71928	0.60416	1	4.2022	0.67236	0.80947	15	1.3835	0.88152	0.96575	10	4.9498	0.15956	0.42017
GO_CENTRAL_NERVOUS_SYSTEM_NEURON_DEVELOPMENT	66	-0.44599	0.21056	0.61451	0.44599	0.78944	1	8.3213	0.45456	0.64629	37	4.4466	0.69829	0.8994	29	7.5308	0.15377	0.41223
GO_CENTRAL_NERVOUS_SYSTEM_NEURON_DIFFERENTIATION	154	-2.6608	0.37461	0.838	2.6608	0.62539	1	10.945	0.81876	0.90259	80	4.8716	0.95693	0.98937	74	10.724	0.21448	0.49914
GO_CENTRAL_NERVOUS_SYSTEM_PROJECTION_NEURON_AXONOGENESIS	20	0.24365	0.23116	0.64549	-0.24365	0.76884	1	3.4264	0.73779	0.85431	12	1.7543	0.75878	0.92667	8	3.269	0.48323	0.75665
GO_CENTRIOLE_ASSEMBLY	18	-8.4307	0.99985	1	8.4307	0.00015481	0.0021394	7.0043	0.029568	0.12722	1	0.34372	0.61654	0.85769	17	7.124	0.036496	0.17796
GO_CENTROMERE_COMPLEX_ASSEMBLY	39	-9.5468	0.99998	1	9.5468	2.137e-05	0.00037322	8.6357	0.05941	0.19466	6	1.4257	0.66004	0.87998	33	8.7801	0.047512	0.20847
GO_CENTROSOME_CYCLE	44	-12.409	1	1	12.409	1.1841e-08	4.1035e-07	10.576	0.0061064	0.046068	6	-0.26796	0.92746	0.98123	38	11.486	0.00076866	0.014634
GO_CENTROSOME_DUPLICATION	31	-10.228	0.99999	1	10.228	8.4069e-06	0.00016357	7.7679	0.0773	0.22921	3	-0.98613	0.94316	0.98552	28	8.4962	0.036021	0.17693
GO_CENTROSOME_LOCALIZATION	15	0.57985	0.2198	0.63067	-0.57985	0.7802	1	5.7089	0.11886	0.29391	9	3.7469	0.24985	0.57531	6	4.4375	0.11932	0.35764
GO_CERAMIDE_BIOSYNTHETIC_PROCESS	41	1.8585	0.038531	0.20895	-1.8585	0.96147	1	6.6042	0.44892	0.64177	24	4.9444	0.34254	0.66614	17	4.3813	0.54454	0.7999
GO_CERAMIDE_CATABOLIC_PROCESS	10	-0.2581	0.39196	0.86279	0.2581	0.60804	1	5.0134	0.10219	0.26851	5	3.4537	0.15273	0.46049	5	3.6363	0.20897	0.49308
GO_CERAMIDE_METABOLIC_PROCESS	67	-0.072991	0.14916	0.5028	0.072991	0.85084	1	7.7891	0.62271	0.77551	34	5.2146	0.46686	0.76473	33	5.8056	0.63702	0.85605
GO_CEREBELLAR_CORTEX_DEVELOPMENT	44	-4.106	0.90347	1	4.106	0.096529	0.38485	5.4799	0.79552	0.8889	23	-0.33981	0.99743	0.99997	21	8.2877	0.011005	0.082744
GO_CEREBELLAR_CORTEX_FORMATION	21	-2.2695	0.71015	1	2.2695	0.28985	0.78026	4.9323	0.40058	0.60175	12	0.75428	0.90536	0.97568	9	6.6633	0.0096019	0.075514
GO_CEREBELLAR_CORTEX_MORPHOGENESIS	29	-3.9141	0.90228	1	3.9141	0.097717	0.38807	6.0322	0.35409	0.56219	15	0.65665	0.94845	0.98664	14	8.0022	0.0032924	0.037888
GO_CEREBELLAR_GRANULAR_LAYER_DEVELOPMENT	12	-2.8383	0.83875	1	2.8383	0.16125	0.53862	3.624	0.46118	0.65112	7	-0.56437	0.96625	0.99017	5	6.282	0.0038076	0.041912
GO_CEREBELLAR_PURKINJE_CELL_LAYER_DEVELOPMENT	23	-3.3493	0.8703	1	3.3493	0.1297	0.47236	3.657	0.77037	0.8749	11	-0.72302	0.98588	0.99656	12	5.7551	0.081867	0.28483
GO_CEREBELLAR_PURKINJE_CELL_LAYER_FORMATION	11	-1.4901	0.60145	1	1.4901	0.39855	0.92952	2.8036	0.64004	0.78735	6	0.16532	0.88296	0.96647	5	3.9774	0.14695	0.40338
GO_CEREBELLAR_PURKINJE_CELL_LAYER_MORPHOGENESIS	14	-3.1175	0.86471	1	3.1175	0.13529	0.48169	4.0694	0.4237	0.62177	7	-0.11756	0.93849	0.98435	7	5.8726	0.020608	0.12661
GO_CEREBRAL_CORTEX_CELL_MIGRATION	37	-1.1508	0.43427	0.90826	1.1508	0.56573	1	5.3217	0.70661	0.83343	21	1.729	0.91553	0.97749	16	6.1118	0.11894	0.35699
GO_CEREBRAL_CORTEX_DEVELOPMENT	97	-4.1424	0.78255	1	4.1424	0.21745	0.65443	12.225	0.051125	0.17829	45	5.5348	0.54271	0.81389	52	11.548	0.0065441	0.060385
GO_CEREBRAL_CORTEX_GABAERGIC_INTERNEURON_DIFFERENTIATION	12	0.2896	0.26765	0.69927	-0.2896	0.73235	1	1.7007	0.87387	0.93299	7	1.078	0.78132	0.93757	5	1.3593	0.78513	0.929
GO_CEREBRAL_CORTEX_NEURON_DIFFERENTIATION	21	-0.023263	0.27377	0.70647	0.023263	0.72623	1	3.7461	0.69111	0.82192	13	1.8494	0.79743	0.94256	8	3.7118	0.36035	0.6571
GO_CEREBRAL_CORTEX_RADIALLY_ORIENTED_CELL_MIGRATION	23	-1.2402	0.52659	1	1.2402	0.47341	0.99812	4.7632	0.50158	0.68272	14	1.1731	0.89506	0.97393	9	6.1514	0.023831	0.1391
GO_CGMP_BIOSYNTHETIC_PROCESS	15	0.49066	0.23349	0.64897	-0.49066	0.76651	1	2.2469	0.87229	0.9328	9	1.1405	0.81691	0.94596	6	2.1558	0.64395	0.86097
GO_CGMP_METABOLIC_PROCESS	23	2.1099	0.05275	0.2548	-2.1099	0.94725	1	3.4152	0.81619	0.90093	15	2.7359	0.63693	0.86622	8	2.0444	0.79684	0.93202
GO_CHAPERONE_MEDIATED_PROTEIN_COMPLEX_ASSEMBLY	13	-3.741	0.91719	1	3.741	0.082808	0.34589	7.0045	0.010691	0.066518	5	2.6827	0.30039	0.62495	8	6.8082	0.0051816	0.052121
GO_CHAPERONE_MEDIATED_PROTEIN_FOLDING	42	-8.316	0.99975	1	8.316	0.00025361	0.0032896	10.312	0.0064298	0.047393	11	2.8349	0.49179	0.7856	31	10.314	0.001557	0.023493
GO_CHEMICAL_HOMEOSTASIS	814	5.3104	2.2672e-11	5.916e-09	-5.3104	1	1	32.609	0.003038	0.028492	441	24.439	1.5672e-05	0.0020379	373	21.598	0.47064	0.7475
GO_CHEMICAL_HOMEOSTASIS_WITHIN_A_TISSUE	11	-3.8337	0.93194	1	3.8337	0.068063	0.30223	5.6136	0.066768	0.20932	6	0.58113	0.82471	0.94818	5	7.6897	0.0001273	0.0039211
GO_CHEMOKINE_MEDIATED_SIGNALING_PATHWAY	63	5.4105	5.846e-05	0.0017405	-5.4105	0.99994	1	11.251	0.013876	0.078884	42	9.5522	0.0055061	0.07211	21	5.9784	0.25941	0.55612
GO_CHEMOSENSORY_BEHAVIOR	12	-1.4058	0.59961	1	1.4058	0.40039	0.93166	2.619	0.70943	0.8352	5	1.054	0.70412	0.90035	7	2.5383	0.60808	0.83692
GO_CHLORIDE_TRANSPORT	93	6.846	6.5187e-07	3.9612e-05	-6.846	1	1	12.869	0.014293	0.07965	64	10.401	0.014849	0.12822	29	7.5946	0.14378	0.39664
GO_CHOLESTEROL_EFFLUX	24	0.098011	0.24052	0.65978	-0.098011	0.75948	1	-0.19319	0.99971	1	17	-1.5307	0.9991	0.99997	7	2.0276	0.73532	0.90222
GO_CHONDROCYTE_DEVELOPMENT	21	-7.7554	0.99963	1	7.7554	0.00036857	0.0045926	8.2512	0.0093206	0.06036	4	1.4749	0.54578	0.81655	17	8.4553	0.0032895	0.037888
GO_CHONDROCYTE_DIFFERENTIATION	58	-3.0243	0.69988	1	3.0243	0.30012	0.79568	10.876	0.012998	0.075372	27	5.6496	0.22515	0.54959	31	9.6042	0.0072528	0.06452
GO_CHONDROITIN_SULFATE_BIOSYNTHETIC_PROCESS	24	-4.4058	0.9415	1	4.4058	0.058501	0.27032	5.9199	0.23596	0.43961	8	1.5177	0.72451	0.90991	16	6.1772	0.10984	0.33907
GO_CHONDROITIN_SULFATE_CATABOLIC_PROCESS	12	-2.0844	0.72624	1	2.0844	0.27376	0.75328	1.8317	0.8555	0.9231	5	-0.28623	0.92046	0.97962	7	2.6401	0.58066	0.81932
GO_CHONDROITIN_SULFATE_PROTEOGLYCAN_BIOSYNTHETIC_PROCESS	29	-4.4741	0.94386	1	4.4741	0.056141	0.26243	6.2503	0.30194	0.51416	11	1.3672	0.81407	0.94573	18	6.8647	0.066022	0.25379
GO_CHONDROITIN_SULFATE_PROTEOGLYCAN_METABOLIC_PROCESS	40	-3.4748	0.8427	1	3.4748	0.1573	0.53186	6.337	0.47769	0.6634	17	2.081	0.82378	0.94768	23	6.5679	0.19671	0.47684
GO_CHROMATIN_ASSEMBLY_OR_DISASSEMBLY	145	-12.22	1	1	12.22	2.0157e-06	4.4266e-05	12.855	0.28402	0.49584	37	2.7635	0.94257	0.98552	108	13.278	0.13173	0.37675
GO_CHROMATIN_DISASSEMBLY	16	-5.2074	0.98191	1	5.2074	0.018091	0.11295	4.9741	0.26301	0.47064	4	0.33199	0.80109	0.94256	12	5.552	0.1062	0.33232
GO_CHROMATIN_MODIFICATION	477	-19.7	1	1	19.7	2.0561e-13	1.6288e-11	23.429	0.15355	0.34245	132	7.4918	0.93753	0.98435	345	22.914	0.052588	0.22091
GO_CHROMATIN_ORGANIZATION	570	-20.621	1	1	20.621	2.6645e-15	2.5695e-13	25.182	0.20826	0.4059	165	7.918	0.9754	0.99338	405	24.82	0.039235	0.18658
GO_CHROMATIN_REMODELING	133	-12.506	1	1	12.506	1.8218e-07	5.0195e-06	13.349	0.10592	0.27445	33	3.4197	0.82858	0.94887	100	13.431	0.050698	0.21588
GO_CHROMATIN_SILENCING	66	-6.403	0.98785	1	6.403	0.01215	0.082792	6.9815	0.78035	0.88128	20	1.5779	0.93252	0.9829	46	7.3222	0.56648	0.81242
GO_CHROMATIN_SILENCING_AT_RDNA	25	-2.2942	0.71467	1	2.2942	0.28533	0.77415	2.7112	0.92063	0.96081	10	0.46078	0.927	0.98123	15	3.1239	0.79033	0.93082
GO_CHROMOSOME_CONDENSATION	30	-7.1626	0.99844	1	7.1626	0.001559	0.015378	8.1979	0.034143	0.13986	7	2.0614	0.5584	0.82345	23	8.2254	0.022604	0.13441
GO_CHROMOSOME_LOCALIZATION	54	-7.1075	0.99652	1	7.1075	0.0034822	0.030588	10.551	0.021284	0.10307	17	3.8955	0.43216	0.73794	37	10.106	0.0091441	0.073484
GO_CHROMOSOME_LOCALIZATION_TO_NUCLEAR_ENVELOPE_INVOLVED_IN_HOMOLOGOUS_CHROMOSOME_SEGREGATION	9	0.53814	0.27347	0.70647	-0.53814	0.72653	1	1.2225	0.88714	0.94057	5	0.94247	0.72868	0.91132	4	0.78004	0.85543	0.95947
GO_CHROMOSOME_ORGANIZATION	883	-31.541	1	1	31.541	0	0	36.308	3.9493e-06	0.00023675	227	9.7901	0.97765	0.99342	656	36.365	4.6697e-09	9.4159e-07
GO_CHROMOSOME_ORGANIZATION_INVOLVED_IN_MEIOTIC_CELL_CYCLE	43	-4.634	0.93619	1	4.634	0.063806	0.28971	6.6134	0.49528	0.67769	16	1.7552	0.85467	0.96149	27	6.9948	0.19943	0.4795
GO_CHROMOSOME_SEGREGATION	244	-22.1	1	1	22.1	0	0	23.532	8.5359e-08	1.3057e-05	46	5.3956	0.62175	0.8606	198	23.522	2.2136e-08	3.6368e-06
GO_CHROMOSOME_SEPARATION	19	-4.3184	0.95045	1	4.3184	0.049555	0.23868	6.214	0.11321	0.2855	4	3.5972	0.10722	0.38602	15	5.1361	0.26544	0.56266
GO_CHRONIC_INFLAMMATORY_RESPONSE	15	-2.4686	0.78271	1	2.4686	0.21729	0.65439	6.5783	0.038966	0.15123	5	4.4382	0.047929	0.24496	10	4.9184	0.16492	0.42857
GO_CILIUM_MORPHOGENESIS	181	-12.627	1	1	12.627	5.7789e-07	1.4242e-05	16.186	0.035177	0.14144	53	4.9898	0.79424	0.94189	128	16.037	0.0085477	0.07195
GO_CILIUM_MOVEMENT	27	-3.8537	0.89222	1	3.8537	0.10778	0.41467	4.7058	0.65022	0.79423	9	1.2552	0.7979	0.94256	18	4.8758	0.46288	0.74128
GO_CILIUM_ORGANIZATION	166	-11.881	0.99999	1	11.881	5.4932e-06	0.00011076	14.021	0.22185	0.42419	49	3.4223	0.95195	0.98711	117	14.486	0.045693	0.2046
GO_CILIUM_OR_FLAGELLUM_DEPENDENT_CELL_MOTILITY	12	2.7494	0.029681	0.17324	-2.7494	0.97032	1	2.7927	0.66985	0.8079	9	2.6133	0.50462	0.79469	3	1.059	0.72619	0.89673
GO_CIRCADIAN_REGULATION_OF_GENE_EXPRESSION	55	-0.71402	0.27016	0.70186	0.71402	0.72984	1	10.832	0.011081	0.067951	31	5.7783	0.25694	0.58192	24	9.8307	0.00087355	0.015721
GO_CIRCADIAN_RHYTHM	133	-1.4671	0.20887	0.61425	1.4671	0.79113	1	14.765	0.014	0.079213	64	9.5027	0.053817	0.26243	69	11.347	0.07648	0.27493
GO_CIRCULATORY_SYSTEM_DEVELOPMENT	740	-16.574	1	1	16.574	1.1849e-07	3.4356e-06	34.74	1.8329e-07	2.3231e-05	283	15.909	0.19505	0.52231	457	31.687	3.1426e-08	4.6468e-06
GO_CIRCULATORY_SYSTEM_PROCESS	352	2.9495	1.4818e-05	0.0005869	-2.9495	0.99999	1	20.171	0.18863	0.38618	185	15.281	0.014617	0.12671	167	13.201	0.80034	0.93331
GO_CITRULLINE_METABOLIC_PROCESS	10	2.8432	0.028409	0.16954	-2.8432	0.97159	1	1.6102	0.83982	0.91378	8	1.8231	0.65709	0.87817	2	-0.045727	0.88128	0.96862
GO_CLATHRIN_COAT_ASSEMBLY	12	-1.7401	0.66434	1	1.7401	0.33566	0.84558	1.6416	0.88162	0.93715	4	0.62273	0.74527	0.92184	8	1.5701	0.87865	0.96777
GO_CLATHRIN_MEDIATED_ENDOCYTOSIS	35	-2.4006	0.67809	1	2.4006	0.32191	0.8307	4.6326	0.8103	0.89682	13	2.6372	0.62634	0.86209	22	3.816	0.83831	0.95198
GO_CLEAVAGE_INVOLVED_IN_RRNA_PROCESSING	17	-8.2732	0.9999	1	8.2732	0.00010416	0.00151	8.7462	0.0014963	0.017606	2	2.0315	0.31737	0.64127	15	8.5693	0.0010569	0.018243
GO_COBALAMIN_METABOLIC_PROCESS	19	-0.15895	0.28144	0.71792	0.15895	0.71856	1	7.5645	0.016629	0.087443	10	4.988	0.06691	0.29308	9	5.7331	0.045971	0.20495
GO_COCHLEA_DEVELOPMENT	35	-2.6427	0.71991	1	2.6427	0.28009	0.7644	7.5464	0.14552	0.33156	14	4.2182	0.26601	0.59194	21	6.2982	0.19134	0.47034
GO_COCHLEA_MORPHOGENESIS	19	-6.0499	0.99501	1	6.0499	0.0049889	0.040983	5.1112	0.32316	0.53428	3	0.58826	0.71994	0.90824	16	5.3151	0.27223	0.57044
GO_COENZYME_A_BIOSYNTHETIC_PROCESS	11	-0.87519	0.47349	0.95275	0.87519	0.52651	1	2.7299	0.65812	0.80116	4	2.2864	0.34323	0.66614	7	1.6938	0.80534	0.93496
GO_COENZYME_A_METABOLIC_PROCESS	16	-0.81582	0.4438	0.91866	0.81582	0.5562	1	2.313	0.86856	0.93133	7	1.5426	0.68407	0.89113	9	1.7235	0.87367	0.96531
GO_COENZYME_BIOSYNTHETIC_PROCESS	111	-6.6974	0.98041	1	6.6974	0.019594	0.11907	10.873	0.41074	0.61019	44	3.5021	0.90506	0.97568	67	11.157	0.081123	0.28336
GO_COENZYME_CATABOLIC_PROCESS	9	-1.1102	0.58958	1	1.1102	0.41042	0.94119	0.20387	0.96905	0.98753	3	-0.10834	0.84726	0.95922	6	0.3263	0.94628	0.98864
GO_COENZYME_METABOLIC_PROCESS	234	-10.988	0.9998	1	10.988	0.00019542	0.002619	16.205	0.28892	0.50026	86	4.8954	0.97491	0.99338	148	16.645	0.014415	0.098315
GO_COFACTOR_BIOSYNTHETIC_PROCESS	146	-7.3037	0.98466	1	7.3037	0.015343	0.10039	11.86	0.54889	0.71977	57	4.0555	0.9361	0.98435	89	11.945	0.16465	0.42851
GO_COFACTOR_CATABOLIC_PROCESS	16	0.81575	0.16549	0.53662	-0.81575	0.83451	1	1.9218	0.9158	0.95838	8	2.1231	0.58557	0.8441	8	0.59482	0.96878	0.99291
GO_COFACTOR_METABOLIC_PROCESS	298	-9.9126	0.9986	1	9.9126	0.0014041	0.014124	17.7	0.40228	0.60287	115	7.0997	0.91231	0.97744	183	16.959	0.082168	0.28513
GO_COFACTOR_TRANSPORT	25	-3.6087	0.89632	1	3.6087	0.10368	0.40421	10.387	0.00019424	0.0039524	9	5.6706	0.032875	0.19882	16	8.7312	0.0010766	0.018511
GO_COGNITION	234	1.6519	0.0026045	0.033392	-1.6519	0.9974	1	15.243	0.53666	0.7117	125	10.807	0.2447	0.57148	109	10.76	0.73649	0.90234
GO_COLLAGEN_FIBRIL_ORGANIZATION	35	-11.26	1	1	11.26	5.8524e-07	1.4343e-05	12.318	1.1993e-05	0.00054844	7	2.0844	0.55259	0.81952	28	12.73	8.748e-07	8.4361e-05
GO_COLLECTING_DUCT_DEVELOPMENT	12	-1.8445	0.68369	1	1.8445	0.31631	0.82029	1.6788	0.87678	0.93518	6	-0.90237	0.96773	0.99081	6	3.2766	0.34788	0.6466
GO_COLUMNAR_CUBOIDAL_EPITHELIAL_CELL_DEVELOPMENT	45	0.84332	0.10223	0.39816	-0.84332	0.89777	1	8.396	0.12816	0.30781	22	6.4486	0.06014	0.27841	23	5.4372	0.47232	0.74909
GO_COLUMNAR_CUBOIDAL_EPITHELIAL_CELL_DIFFERENTIATION	103	0.67612	0.050773	0.24997	-0.67612	0.94923	1	14.165	0.0059266	0.045172	55	9.2623	0.035504	0.20762	48	10.835	0.01838	0.11773
GO_COMPLEMENT_ACTIVATION	45	2.0287	0.030709	0.17784	-2.0287	0.96929	1	9.2772	0.043352	0.15972	28	6.3477	0.12906	0.42429	17	6.9474	0.047437	0.20843
GO_COMPLEMENT_ACTIVATION_ALTERNATIVE_PATHWAY	12	2.4128	0.043418	0.22527	-2.4128	0.95658	1	3.5942	0.46883	0.65565	10	2.3571	0.58583	0.8441	2	3.5332	0.085512	0.29045
GO_CONNECTIVE_TISSUE_DEVELOPMENT	188	-7.9429	0.98967	1	7.9429	0.010329	0.073784	19.271	5.4913e-05	0.0016684	76	8.9108	0.19698	0.52551	112	17.627	2.0094e-05	0.0010015
GO_CONTRACTILE_ACTIN_FILAMENT_BUNDLE_ASSEMBLY	13	-3.3231	0.88036	1	3.3231	0.11964	0.4445	5.0576	0.16126	0.35217	2	4.1514	0.039503	0.22107	11	3.728	0.50526	0.7739
GO_CONVERGENT_EXTENSION	12	-3.3659	0.89631	1	3.3659	0.10369	0.40421	4.6781	0.21818	0.4188	3	2.1127	0.35014	0.67175	9	4.182	0.27733	0.57568
GO_COPPER_ION_HOMEOSTASIS	14	-1.9916	0.70396	1	1.9916	0.29604	0.78967	3.7149	0.51757	0.69595	4	2.6379	0.2649	0.59194	10	2.7271	0.70737	0.88893
GO_COPPER_ION_TRANSPORT	17	-2.7082	0.79922	1	2.7082	0.20078	0.62196	5.4397	0.21278	0.41235	5	3.372	0.16561	0.48182	12	4.2979	0.36392	0.65979
GO_COPULATION	17	-1.0557	0.49468	0.97275	1.0557	0.50532	1	5.3202	0.23627	0.44001	8	3.0148	0.36552	0.68156	9	4.4696	0.21369	0.49864
GO_CORONARY_VASCULATURE_DEVELOPMENT	34	-3.9671	0.90868	1	3.9671	0.091321	0.37169	6.4596	0.35561	0.56359	13	2.0678	0.75522	0.92488	21	6.5924	0.13951	0.3899
GO_CORPUS_CALLOSUM_DEVELOPMENT	9	-0.95742	0.55948	1	0.95742	0.44052	0.96978	4.9584	0.1164	0.28976	5	2.2157	0.41315	0.72445	4	4.9604	0.033314	0.16947
GO_CORTICAL_CYTOSKELETON_ORGANIZATION	31	-1.057	0.42393	0.89892	1.057	0.57607	1	7.1565	0.152	0.34024	14	4.7852	0.16484	0.4807	17	5.3215	0.29423	0.59247
GO_COVALENT_CHROMATIN_MODIFICATION	302	-14.795	1	1	14.795	4.2798e-08	1.3184e-06	18.856	0.16546	0.35856	89	6.2875	0.89023	0.97	213	18.388	0.062888	0.24666
GO_CRANIAL_NERVE_DEVELOPMENT	38	-2.0313	0.58655	1	2.0313	0.41345	0.94443	7.2108	0.26094	0.46803	15	4.5254	0.2263	0.54989	23	5.614	0.42386	0.71461
GO_CRANIAL_NERVE_MORPHOGENESIS	22	-2.4843	0.76277	1	2.4843	0.23723	0.69058	5.9184	0.2412	0.44514	8	3.0946	0.34684	0.66873	14	5.0798	0.26	0.55653
GO_CRANIAL_SKELETAL_SYSTEM_DEVELOPMENT	53	-8.1056	0.99903	1	8.1056	0.00097324	0.010504	9.4234	0.071915	0.2185	16	1.1452	0.92443	0.98123	37	10.525	0.0039895	0.043483
GO_CRANIOFACIAL_SUTURE_MORPHOGENESIS	14	-7.6385	0.99963	1	7.6385	0.00037042	0.0046028	6.0112	0.068413	0.21237	3	-2.0857	0.98869	0.99719	11	7.8708	0.0019607	0.02741
GO_CREATINE_METABOLIC_PROCESS	9	3.5103	0.018005	0.12821	-3.5103	0.98199	1	4.1058	0.25967	0.46635	7	3.9455	0.14467	0.44831	2	1.3283	0.58015	0.81932
GO_CRISTAE_FORMATION	10	-1.3675	0.62136	1	1.3675	0.37864	0.90206	4.1634	0.24072	0.44474	4	2.245	0.35303	0.67175	6	3.5419	0.284	0.58143
GO_CYCLIC_NUCLEOTIDE_BIOSYNTHETIC_PROCESS	33	0.71407	0.1397	0.483	-0.71407	0.8603	1	5.1208	0.65046	0.79423	17	3.9597	0.41689	0.72659	16	3.2726	0.80677	0.93568
GO_CYCLIC_NUCLEOTIDE_CATABOLIC_PROCESS	17	3.4324	0.0099608	0.085965	-3.4324	0.99004	1	6.8098	0.044881	0.16413	9	7.4957	0.0016121	0.035398	8	1.9764	0.81025	0.93699
GO_CYCLIC_NUCLEOTIDE_MEDIATED_SIGNALING	44	5.5059	0.00012901	0.0033081	-5.5059	0.99987	1	7.9393	0.21701	0.41742	29	7.6689	0.029607	0.19011	15	2.9345	0.82704	0.94678
GO_CYCLIC_NUCLEOTIDE_METABOLIC_PROCESS	56	2.0092	0.025371	0.15681	-2.0092	0.97463	1	7.5842	0.44684	0.64023	29	6.5703	0.11584	0.40323	27	4.1132	0.88273	0.96904
GO_CYCLOOXYGENASE_PATHWAY	10	0.12691	0.31682	0.76499	-0.12691	0.68318	1	5.5024	0.055435	0.18672	5	4.3549	0.053581	0.26204	5	3.4266	0.25376	0.54832
GO_CYTOCHROME_COMPLEX_ASSEMBLY	16	-0.41681	0.36522	0.82633	0.41681	0.63478	1	3.0597	0.73484	0.85222	6	3.0763	0.27243	0.60011	10	1.4873	0.92011	0.98226
GO_CYTOKINESIS	77	-9.2963	0.99989	1	9.2963	0.00011029	0.0015884	10.59	0.12885	0.30845	24	1.8842	0.92861	0.98152	53	11.497	0.0089833	0.073388
GO_CYTOKINETIC_PROCESS	13	-3.7922	0.92105	1	3.7922	0.078955	0.33316	2.7436	0.71563	0.83894	2	0.84359	0.59597	0.84994	11	2.6229	0.78412	0.92819
GO_CYTOKINE_MEDIATED_SIGNALING_PATHWAY	407	1.8827	9.4693e-05	0.0026254	-1.8827	0.99991	1	22.299	0.084438	0.24042	209	16.423	0.0067335	0.078754	198	15.097	0.66094	0.87079
GO_CYTOKINE_METABOLIC_PROCESS	17	1.6046	0.082987	0.34469	-1.6046	0.91701	1	5.1261	0.27732	0.48817	10	4.1638	0.16812	0.48642	7	3.0117	0.47829	0.75383
GO_CYTOKINE_PRODUCTION	114	1.8206	0.0081094	0.076054	-1.8206	0.99189	1	12.243	0.14474	0.33063	59	9.873	0.019021	0.14574	55	7.4005	0.732	0.90074
GO_CYTOKINE_PRODUCTION_INVOLVED_IN_IMMUNE_RESPONSE	17	0.86717	0.15746	0.52087	-0.86717	0.84254	1	6.4349	0.073463	0.2217	9	5.0429	0.072158	0.3063	8	4.0317	0.27914	0.5777
GO_CYTOKINE_SECRETION	36	-1.1904	0.4219	0.89676	1.1904	0.5781	1	7.2738	0.1969	0.39576	18	3.9889	0.43603	0.74085	18	6.2979	0.13493	0.38172
GO_CYTOLYSIS	20	-0.22967	0.31154	0.75807	0.22967	0.68846	1	5.1558	0.30264	0.51457	11	2.836	0.49152	0.7856	9	4.5505	0.19744	0.47765
GO_CYTOPLASMIC_MICROTUBULE_ORGANIZATION	37	-3.5732	0.86955	1	3.5732	0.13045	0.47236	7.0157	0.28335	0.49517	10	5.1125	0.057004	0.27011	27	5.1014	0.68857	0.8828
GO_CYTOPLASMIC_MRNA_PROCESSING_BODY_ASSEMBLY	11	-3.9932	0.94229	1	3.9932	0.057707	0.26833	1.8912	0.83201	0.90996	1	-2.173	0.97143	0.99185	10	2.6707	0.72068	0.89625
GO_CYTOPLASMIC_PATTERN_RECOGNITION_RECEPTOR_SIGNALING_PATHWAY	31	-5.0898	0.96287	1	5.0898	0.037132	0.19531	3.6097	0.89745	0.94766	7	0.30664	0.89806	0.97499	24	3.9368	0.86077	0.96107
GO_CYTOPLASMIC_SEQUESTERING_OF_PROTEIN	38	-2.4332	0.66349	1	2.4332	0.33651	0.84604	4.8793	0.80893	0.89621	13	2.7487	0.59868	0.85098	25	4.0334	0.85461	0.95903
GO_CYTOPLASMIC_SEQUESTERING_OF_TRANSCRIPTION_FACTOR	19	-1.6157	0.5799	1	1.6157	0.4201	0.95127	3.7931	0.66948	0.80767	4	4.6302	0.028607	0.18544	15	1.878	0.95502	0.99
GO_CYTOPLASMIC_TRANSLATION	29	-11.841	1	1	11.841	2.5593e-08	8.2269e-07	10.2	0.00085459	0.011986	1	-0.42204	0.78378	0.93757	28	10.461	0.00073045	0.014274
GO_CYTOPLASMIC_TRANSLATIONAL_INITIATION	12	-8.8971	0.99998	1	8.8971	2.008e-05	0.00035631	7.9124	0.002068	0.022	0	0	0	0	12	7.9124	0.0016452	0.024387
GO_CYTOSKELETON_DEPENDENT_CYTOKINESIS	35	-6.8052	0.99596	1	6.8052	0.0040355	0.034163	8.5674	0.041479	0.15607	9	2.8821	0.43992	0.74245	26	8.2445	0.04446	0.20105
GO_CYTOSKELETON_DEPENDENT_INTRACELLULAR_TRANSPORT	101	-6.283	0.97202	1	6.283	0.02798	0.15872	12.82	0.029494	0.12702	36	6.3728	0.22502	0.54959	65	11.238	0.061802	0.24369
GO_CYTOSKELETON_ORGANIZATION	751	-10.694	0.9716	1	10.694	0.028404	0.1599	30.943	0.0098912	0.063315	312	16.694	0.16193	0.47704	439	26.398	0.016275	0.10623
GO_CYTOSOLIC_CALCIUM_ION_TRANSPORT	50	-1.0193	0.35037	0.80656	1.0193	0.64963	1	6.4677	0.68087	0.8156	23	4.042	0.52503	0.80754	27	5.0708	0.69615	0.88443
GO_CYTOSOLIC_TRANSPORT	192	-0.34464	0.052629	0.2548	0.34464	0.94737	1	13.728	0.52939	0.70463	94	9.3459	0.28375	0.61235	98	10.062	0.74344	0.90457
GO_C_TERMINAL_PROTEIN_AMINO_ACID_MODIFICATION	12	0.23862	0.27635	0.70998	-0.23862	0.72365	1	2.3909	0.75774	0.86587	6	1.9033	0.54697	0.81683	6	1.478	0.79637	0.93202
GO_DECIDUALIZATION	19	-4.4692	0.95818	1	4.4692	0.041819	0.21274	7.9416	0.0085238	0.057057	8	2.3113	0.53903	0.8115	11	8.4662	0.00048192	0.010479
GO_DEFENSE_RESPONSE	1078	3.7049	1.0104e-10	2.2411e-08	-3.7049	1	1	34.471	0.14333	0.32891	566	25.162	0.001045	0.026705	512	23.563	0.89625	0.97279
GO_DEFENSE_RESPONSE_TO_BACTERIUM	176	4.8455	1.5315e-05	0.00060031	-4.8455	0.99998	1	11.494	0.87936	0.93636	109	8.9444	0.53417	0.80986	67	7.2204	0.89185	0.97062
GO_DEFENSE_RESPONSE_TO_FUNGUS	33	3.7767	0.0048955	0.052838	-3.7767	0.9951	1	5.8721	0.46086	0.65087	23	4.848	0.32985	0.65482	10	3.3149	0.55488	0.80617
GO_DEFENSE_RESPONSE_TO_GRAM_NEGATIVE_BACTERIUM	39	1.9422	0.037216	0.20483	-1.9422	0.96278	1	6.8216	0.36147	0.56801	21	5.8169	0.12475	0.41691	18	3.7582	0.75828	0.91183
GO_DEFENSE_RESPONSE_TO_GRAM_POSITIVE_BACTERIUM	63	4.6368	0.00027564	0.0060833	-4.6368	0.99972	1	8.5558	0.34412	0.55409	41	7.3244	0.13464	0.43227	22	4.4794	0.69942	0.88672
GO_DEFENSE_RESPONSE_TO_OTHER_ORGANISM	429	0.74839	0.0006247	0.011451	-0.74839	0.99938	1	20.204	0.6395	0.78714	218	14.216	0.16516	0.48133	211	14.359	0.89325	0.97107
GO_DEFENSE_RESPONSE_TO_VIRUS	151	-3.6575	0.61986	1	3.6575	0.38014	0.90301	10.482	0.89949	0.9489	65	5.6183	0.79997	0.94256	86	9.0049	0.8248	0.94525
GO_DEFINITIVE_HEMOPOIESIS	16	-1.5847	0.59877	1	1.5847	0.40123	0.93235	2.2729	0.8741	0.93299	9	-0.31173	0.96272	0.98986	7	3.7898	0.27597	0.57446
GO_DEMETHYLATION	46	-3.9911	0.88975	1	3.9911	0.11025	0.42051	6.8422	0.49898	0.68084	16	3.3974	0.51466	0.79974	30	5.9914	0.53629	0.79444
GO_DENDRITE_DEVELOPMENT	72	-3.841	0.80841	1	3.841	0.19159	0.60412	10.941	0.048979	0.17368	30	5.4388	0.34332	0.66614	42	9.7289	0.035174	0.17393
GO_DENDRITE_MORPHOGENESIS	37	-3.8075	0.89417	1	3.8075	0.10583	0.41001	9.0066	0.029715	0.12748	16	3.6241	0.45857	0.75746	21	8.7917	0.0040337	0.043736
GO_DENDRITIC_CELL_CHEMOTAXIS	12	4.5503	0.0024616	0.032211	-4.5503	0.99754	1	6.6293	0.020737	0.10148	8	6.7636	0.003493	0.055135	4	1.9172	0.60748	0.83668
GO_DENDRITIC_CELL_DIFFERENTIATION	29	1.6931	0.050231	0.24869	-1.6931	0.94977	1	3.2229	0.93157	0.96665	17	2.1677	0.80983	0.94531	12	2.4302	0.83916	0.95198
GO_DENDRITIC_CELL_MIGRATION	16	4.8391	0.0012601	0.019893	-4.8391	0.99874	1	6.9107	0.028048	0.12234	11	6.903	0.0053426	0.071051	5	2.1234	0.59979	0.83146
GO_DENDRITIC_SPINE_DEVELOPMENT	17	-3.3447	0.87841	1	3.3447	0.12159	0.4506	4.2199	0.50174	0.68274	6	0.85631	0.77749	0.93735	11	4.6135	0.2722	0.57044
GO_DENDRITIC_SPINE_ORGANIZATION	15	-0.57325	0.42663	0.89995	0.57325	0.57337	1	2.9066	0.75663	0.86524	6	2.3177	0.44529	0.74674	9	1.8601	0.85257	0.95796
GO_DENTATE_GYRUS_DEVELOPMENT	15	-1.9338	0.69453	1	1.9338	0.30547	0.8042	4.4832	0.3594	0.56635	6	1.8914	0.54988	0.81743	9	4.2435	0.26298	0.56063
GO_DEOXYRIBONUCLEOSIDE_TRIPHOSPHATE_METABOLIC_PROCESS	16	-5.602	0.98916	1	5.602	0.010844	0.076474	5.8684	0.11059	0.28209	2	2.2649	0.2689	0.59529	14	5.4176	0.18859	0.46659
GO_DEOXYRIBONUCLEOTIDE_BIOSYNTHETIC_PROCESS	11	-4.4292	0.96437	1	4.4292	0.035633	0.1884	5.696	0.059998	0.19512	2	2.4643	0.23066	0.5536	9	5.1355	0.1032	0.32746
GO_DEOXYRIBONUCLEOTIDE_METABOLIC_PROCESS	33	-5.2265	0.96643	1	5.2265	0.033573	0.1814	6.2921	0.35594	0.56371	7	3.0685	0.30924	0.63471	26	5.4965	0.57588	0.81695
GO_DEOXYRIBOSE_PHOSPHATE_CATABOLIC_PROCESS	21	-4.1354	0.93493	1	4.1354	0.065072	0.29306	4.9371	0.39941	0.60062	5	2.0722	0.44983	0.75017	16	4.4978	0.49323	0.7645
GO_DEPHOSPHORYLATION	265	-2.7101	0.23487	0.65118	2.7101	0.76513	1	16.906	0.34024	0.55068	124	10.602	0.25515	0.58114	141	13.234	0.49142	0.76302
GO_DERMATAN_SULFATE_METABOLIC_PROCESS	13	-2.3768	0.75865	1	2.3768	0.24135	0.69792	2.5695	0.75403	0.86409	5	0.45013	0.82358	0.94768	8	2.9196	0.58195	0.82025
GO_DERMATAN_SULFATE_PROTEOGLYCAN_METABOLIC_PROCESS	16	-4.011	0.93132	1	4.011	0.068682	0.30379	3.9817	0.50795	0.68781	5	0.45013	0.82358	0.94768	11	4.4986	0.29951	0.59917
GO_DETECTION_OF_ABIOTIC_STIMULUS	107	1.9123	0.0089588	0.080236	-1.9123	0.99104	1	7.2604	0.97594	0.99046	64	5.1372	0.87217	0.96399	43	5.1857	0.92989	0.98445
GO_DETECTION_OF_BIOTIC_STIMULUS	22	0.38054	0.22442	0.63606	-0.38054	0.77558	1	4.4361	0.60169	0.75975	14	2.2746	0.71711	0.90803	8	4.3474	0.20887	0.49308
GO_DETECTION_OF_CALCIUM_ION	13	1.5214	0.10495	0.40332	-1.5214	0.89505	1	4.6122	0.24535	0.45011	9	3.1067	0.38697	0.70307	4	3.6548	0.17612	0.44875
GO_DETECTION_OF_CHEMICAL_STIMULUS_INVOLVED_IN_SENSORY_PERCEPTION_OF_TASTE	37	-1.1679	0.43785	0.91188	1.1679	0.56215	1	4.3568	0.88088	0.93682	16	2.9194	0.63068	0.86384	21	3.2349	0.90477	0.97606
GO_DETECTION_OF_LIGHT_STIMULUS	52	3.2576	0.0047082	0.051065	-3.2576	0.99529	1	4.6241	0.95975	0.98183	33	4.5678	0.59387	0.84967	19	1.63	0.98818	0.99873
GO_DETECTION_OF_LIGHT_STIMULUS_INVOLVED_IN_SENSORY_PERCEPTION	17	0.88195	0.15563	0.5177	-0.88195	0.84437	1	0.49226	0.99291	0.99899	11	0.23285	0.9451	0.98591	6	0.51333	0.93096	0.98462
GO_DETECTION_OF_MECHANICAL_STIMULUS	39	-0.085854	0.22762	0.63993	0.085854	0.77238	1	3.9054	0.94328	0.97402	22	2.004	0.9158	0.97749	17	3.6354	0.73563	0.90222
GO_DETECTION_OF_MECHANICAL_STIMULUS_INVOLVED_IN_SENSORY_PERCEPTION	22	-1.3652	0.55568	1	1.3652	0.44432	0.9699	3.2569	0.8465	0.91721	10	1.3467	0.80947	0.94531	12	3.1805	0.67474	0.87827
GO_DETECTION_OF_MECHANICAL_STIMULUS_INVOLVED_IN_SENSORY_PERCEPTION_OF_SOUND	12	0.011087	0.31681	0.76499	-0.011087	0.68319	1	0.84517	0.9552	0.97892	5	1.0534	0.70425	0.90035	7	0.21632	0.97042	0.99302
GO_DETECTION_OF_MOLECULE_OF_BACTERIAL_ORIGIN	10	-2.6754	0.84054	1	2.6754	0.15946	0.5367	2.9244	0.54771	0.71967	5	-0.44639	0.93477	0.98373	5	4.5821	0.070185	0.26296
GO_DETECTION_OF_OTHER_ORGANISM	14	1.0492	0.16048	0.52694	-1.0492	0.83952	1	3.592	0.55015	0.72096	9	2.3817	0.56036	0.82474	5	2.8151	0.40784	0.70243
GO_DETECTION_OF_STIMULUS	490	3.7378	5.9888e-07	3.7417e-05	-3.7378	1	1	10.725	1	1	294	7.3922	1	1	196	7.9035	1	1
GO_DETECTION_OF_TEMPERATURE_STIMULUS	15	-0.85418	0.48336	0.96112	0.85418	0.51664	1	3.4532	0.62913	0.77935	8	1.2955	0.76906	0.93146	7	3.67	0.30444	0.60344
GO_DETECTION_OF_TEMPERATURE_STIMULUS_INVOLVED_IN_SENSORY_PERCEPTION	12	-2.0553	0.72123	1	2.0553	0.27877	0.76147	3.1729	0.5769	0.74293	5	0.57296	0.80212	0.94265	7	3.67	0.30444	0.60344
GO_DETECTION_OF_VISIBLE_LIGHT	38	4.3059	0.0014094	0.022014	-4.3059	0.99859	1	3.7375	0.94691	0.97473	28	3.841	0.68113	0.89061	10	0.85852	0.96727	0.99257
GO_DETERMINATION_OF_ADULT_LIFESPAN	13	-2.9301	0.83636	1	2.9301	0.16364	0.54335	6.4685	0.02619	0.11764	4	3.5845	0.10873	0.3889	9	5.3846	0.075031	0.27196
GO_DETOXIFICATION	66	-0.75822	0.25971	0.68986	0.75822	0.74029	1	7.4557	0.67697	0.81229	29	5.7227	0.25357	0.58025	37	4.8913	0.90087	0.97518
GO_DEVELOPMENTAL_CELL_GROWTH	75	-3.0494	0.68488	1	3.0494	0.31512	0.82029	9.2456	0.33794	0.54933	33	4.5644	0.59467	0.84994	42	8.309	0.21806	0.50348
GO_DEVELOPMENTAL_GROWTH	313	-8.6948	0.98574	1	8.6948	0.014264	0.094945	19.995	0.072368	0.21973	131	8.7763	0.74648	0.92184	182	18.775	0.0036127	0.040189
GO_DEVELOPMENTAL_GROWTH_INVOLVED_IN_MORPHOGENESIS	99	-6.1109	0.96995	1	6.1109	0.030051	0.16653	13.594	0.007371	0.052131	39	6.1423	0.29964	0.62419	60	12.509	0.0030653	0.036656
GO_DEVELOPMENTAL_INDUCTION	26	-1.6345	0.57992	1	1.6345	0.42008	0.95127	7.7396	0.037645	0.14752	12	4.4574	0.17173	0.49329	14	6.4205	0.055381	0.22819
GO_DEVELOPMENTAL_MATURATION	179	0.85175	0.012943	0.10216	-0.85175	0.98706	1	14.218	0.29413	0.50651	92	9.9808	0.14692	0.45137	87	10.13	0.56664	0.81242
GO_DEVELOPMENTAL_PIGMENTATION	37	1.8728	0.037918	0.2074	-1.8728	0.96208	1	7.7524	0.14492	0.3307	20	6.0663	0.072662	0.30711	17	4.8573	0.41346	0.70679
GO_DEVELOPMENTAL_PROCESS_INVOLVED_IN_REPRODUCTION	551	-9.5952	0.97022	1	9.5952	0.029777	0.1657	24.525	0.25389	0.46027	235	11.46	0.87103	0.96399	316	22.502	0.028585	0.15628
GO_DEVELOPMENTAL_PROGRAMMED_CELL_DEATH	24	-0.17369	0.28516	0.72489	0.17369	0.71484	1	9.4064	0.00099817	0.013377	12	6.2067	0.021958	0.15836	12	7.096	0.0092879	0.074236
GO_DEVELOPMENT_OF_PRIMARY_SEXUAL_CHARACTERISTICS	192	-6.5215	0.92902	1	6.5215	0.070978	0.3099	15.176	0.17771	0.37432	85	6.3284	0.86113	0.96149	107	14.689	0.014431	0.098315
GO_DIACYLGLYCEROL_METABOLIC_PROCESS	11	1.1161	0.13256	0.46817	-1.1161	0.86744	1	5.4921	0.077815	0.23	6	3.9767	0.12286	0.41436	5	3.7898	0.17936	0.45464
GO_DICARBOXYLIC_ACID_BIOSYNTHETIC_PROCESS	11	-1.1154	0.52388	0.99826	1.1154	0.47612	1	5.3008	0.097938	0.2619	4	3.7566	0.08958	0.34985	7	3.8052	0.2724	0.57053
GO_DICARBOXYLIC_ACID_CATABOLIC_PROCESS	11	0.25234	0.25468	0.68511	-0.25234	0.74532	1	2.9	0.61594	0.77221	3	4.4278	0.03185	0.19612	8	0.68909	0.96375	0.99077
GO_DICARBOXYLIC_ACID_METABOLIC_PROCESS	88	-3.4096	0.67624	1	3.4096	0.32376	0.83305	10.294	0.29926	0.51177	35	6.2224	0.24181	0.56923	53	8.2076	0.48047	0.75527
GO_DICARBOXYLIC_ACID_TRANSPORT	69	0.14445	0.11921	0.43848	-0.14445	0.88079	1	11.247	0.026814	0.11901	36	7.075	0.11215	0.39696	33	8.8736	0.041552	0.19281
GO_DIENCEPHALON_DEVELOPMENT	74	-0.31085	0.1616	0.52904	0.31085	0.8384	1	5.0515	0.98881	0.99713	38	3.2439	0.91413	0.97749	36	3.9096	0.97664	0.99441
GO_DIGESTION	112	9.3536	6.9086e-10	1.0568e-07	-9.3536	1	1	15.225	0.00081401	0.011504	77	13.683	7.0416e-05	0.0046464	35	6.9406	0.41924	0.71037
GO_DIGESTIVE_SYSTEM_DEVELOPMENT	138	-0.89339	0.13658	0.47631	0.89339	0.86342	1	13.084	0.18605	0.3837	69	8.1324	0.26474	0.59194	69	10.372	0.22766	0.51658
GO_DIGESTIVE_SYSTEM_PROCESS	56	2.7681	0.0098398	0.085253	-2.7681	0.99016	1	10.233	0.027531	0.12044	33	7.9363	0.032239	0.1976	23	6.4612	0.21786	0.50348
GO_DIGESTIVE_TRACT_MORPHOGENESIS	46	-1.6378	0.49458	0.97275	1.6378	0.50542	1	9.2675	0.054803	0.1859	18	6.6687	0.030613	0.19279	28	6.5316	0.339	0.63639
GO_DIOL_METABOLIC_PROCESS	11	2.8937	0.020191	0.13865	-2.8937	0.97981	1	3.7686	0.38981	0.59313	9	3.0244	0.40618	0.72002	2	2.4225	0.28183	0.57933
GO_DISRUPTION_OF_CELLS_OF_OTHER_ORGANISM	21	2.6408	0.024324	0.15305	-2.6408	0.97568	1	4.2184	0.57928	0.74441	14	3.5655	0.41208	0.72395	7	2.2641	0.67894	0.88085
GO_DISRUPTION_OF_CELLS_OF_OTHER_ORGANISM_INVOLVED_IN_SYMBIOTIC_INTERACTION	11	1.8793	0.064756	0.29312	-1.8793	0.93524	1	2.6546	0.67623	0.81184	7	2.6521	0.40852	0.72174	4	0.8937	0.83678	0.9512
GO_DISTAL_TUBULE_DEVELOPMENT	12	-0.55317	0.42609	0.89995	0.55317	0.57391	1	0.74151	0.96118	0.9828	9	-1.2724	0.99099	0.99719	3	3.6868	0.11518	0.35053
GO_DIVALENT_INORGANIC_ANION_HOMEOSTASIS	12	0.44476	0.24204	0.66184	-0.44476	0.75796	1	3.6896	0.44439	0.639	8	2.1037	0.59032	0.84736	4	3.4156	0.22224	0.50844
GO_DIVALENT_INORGANIC_CATION_HOMEOSTASIS	322	5.3437	3.2802e-07	2.3319e-05	-5.3437	1	1	20.896	0.024794	0.11374	178	16.812	0.00037826	0.013486	144	12.555	0.72344	0.89672
GO_DIVALENT_INORGANIC_CATION_TRANSPORT	250	3.212	9.7498e-05	0.0026798	-3.212	0.9999	1	17.531	0.12473	0.30251	136	13.114	0.016999	0.13689	114	11.638	0.57049	0.81473
GO_DNA_ALKYLATION	39	-5.9851	0.98841	1	5.9851	0.011589	0.080137	4.6427	0.86281	0.92854	10	-0.088705	0.96502	0.99017	29	5.4361	0.6543	0.86823
GO_DNA_BIOSYNTHETIC_PROCESS	107	-14.09	1	1	14.09	1.4288e-09	6.0945e-08	14.587	0.0022972	0.023644	20	2.9264	0.72848	0.91132	87	14.774	0.0014203	0.021877
GO_DNA_CATABOLIC_PROCESS	26	-1.3354	0.51995	0.99636	1.3354	0.48005	1	5.7704	0.3218	0.53313	10	4.3241	0.14317	0.44594	16	3.9374	0.65059	0.86434
GO_DNA_CATABOLIC_PROCESS_ENDONUCLEOLYTIC	18	-0.22285	0.34636	0.80401	0.22285	0.65364	1	3.9042	0.58783	0.75018	7	3.7467	0.1756	0.49827	11	2.0054	0.8884	0.96924
GO_DNA_CONFORMATION_CHANGE	235	-19.556	1	1	19.556	4.4409e-16	4.6904e-14	19.929	0.00095392	0.012901	49	3.9485	0.90802	0.97568	186	20.374	0.00013795	0.0040797
GO_DNA_DAMAGE_RESPONSE_DETECTION_OF_DNA_DAMAGE	33	-9.0333	0.99989	1	9.0333	0.00010911	0.0015765	9.5184	0.0071168	0.050837	6	1.8961	0.54871	0.81743	27	9.6291	0.0034508	0.03915
GO_DNA_DAMAGE_RESPONSE_SIGNAL_TRANSDUCTION_RESULTING_IN_TRANSCRIPTION	15	-1.3314	0.57987	1	1.3314	0.42013	0.95127	5.8261	0.10398	0.27053	9	2.3815	0.5604	0.82474	6	6.2951	0.0073813	0.06452
GO_DNA_DEALKYLATION	19	-1.9465	0.6476	1	1.9465	0.3524	0.86703	5.0218	0.34533	0.55463	8	2.6337	0.4584	0.75746	11	4.3539	0.33559	0.63186
GO_DNA_DEMETHYLATION	14	-0.9345	0.50181	0.97805	0.9345	0.49819	1	4.1649	0.39892	0.60062	7	2.291	0.49995	0.79372	7	3.599	0.3219	0.61896
GO_DNA_DEPENDENT_DNA_REPLICATION	90	-18.104	1	1	18.104	2.2204e-16	2.4625e-14	16.373	1.8129e-06	0.00013865	6	2.2829	0.45378	0.75249	84	16.337	1.354e-05	0.00081164
GO_DNA_DEPENDENT_DNA_REPLICATION_MAINTENANCE_OF_FIDELITY	21	-7.743	0.99962	1	7.743	0.00037716	0.0046604	6.3802	0.12134	0.29788	2	0.10275	0.75514	0.92488	19	6.6742	0.10312	0.32746
GO_DNA_DOUBLE_STRAND_BREAK_PROCESSING	17	-5.7104	0.99151	1	5.7104	0.0084911	0.062778	5.606	0.18245	0.3798	3	1.046	0.6149	0.85621	14	5.6933	0.14035	0.39106
GO_DNA_GEOMETRIC_CHANGE	74	-16.925	1	1	16.925	3.1308e-14	2.7232e-12	14.732	7.94e-05	0.0021738	4	1.4521	0.55155	0.81908	70	14.8	4.5545e-05	0.001797
GO_DNA_INTEGRATION	10	0.27726	0.28922	0.73146	-0.27726	0.71078	1	-0.21446	0.98634	0.99577	4	0.78894	0.71003	0.90429	6	-0.92104	0.99297	0.99981
GO_DNA_INTEGRITY_CHECKPOINT	137	-17.116	1	1	17.116	2.6967e-13	2.0987e-11	16.47	0.0014478	0.017334	25	2.313	0.89977	0.97544	112	17.122	8.6891e-05	0.0029555
GO_DNA_LIGATION	14	-6.3383	0.99674	1	6.3383	0.0032592	0.029208	6.2908	0.04704	0.16924	1	2.0398	0.21599	0.54225	13	5.9626	0.080143	0.2821
GO_DNA_LIGATION_INVOLVED_IN_DNA_REPAIR	11	-5.7122	0.99341	1	5.7122	0.0065896	0.051104	6.0844	0.035014	0.14144	1	2.0398	0.21599	0.54225	10	5.7363	0.061555	0.24337
GO_DNA_METABOLIC_PROCESS	678	-32.737	1	1	32.737	0	0	35.205	2.9216e-10	8.6401e-08	139	9.0256	0.75936	0.92687	539	34.901	1.012e-10	3.4533e-08
GO_DNA_METHYLATION_INVOLVED_IN_GAMETE_GENERATION	15	-2.0405	0.71333	1	2.0405	0.28667	0.77481	1.6705	0.93614	0.9696	5	0.24494	0.85602	0.96149	10	1.8727	0.87254	0.96531
GO_DNA_METHYLATION_OR_DEMETHYLATION	52	-5.6421	0.97406	1	5.6421	0.025944	0.14966	6.3261	0.73634	0.85351	17	1.4021	0.91016	0.97618	35	6.7337	0.47336	0.74941
GO_DNA_MODIFICATION	72	-5.968	0.97654	1	5.968	0.023462	0.13803	8.9031	0.37359	0.57925	25	3.3237	0.74081	0.91956	47	8.5954	0.26943	0.56726
GO_DNA_PACKAGING	162	-12.841	1	1	12.841	2.3237e-07	6.2473e-06	14.455	0.12893	0.30845	44	3.4628	0.90908	0.97593	118	14.822	0.024803	0.14271
GO_DNA_RECOMBINATION	187	-20.637	1	1	20.637	0	0	19.734	2.0274e-05	0.00082508	25	4.2276	0.53126	0.80841	162	19.541	5.034e-05	0.0019251
GO_DNA_REPAIR	423	-28.784	1	1	28.784	0	0	27.807	9.4522e-07	8.2215e-05	68	5.5935	0.82889	0.94887	355	27.906	6.5966e-07	6.6506e-05
GO_DNA_REPLICATION	193	-24.24	1	1	24.24	0	0	23.028	8.3255e-10	2.3083e-07	21	3.7589	0.54803	0.81715	172	23.08	8.0921e-10	1.8893e-07
GO_DNA_REPLICATION_CHECKPOINT	12	-5.8285	0.99426	1	5.8285	0.0057393	0.045545	4.963	0.16793	0.36145	2	-0.1668	0.80336	0.94332	10	5.5113	0.082913	0.28534
GO_DNA_REPLICATION_DEPENDENT_NUCLEOSOME_ORGANIZATION	25	-3.6613	0.90123	1	3.6613	0.098769	0.39119	4.1337	0.68818	0.81998	7	1.3532	0.72587	0.9105	18	4.0277	0.69473	0.88405
GO_DNA_REPLICATION_INDEPENDENT_NUCLEOSOME_ORGANIZATION	43	-9.6554	0.99997	1	9.6554	2.5213e-05	0.00043351	8.5166	0.10665	0.27483	6	1.3552	0.67582	0.88733	37	8.6355	0.091502	0.3045
GO_DNA_REPLICATION_INITIATION	27	-12.106	1	1	12.106	3.2967e-08	1.0299e-06	11.586	1.7017e-05	0.00069897	1	2.0941	0.20597	0.53346	26	11.396	5.4088e-05	0.0020334
GO_DNA_STRAND_ELONGATION	28	-11.15	1	1	11.15	2.5468e-07	6.7246e-06	11.658	7.8407e-06	0.00038646	3	2.4307	0.27868	0.60633	25	11.495	1.8614e-05	0.00096012
GO_DNA_STRAND_ELONGATION_INVOLVED_IN_DNA_REPLICATION	23	-10.583	1	1	10.583	9.3324e-07	2.1789e-05	11.416	4.8726e-06	0.00028066	2	3.3297	0.10387	0.37951	21	10.92	1.5562e-05	0.00086691
GO_DNA_SYNTHESIS_INVOLVED_IN_DNA_REPAIR	69	-11.096	1	1	11.096	2.2096e-06	4.7813e-05	11.822	0.010335	0.065015	15	2.1761	0.75641	0.92557	54	12.216	0.0027508	0.034185
GO_DNA_TEMPLATED_TRANSCRIPTIONAL_PREINITIATION_COMPLEX_ASSEMBLY	11	-6.7623	0.99878	1	6.7623	0.0012166	0.012521	5.2933	0.098798	0.26281	0	0	0	0	11	5.2933	0.13971	0.3899
GO_DNA_TEMPLATED_TRANSCRIPTION_ELONGATION	82	-12.731	1	1	12.731	2.4478e-08	7.9258e-07	10.78	0.12966	0.30891	13	0.96897	0.91966	0.97928	69	11.331	0.078069	0.27794
GO_DNA_TEMPLATED_TRANSCRIPTION_INITIATION	187	-10.46	0.99982	1	10.46	0.00018443	0.0024943	17.621	0.0037028	0.032207	55	9.0821	0.045568	0.23926	132	15.111	0.062136	0.24457
GO_DNA_TEMPLATED_TRANSCRIPTION_TERMINATION	89	-16.847	1	1	16.847	2.2204e-14	1.97e-12	13.917	0.0015083	0.017677	7	0.4054	0.88634	0.96897	82	14.381	0.0011255	0.019048
GO_DOPAMINERGIC_NEURON_DIFFERENTIATION	26	-3.051	0.82117	1	3.051	0.17883	0.5769	7.0133	0.097951	0.2619	11	3.2426	0.3919	0.7069	15	6.4567	0.058447	0.23522
GO_DOPAMINE_METABOLIC_PROCESS	24	0.33184	0.20536	0.60774	-0.33184	0.79464	1	4.6126	0.5674	0.73553	16	1.872	0.83748	0.95253	8	5.3419	0.0644	0.24972
GO_DOPAMINE_RECEPTOR_SIGNALING_PATHWAY	30	3.9589	0.0036322	0.042967	-3.9589	0.99637	1	7.2803	0.11355	0.28603	17	7.7302	0.0062583	0.076584	13	2.2198	0.88741	0.96919
GO_DOPAMINE_TRANSPORT	11	0.27052	0.25161	0.67934	-0.27052	0.74839	1	3.7749	0.38823	0.59161	8	1.5672	0.71403	0.90711	3	4.6691	0.030563	0.16143
GO_DORSAL_SPINAL_CORD_DEVELOPMENT	19	-1.183	0.48799	0.9677	1.183	0.51201	1	1.0691	0.98907	0.99717	10	-0.26977	0.97322	0.99298	9	1.8377	0.85618	0.95949
GO_DORSAL_VENTRAL_AXIS_SPECIFICATION	20	-2.9846	0.82281	1	2.9846	0.17719	0.5726	5.8696	0.16038	0.35098	6	3.2683	0.23457	0.55954	14	4.8759	0.30899	0.6059
GO_DORSAL_VENTRAL_NEURAL_TUBE_PATTERNING	16	-3.5396	0.89355	1	3.5396	0.10645	0.41099	5.0373	0.2496	0.45622	5	2.002	0.46794	0.76564	11	4.7255	0.24684	0.53954
GO_DORSAL_VENTRAL_PATTERN_FORMATION	82	-3.5698	0.75529	1	3.5698	0.24471	0.70489	8.026	0.76402	0.87081	35	3.5314	0.83082	0.9496	47	7.5538	0.53917	0.7971
GO_DOUBLE_STRAND_BREAK_REPAIR	141	-17.492	1	1	17.492	1.2057e-13	9.9046e-12	16.404	0.0014269	0.017244	24	1.9286	0.92483	0.98123	117	17.135	0.00021964	0.0056978
GO_DRUG_CATABOLIC_PROCESS	12	2.7837	0.028512	0.16954	-2.7837	0.97149	1	1.7709	0.86424	0.92918	9	1.9413	0.66225	0.88079	3	0.17926	0.88575	0.96919
GO_DRUG_METABOLIC_PROCESS	29	2.7428	0.01417	0.10856	-2.7428	0.98583	1	7.0495	0.1472	0.3335	17	6.5401	0.03793	0.21554	12	3.1747	0.67624	0.87921
GO_DRUG_TRANSMEMBRANE_TRANSPORT	18	5.377	0.00088686	0.015249	-5.377	0.99911	1	8.0901	0.0043214	0.035831	13	7.4393	0.0026487	0.046284	5	3.3543	0.27031	0.56749
GO_DRUG_TRANSPORT	22	4.3442	0.0025973	0.033392	-4.3442	0.9974	1	9.4973	0.001261	0.015539	15	7.8922	0.0023775	0.0436	7	5.284	0.051279	0.21747
GO_DSRNA_FRAGMENTATION	22	-3.1458	0.85434	1	3.1458	0.14566	0.50518	5.5518	0.32098	0.53269	8	2.2908	0.54414	0.8152	14	5.2278	0.2271	0.51557
GO_EARLY_ENDOSOME_TO_GOLGI_TRANSPORT	10	-0.74834	0.49343	0.97258	0.74834	0.50657	1	0.9616	0.92292	0.96172	4	0.80842	0.70575	0.90125	6	0.58135	0.92462	0.98407
GO_EAR_DEVELOPMENT	179	-4.7638	0.76111	1	4.7638	0.23889	0.69353	16.58	0.017035	0.088247	75	9.4833	0.10109	0.37622	104	13.698	0.048822	0.2117
GO_EAR_MORPHOGENESIS	103	-3.7281	0.72831	1	3.7281	0.27169	0.75014	9.7403	0.61752	0.77252	43	4.8602	0.70352	0.90035	60	8.6475	0.48921	0.76156
GO_EATING_BEHAVIOR	27	3.2979	0.0089025	0.080236	-3.2979	0.9911	1	3.5951	0.86807	0.93103	17	3.9076	0.42925	0.73711	10	0.81237	0.96954	0.99302
GO_ECTODERMAL_PLACODE_DEVELOPMENT	14	-5.9283	0.99404	1	5.9283	0.0059614	0.046805	6.1342	0.058235	0.19235	3	0.76401	0.68121	0.89061	11	6.5213	0.026156	0.14781
GO_ECTODERM_DEVELOPMENT	21	-4.2699	0.94326	1	4.2699	0.056744	0.26413	4.9065	0.40689	0.6061	7	0.56224	0.86583	0.96343	14	5.6117	0.15367	0.41223
GO_ELECTRON_TRANSPORT_CHAIN	81	3.2019	0.0028284	0.035344	-3.2019	0.99717	1	8.1312	0.71882	0.84127	43	7.9533	0.062593	0.28469	38	3.411	0.99144	0.99896
GO_EMBRYONIC_AXIS_SPECIFICATION	27	-2.9864	0.7884	1	2.9864	0.2116	0.64424	5.1357	0.54094	0.71462	9	2.4169	0.55193	0.81938	18	4.5809	0.5463	0.7999
GO_EMBRYONIC_CAMERA_TYPE_EYE_DEVELOPMENT	34	-4.8848	0.96619	1	4.8848	0.033814	0.18204	8.8308	0.026604	0.11861	11	4.0253	0.22317	0.54959	23	7.9531	0.034846	0.17291
GO_EMBRYONIC_CAMERA_TYPE_EYE_FORMATION	11	-4.1554	0.95151	1	4.1554	0.048488	0.23482	5.0729	0.1266	0.30598	3	1.3188	0.54736	0.81683	8	5.1409	0.08446	0.28821
GO_EMBRYONIC_CAMERA_TYPE_EYE_MORPHOGENESIS	23	-1.9447	0.66319	1	1.9447	0.33681	0.84604	6.9101	0.077136	0.22899	10	3.8505	0.22445	0.54959	13	5.8143	0.096733	0.31436
GO_EMBRYONIC_CRANIAL_SKELETON_MORPHOGENESIS	44	-6.3829	0.99335	1	6.3829	0.006652	0.051408	8.5236	0.12214	0.29885	13	2.2724	0.71173	0.90502	31	8.6832	0.037497	0.18022
GO_EMBRYONIC_DIGESTIVE_TRACT_DEVELOPMENT	32	0.32265	0.17228	0.54903	-0.32265	0.82772	1	7.9329	0.078012	0.23025	15	6.4224	0.027518	0.18197	17	4.8511	0.41514	0.70724
GO_EMBRYONIC_DIGESTIVE_TRACT_MORPHOGENESIS	17	1.3069	0.10903	0.4146	-1.3069	0.89097	1	5.0396	0.29665	0.50902	8	4.893	0.063877	0.288	9	2.3131	0.76665	0.91717
GO_EMBRYONIC_DIGIT_MORPHOGENESIS	59	-7.5885	0.99872	1	7.5885	0.0012756	0.013038	10.022	0.057494	0.19122	18	3.2159	0.63021	0.86384	41	9.8919	0.026805	0.15051
GO_EMBRYONIC_EYE_MORPHOGENESIS	32	-3.5406	0.85656	1	3.5406	0.14344	0.50009	8.1361	0.061088	0.19749	13	3.7068	0.35545	0.67299	19	7.4926	0.033165	0.16911
GO_EMBRYONIC_FORELIMB_MORPHOGENESIS	29	-3.1654	0.81659	1	3.1654	0.18341	0.58503	5.5669	0.47373	0.66089	12	1.8863	0.73297	0.91383	17	5.6861	0.21353	0.49853
GO_EMBRYONIC_HEART_TUBE_DEVELOPMENT	66	-6.2807	0.98572	1	6.2807	0.014276	0.094945	9.4324	0.19759	0.39643	18	4.3387	0.35035	0.67175	48	8.4036	0.32188	0.61896
GO_EMBRYONIC_HEART_TUBE_MORPHOGENESIS	56	-6.8917	0.99359	1	6.8917	0.0064132	0.04991	7.8273	0.38306	0.58757	14	2.3547	0.70016	0.89951	42	7.6787	0.37407	0.66957
GO_EMBRYONIC_HEMOPOIESIS	20	-0.35716	0.3351	0.78842	0.35716	0.6649	1	7.0589	0.037047	0.14569	12	3.8243	0.28742	0.6132	8	6.4773	0.0099637	0.077271
GO_EMBRYONIC_HINDLIMB_MORPHOGENESIS	26	-5.4391	0.98343	1	5.4391	0.016567	0.10574	8.663	0.0082918	0.056147	9	2.563	0.51677	0.8005	17	8.8486	0.0013921	0.021745
GO_EMBRYONIC_MORPHOGENESIS	499	-11.758	0.99952	1	11.758	0.00047643	0.0056208	24.826	0.041667	0.15651	196	11.108	0.73271	0.91376	303	22.925	0.0064357	0.059976
GO_EMBRYONIC_ORGAN_DEVELOPMENT	379	-8.9058	0.98347	1	8.9058	0.016534	0.10569	21.817	0.065834	0.20797	152	10.648	0.51508	0.79974	227	19.477	0.023013	0.1363
GO_EMBRYONIC_ORGAN_MORPHOGENESIS	260	-7.7218	0.97114	1	7.7218	0.028862	0.16227	15.806	0.5926	0.75347	102	6.9354	0.87835	0.96575	158	14.704	0.30666	0.60365
GO_EMBRYONIC_PATTERN_SPECIFICATION	49	-3.2308	0.777	1	3.2308	0.223	0.66487	8.8231	0.11913	0.29424	19	4.7987	0.2721	0.59968	30	7.4572	0.17285	0.44219
GO_EMBRYONIC_PLACENTA_DEVELOPMENT	81	-3.9323	0.79144	1	3.9323	0.20856	0.63767	11.367	0.058359	0.19237	31	6.4844	0.13708	0.43724	50	9.362	0.14217	0.39465
GO_EMBRYONIC_PLACENTA_MORPHOGENESIS	22	-0.042564	0.29465	0.73846	0.042564	0.70535	1	5.6114	0.30728	0.51828	10	4.2749	0.15055	0.45682	12	3.6955	0.53343	0.7922
GO_EMBRYONIC_SKELETAL_JOINT_DEVELOPMENT	14	-2.3131	0.75723	1	2.3131	0.24277	0.69975	3.3826	0.60477	0.76234	7	0.22181	0.90739	0.97568	7	4.5619	0.12901	0.374
GO_EMBRYONIC_SKELETAL_SYSTEM_DEVELOPMENT	116	-5.9018	0.95731	1	5.9018	0.042691	0.21589	11.676	0.28415	0.49587	48	4.202	0.85947	0.96149	68	11.72	0.036964	0.17868
GO_EMBRYONIC_SKELETAL_SYSTEM_MORPHOGENESIS	89	-6.148	0.97254	1	6.148	0.027458	0.15661	9.0255	0.62266	0.77551	33	2.4534	0.93908	0.98451	56	9.4949	0.18982	0.46825
GO_EMBRYONIC_VISCEROCRANIUM_MORPHOGENESIS	10	-1.9776	0.7356	1	1.9776	0.2644	0.73729	2.6848	0.60995	0.7666	4	0.38431	0.79163	0.9403	6	3.1523	0.37953	0.67533
GO_EMBRYO_DEVELOPMENT	822	-15.739	1	1	15.739	2.8125e-06	5.9983e-05	33.973	0.00018576	0.0038506	318	15.763	0.40595	0.72001	504	30.865	7.0279e-06	0.00047963
GO_EMBRYO_DEVELOPMENT_ENDING_IN_BIRTH_OR_EGG_HATCHING	511	-13.992	0.99999	1	13.992	1.3415e-05	0.00025122	26.596	0.0039498	0.033438	187	11.697	0.53027	0.80814	324	24.514	0.00069942	0.013851
GO_EMBRYO_IMPLANTATION	33	-5.4491	0.9738	1	5.4491	0.026203	0.15095	9.4972	0.0073918	0.052131	14	2.8051	0.59754	0.85098	19	10.108	0.00012361	0.0038345
GO_ENAMEL_MINERALIZATION	9	1.282	0.16444	0.53439	-1.282	0.83556	1	5.514	0.060483	0.19598	5	4.5262	0.042488	0.22959	4	3.2105	0.26675	0.56482
GO_ENDOCARDIAL_CUSHION_DEVELOPMENT	32	-6.6762	0.9965	1	6.6762	0.0035033	0.030712	8.3831	0.044543	0.16316	9	2.1081	0.62459	0.86157	23	8.5694	0.012505	0.090349
GO_ENDOCARDIAL_CUSHION_FORMATION	15	-5.277	0.98656	1	5.277	0.01344	0.090473	6.3491	0.053766	0.18426	3	2.1333	0.34532	0.66696	12	6.0319	0.055798	0.22905
GO_ENDOCARDIAL_CUSHION_MORPHOGENESIS	22	-5.5175	0.98853	1	5.5175	0.011472	0.079759	8.4912	0.0089185	0.058785	6	3.3841	0.21322	0.53926	16	7.8845	0.0069867	0.063183
GO_ENDOCARDIUM_DEVELOPMENT	11	-4.4002	0.96315	1	4.4002	0.036849	0.19414	6.2072	0.029181	0.12641	3	2.0904	0.35541	0.67299	8	5.9984	0.023484	0.1378
GO_ENDOCHONDRAL_BONE_MORPHOGENESIS	44	-9.0002	0.99993	1	9.0002	6.5396e-05	0.0010108	11.539	0.00085651	0.011986	10	3.6056	0.27509	0.60177	34	11.171	0.00074742	0.014455
GO_ENDOCRINE_PANCREAS_DEVELOPMENT	38	1.6197	0.051756	0.25341	-1.6197	0.94824	1	11.315	0.00047231	0.0077656	21	8.2367	0.0040546	0.059552	17	7.7629	0.012657	0.091
GO_ENDOCRINE_PROCESS	43	-0.63822	0.31217	0.75854	0.63822	0.68783	1	8.7863	0.077914	0.23011	18	7.0854	0.016265	0.13441	25	5.5111	0.51218	0.7795
GO_ENDOCRINE_SYSTEM_DEVELOPMENT	116	0.88754	0.028669	0.1698	-0.88754	0.97133	1	11.274	0.3819	0.58697	65	7.3123	0.41209	0.72395	51	8.7471	0.2808	0.57909
GO_ENDOCYTIC_RECYCLING	24	-0.97182	0.4345	0.90831	0.97182	0.5655	1	1.9595	0.97582	0.99046	10	0.88587	0.88031	0.96575	14	1.817	0.95274	0.99
GO_ENDOCYTOSIS	442	-3.3592	0.14611	0.49729	3.3592	0.85389	1	21.677	0.34475	0.55419	211	12.944	0.40463	0.719	231	17.615	0.32244	0.61936
GO_ENDODERMAL_CELL_DIFFERENTIATION	37	-6.7677	0.99764	1	6.7677	0.002363	0.022161	10.423	0.0024111	0.024254	13	3.0878	0.51208	0.79828	24	10.669	9.5806e-05	0.0031481
GO_ENDODERMAL_CELL_FATE_COMMITMENT	10	0.79676	0.20361	0.60497	-0.79676	0.79639	1	2.0507	0.75829	0.86606	6	1.4532	0.65379	0.87562	4	1.4626	0.72156	0.8967
GO_ENDODERM_DEVELOPMENT	66	-6.5069	0.98944	1	6.5069	0.010564	0.074862	10.083	0.1	0.26516	26	2.6826	0.86764	0.96391	40	10.79	0.0039082	0.042807
GO_ENDODERM_FORMATION	47	-7.2477	0.9973	1	7.2477	0.0027036	0.024934	10.369	0.011917	0.071147	16	2.9339	0.62728	0.86285	31	10.659	0.00067491	0.013426
GO_ENDOMEMBRANE_SYSTEM_ORGANIZATION	419	-4.9119	0.42077	0.89644	4.9119	0.57923	1	20.601	0.47654	0.66293	172	13.915	0.048865	0.24719	247	15.22	0.95021	0.99
GO_ENDOPLASMIC_RETICULUM_CALCIUM_ION_HOMEOSTASIS	20	-2.2372	0.70594	1	2.2372	0.29406	0.7863	7.7149	0.013089	0.0758	7	5.0286	0.03979	0.22155	13	5.8791	0.089189	0.29837
GO_ENDOPLASMIC_RETICULUM_ORGANIZATION	35	-2.3345	0.66624	1	2.3345	0.33376	0.84382	4.0004	0.903	0.95074	12	2.5098	0.59534	0.84994	23	3.1219	0.93772	0.98681
GO_ENDOPLASMIC_RETICULUM_TO_CYTOSOL_TRANSPORT	19	-1.7484	0.60746	1	1.7484	0.39254	0.92063	4.2102	0.56142	0.73077	6	3.4358	0.20406	0.53131	13	2.7557	0.79904	0.93253
GO_ENDOSOME_ORGANIZATION	55	0.75495	0.089745	0.36519	-0.75495	0.91026	1	5.8188	0.86462	0.92936	27	5.1946	0.3213	0.64509	28	3.0542	0.97902	0.99501
GO_ENDOSOME_TO_LYSOSOME_TRANSPORT	37	0.20905	0.18685	0.57373	-0.20905	0.81315	1	5.4456	0.6779	0.81319	18	3.9228	0.4527	0.75227	19	3.7811	0.77605	0.92294
GO_ENDOTHELIAL_CELL_DEVELOPMENT	43	-3.1215	0.77683	1	3.1215	0.22317	0.66487	7.3824	0.30506	0.5165	14	5.0541	0.127	0.42058	29	5.4778	0.64384	0.86097
GO_ENDOTHELIAL_CELL_DIFFERENTIATION	69	-3.306	0.72313	1	3.306	0.27687	0.7586	9.788	0.16986	0.36454	25	6.5375	0.085115	0.34187	44	7.3294	0.51761	0.78286
GO_ENDOTHELIAL_CELL_MIGRATION	52	-5.5727	0.97185	1	5.5727	0.028154	0.15909	11.532	0.002716	0.026479	19	5.171	0.20497	0.5318	33	10.552	0.0020353	0.027781
GO_ENDOTHELIAL_CELL_PROLIFERATION	22	-3.2293	0.86394	1	3.2293	0.13606	0.48285	5.1035	0.43071	0.62685	10	1.2966	0.81823	0.94633	12	5.7265	0.08501	0.28941
GO_ENDOTHELIAL_TUBE_MORPHOGENESIS	11	-3.8663	0.93416	1	3.8663	0.065836	0.29441	5.7635	0.054857	0.1859	2	3.2515	0.11265	0.39827	9	4.839	0.14586	0.40088
GO_ENDOTHELIUM_DEVELOPMENT	87	-5.9404	0.97033	1	5.9404	0.029668	0.16554	11.883	0.042912	0.15935	29	6.446	0.1318	0.42812	58	9.9958	0.16343	0.42746
GO_ENERGY_COUPLED_PROTON_TRANSPORT_DOWN_ELECTROCHEMICAL_GRADIENT	20	3.1366	0.013087	0.10293	-3.1366	0.98691	1	3.4293	0.73715	0.85423	14	3.5109	0.42524	0.73405	6	0.89811	0.88915	0.96982
GO_ENERGY_DERIVATION_BY_OXIDATION_OF_ORGANIC_COMPOUNDS	196	1.8124	0.0029465	0.036715	-1.8124	0.99705	1	11.562	0.95597	0.97892	103	9.0347	0.41779	0.72659	93	7.2775	0.99305	0.99981
GO_ENERGY_HOMEOSTASIS	12	-2.6918	0.81964	1	2.6918	0.18036	0.57979	3.8196	0.41146	0.61065	3	2.2872	0.31006	0.63531	9	3.09	0.57132	0.81489
GO_ENERGY_RESERVE_METABOLIC_PROCESS	69	-0.84776	0.25154	0.67934	0.84776	0.74846	1	6.9581	0.82549	0.90594	36	3.9348	0.79983	0.94256	33	5.9517	0.59923	0.83099
GO_ENSHEATHMENT_OF_NEURONS	84	1.7501	0.018341	0.12976	-1.7501	0.98166	1	9.3377	0.45628	0.6477	43	7.353	0.12882	0.42429	41	5.8354	0.81251	0.93837
GO_ENTERIC_NERVOUS_SYSTEM_DEVELOPMENT	10	0.12613	0.31696	0.76499	-0.12613	0.68304	1	0.78485	0.93852	0.97046	8	-0.5064	0.96906	0.99126	2	2.7678	0.20512	0.48895
GO_ENTEROENDOCRINE_CELL_DIFFERENTIATION	18	1.8294	0.081377	0.34111	-1.8294	0.91862	1	8.1141	0.0041178	0.034596	11	5.8208	0.030112	0.19159	7	5.7148	0.026691	0.15006
GO_ENTRAINMENT_OF_CIRCADIAN_CLOCK	25	-0.2136	0.2977	0.74213	0.2136	0.7023	1	8.1837	0.016806	0.087604	10	6.8978	0.0030258	0.050671	15	4.933	0.31493	0.61309
GO_ENTRAINMENT_OF_CIRCADIAN_CLOCK_BY_PHOTOPERIOD	18	-0.19182	0.3408	0.796	0.19182	0.6592	1	5.5374	0.18696	0.38449	7	4.9027	0.04721	0.24362	11	3.1724	0.65609	0.86922
GO_ENZYME_LINKED_RECEPTOR_PROTEIN_SIGNALING_PATHWAY	647	-3.4702	0.049529	0.2471	3.4702	0.95047	1	28.482	0.026221	0.11764	294	18.878	0.0064034	0.077285	353	21.331	0.39964	0.6944
GO_EPHRIN_RECEPTOR_SIGNALING_PATHWAY	82	-2.7106	0.59657	1	2.7106	0.40343	0.93452	10.119	0.24682	0.45206	33	6.6343	0.1486	0.45338	49	7.6453	0.54727	0.7999
GO_EPIBOLY	19	-0.96177	0.44094	0.91402	0.96177	0.55906	1	8.4358	0.0032425	0.029358	7	6.5533	0.0031722	0.052186	12	5.6097	0.098798	0.31861
GO_EPIDERMAL_CELL_DIFFERENTIATION	123	0.44422	0.038728	0.20951	-0.44422	0.96127	1	11.363	0.43225	0.62824	65	7.9509	0.26659	0.59255	58	8.13	0.62993	0.85262
GO_EPIDERMAL_GROWTH_FACTOR_RECEPTOR_SIGNALING_PATHWAY	50	0.65396	0.10883	0.41438	-0.65396	0.89117	1	7.5769	0.38177	0.58697	24	5.9915	0.14785	0.45278	26	4.7509	0.75955	0.91248
GO_EPIDERMIS_DEVELOPMENT	228	-2.8908	0.31808	0.76644	2.8908	0.68192	1	16.593	0.1612	0.35217	110	9.9301	0.27797	0.60529	118	13.477	0.1596	0.42017
GO_EPIDERMIS_MORPHOGENESIS	29	-1.6416	0.5415	1	1.6416	0.4585	0.98494	8.9602	0.010313	0.064989	13	5.5019	0.062586	0.28469	16	7.1036	0.029036	0.15746
GO_EPITHELIAL_CELL_APOPTOTIC_PROCESS	24	-1.7663	0.59323	1	1.7663	0.40677	0.93897	8.8608	0.0032676	0.029461	10	5.9448	0.016864	0.13689	14	6.5772	0.044006	0.20005
GO_EPITHELIAL_CELL_CELL_ADHESION	13	1.2492	0.13194	0.4671	-1.2492	0.86806	1	5.3459	0.1183	0.29333	7	4.607	0.069021	0.29741	6	2.8929	0.44797	0.73355
GO_EPITHELIAL_CELL_DEVELOPMENT	174	-1.3897	0.14267	0.48985	1.3897	0.85733	1	14.301	0.2438	0.4482	78	10.06	0.063526	0.28776	96	10.186	0.67034	0.87492
GO_EPITHELIAL_CELL_DIFFERENTIATION	451	-1.4523	0.020371	0.13926	1.4523	0.97963	1	23.577	0.06211	0.19965	212	16.549	0.0056072	0.07211	239	16.802	0.61133	0.83984
GO_EPITHELIAL_CELL_DIFFERENTIATION_INVOLVED_IN_KIDNEY_DEVELOPMENT	23	-2.9855	0.82762	1	2.9855	0.17238	0.56208	5.9055	0.22479	0.4276	12	1.3043	0.83573	0.95201	11	7.1771	0.0082152	0.069814
GO_EPITHELIAL_CELL_DIFFERENTIATION_INVOLVED_IN_PROSTATE_GLAND_DEVELOPMENT	10	1.5775	0.10762	0.41121	-1.5775	0.89238	1	5.8346	0.034745	0.1414	7	3.8863	0.15347	0.46157	3	4.7161	0.028403	0.15574
GO_EPITHELIAL_CELL_FATE_COMMITMENT	14	-2.4519	0.77851	1	2.4519	0.22149	0.66208	6.4945	0.03514	0.14144	5	3.6373	0.12626	0.41934	9	5.3889	0.074595	0.27183
GO_EPITHELIAL_CELL_MATURATION	15	1.3886	0.11796	0.43571	-1.3886	0.88204	1	4.2404	0.42172	0.62099	8	3.6821	0.22282	0.54959	7	2.271	0.67723	0.8797
GO_EPITHELIAL_CELL_MORPHOGENESIS	38	-3.8357	0.87106	1	3.8357	0.12894	0.47107	6.1876	0.50964	0.68904	13	2.7012	0.61053	0.85568	25	5.6807	0.46524	0.74265
GO_EPITHELIAL_CELL_PROLIFERATION	84	-2.8501	0.60943	1	2.8501	0.39057	0.91767	14.35	0.00028522	0.0052938	44	7.3741	0.14225	0.4454	40	13.061	9.8672e-06	0.00064369
GO_EPITHELIAL_CILIUM_MOVEMENT	15	-4.6773	0.97177	1	4.6773	0.028228	0.15931	4.3203	0.4009	0.60182	3	0.63423	0.71003	0.90429	12	4.5132	0.30773	0.60496
GO_EPITHELIAL_STRUCTURE_MAINTENANCE	19	-3.1068	0.84141	1	3.1068	0.15859	0.53488	7.4752	0.019312	0.096255	6	4.318	0.085138	0.34187	13	6.1035	0.066467	0.25418
GO_EPITHELIAL_TO_MESENCHYMAL_TRANSITION	53	-7.8473	0.99851	1	7.8473	0.0014926	0.014845	11.789	0.0010577	0.013904	19	3.3072	0.60448	0.85275	34	12.246	4.8061e-05	0.0018702
GO_EPITHELIAL_TO_MESENCHYMAL_TRANSITION_INVOLVED_IN_ENDOCARDIAL_CUSHION_FORMATION	11	-4.023	0.94408	1	4.023	0.055917	0.26193	5.7598	0.055127	0.18625	3	2.1333	0.34532	0.66696	8	5.4476	0.055448	0.22819
GO_EPITHELIAL_TUBE_BRANCHING_INVOLVED_IN_LUNG_MORPHOGENESIS	24	-4.5349	0.94872	1	4.5349	0.051275	0.24424	10.842	2.3817e-05	0.00093118	8	6.1156	0.010991	0.10685	16	8.9538	0.00062184	0.012654
GO_EPITHELIUM_DEVELOPMENT	867	-10.19	0.90968	1	10.19	0.09032	0.36935	34.192	0.00032713	0.0057874	370	19.291	0.045152	0.23791	497	28.515	0.0025194	0.032115
GO_EPOXYGENASE_P450_PATHWAY	16	2.7837	0.024176	0.15267	-2.7837	0.97582	1	2.8542	0.77725	0.87888	9	4.1141	0.18477	0.51085	7	-0.34974	0.9887	0.99873
GO_ERAD_PATHWAY	66	-4.2654	0.87604	1	4.2654	0.12396	0.4567	7.0664	0.76336	0.8705	20	4.3576	0.36964	0.68418	46	5.591	0.9168	0.98085
GO_ERBB2_SIGNALING_PATHWAY	37	-0.027867	0.22261	0.63505	0.027867	0.77739	1	6.228	0.47856	0.6634	17	4.8481	0.22699	0.55019	20	4.0012	0.7419	0.90457
GO_ERBB_SIGNALING_PATHWAY	73	0.74272	0.074782	0.32396	-0.74272	0.92522	1	9.3926	0.28334	0.49517	37	6.9533	0.14567	0.44973	36	6.3258	0.61179	0.84018
GO_ERK1_AND_ERK2_CASCADE	21	-0.52029	0.36474	0.82617	0.52029	0.63526	1	7.1743	0.047362	0.17012	12	3.8316	0.2859	0.61238	9	6.5346	0.012201	0.089311
GO_ERROR_FREE_TRANSLESION_SYNTHESIS	16	-5.639	0.98968	1	5.639	0.010317	0.073784	4.5494	0.3616	0.56801	2	0.51635	0.6703	0.88507	14	4.6683	0.36264	0.65821
GO_ERROR_PRONE_TRANSLESION_SYNTHESIS	17	-6.3183	0.99654	1	6.3183	0.0034609	0.030461	5.396	0.2212	0.42352	3	-0.36154	0.88209	0.96575	14	6.1135	0.08427	0.28782
GO_ERYTHROCYTE_DEVELOPMENT	23	-2.7507	0.79579	1	2.7507	0.20421	0.6282	4.118	0.66759	0.80671	11	0.5976	0.91497	0.97749	12	5.129	0.17264	0.44218
GO_ERYTHROCYTE_HOMEOSTASIS	69	-2.4324	0.55715	1	2.4324	0.44285	0.9698	10.301	0.097261	0.26101	35	4.9305	0.53802	0.8115	34	9.6715	0.015203	0.10187
GO_ERYTHROCYTE_MATURATION	10	-2.6091	0.83193	1	2.6091	0.16807	0.55182	2.2942	0.70502	0.83343	4	-0.1056	0.86975	0.96399	6	3.048	0.40671	0.70119
GO_ERYTHROSE_4_PHOSPHATE_PHOSPHOENOLPYRUVATE_FAMILY_AMINO_ACID_METABOLIC_PROCESS	9	-1.747	0.70769	1	1.747	0.29231	0.78443	4.5813	0.17095	0.36563	4	1.9335	0.42933	0.73711	5	4.4171	0.087145	0.29381
GO_ER_ASSOCIATED_UBIQUITIN_DEPENDENT_PROTEIN_CATABOLIC_PROCESS	54	-4.2695	0.89469	1	4.2695	0.10531	0.4087	6.0159	0.80697	0.89533	16	3.1484	0.57589	0.83591	38	5.1285	0.88557	0.96919
GO_ER_NUCLEUS_SIGNALING_PATHWAY	32	-5.7528	0.98666	1	5.7528	0.013343	0.090228	5.5642	0.52533	0.70149	8	0.78554	0.85451	0.96149	24	5.9714	0.35536	0.65463
GO_ER_TO_GOLGI_VESICLE_MEDIATED_TRANSPORT	155	-5.5417	0.89539	1	5.5417	0.10461	0.40637	6.472	0.99996	1	52	2.9388	0.9826	0.99543	103	5.8513	0.99995	1
GO_ESTABLISHMENT_OF_CELL_POLARITY	78	-5.2567	0.92824	1	5.2567	0.071762	0.3121	11.474	0.04655	0.16843	31	5.1797	0.39009	0.70649	47	10.574	0.024486	0.14125
GO_ESTABLISHMENT_OF_ENDOTHELIAL_BARRIER	28	0.3682	0.18473	0.57186	-0.3682	0.81527	1	5.7458	0.3648	0.57162	12	5.3687	0.06636	0.29308	16	2.9516	0.86378	0.9616
GO_ESTABLISHMENT_OF_ENDOTHELIAL_INTESTINAL_BARRIER	10	-0.6241	0.46741	0.94763	0.6241	0.53259	1	1.5694	0.84633	0.91721	3	2.2994	0.30734	0.6329	7	0.37051	0.96245	0.99061
GO_ESTABLISHMENT_OF_EPITHELIAL_CELL_POLARITY	16	-1.4165	0.56535	1	1.4165	0.43465	0.96681	5.4361	0.17399	0.36894	6	4.0269	0.11668	0.40548	10	3.757	0.43301	0.72213
GO_ESTABLISHMENT_OF_LOCALIZATION_BY_MOVEMENT_ALONG_MICROTUBULE	84	-7.2325	0.99434	1	7.2325	0.0056563	0.044967	10.673	0.15907	0.34914	27	4.0659	0.60158	0.85275	57	10.158	0.093691	0.30878
GO_ESTABLISHMENT_OF_LOCALIZATION_IN_CELL	1471	-18.004	0.99998	1	18.004	1.7923e-05	0.00032452	39.639	0.21001	0.40824	543	21.108	0.25781	0.583	928	33.761	0.53655	0.79444
GO_ESTABLISHMENT_OF_MITOCHONDRION_LOCALIZATION	16	-2.7771	0.80437	1	2.7771	0.19563	0.60949	3.887	0.5328	0.70763	6	0.94879	0.76012	0.92701	10	4.1818	0.32152	0.61876
GO_ESTABLISHMENT_OF_MITOTIC_SPINDLE_LOCALIZATION	20	-5.6287	0.98889	1	5.6287	0.011106	0.077708	6.4246	0.086439	0.2433	5	1.6518	0.55859	0.82345	15	6.4648	0.057776	0.23363
GO_ESTABLISHMENT_OF_MITOTIC_SPINDLE_ORIENTATION	17	-4.3624	0.95467	1	4.3624	0.045327	0.22416	5.42	0.21655	0.41742	5	1.6518	0.55859	0.82345	12	5.3849	0.12982	0.37443
GO_ESTABLISHMENT_OF_NUCLEUS_LOCALIZATION	10	2.6054	0.037566	0.2065	-2.6054	0.96243	1	4.5349	0.1708	0.36549	7	4.0306	0.13262	0.42916	3	2.1227	0.44924	0.73401
GO_ESTABLISHMENT_OF_PROTEIN_LOCALIZATION	1244	-16.527	0.99996	1	16.527	3.6582e-05	0.00059442	35.81	0.39124	0.59402	450	19.904	0.15918	0.47193	794	29.839	0.85907	0.96079
GO_ESTABLISHMENT_OF_PROTEIN_LOCALIZATION_TO_CHROMOSOME	11	-5.8839	0.9949	1	5.8839	0.0050958	0.04163	5.3398	0.093556	0.25555	2	-0.13466	0.79793	0.94256	9	5.9668	0.032146	0.16553
GO_ESTABLISHMENT_OF_PROTEIN_LOCALIZATION_TO_ENDOPLASMIC_RETICULUM	58	-11.037	1	1	11.037	1.3454e-06	3.0296e-05	10.14	0.041198	0.1554	9	1.0698	0.82804	0.94887	49	10.574	0.024094	0.13953
GO_ESTABLISHMENT_OF_PROTEIN_LOCALIZATION_TO_GOLGI	13	-0.42921	0.39159	0.86251	0.42921	0.60841	1	1.9228	0.86928	0.93166	6	1.3137	0.68496	0.89118	7	1.404	0.8559	0.95949
GO_ESTABLISHMENT_OF_PROTEIN_LOCALIZATION_TO_MEMBRANE	205	-6.8326	0.94747	1	6.8326	0.052529	0.24815	15.132	0.30242	0.5144	75	7.9554	0.38189	0.69766	130	12.96	0.40624	0.70065
GO_ESTABLISHMENT_OF_PROTEIN_LOCALIZATION_TO_ORGANELLE	287	-17.026	1	1	17.026	9.3134e-12	5.9021e-10	19.982	0.020937	0.10206	79	5.3258	0.92723	0.98123	208	20.189	0.0032013	0.037444
GO_ESTABLISHMENT_OF_PROTEIN_LOCALIZATION_TO_PLASMA_MEMBRANE	81	1.2206	0.038096	0.20761	-1.2206	0.9619	1	9.3381	0.4122	0.61154	37	8.3265	0.027569	0.18197	44	5.0345	0.95047	0.99
GO_ESTABLISHMENT_OF_PROTEIN_LOCALIZATION_TO_VACUOLE	30	-1.5877	0.55113	1	1.5877	0.44887	0.97416	3.6507	0.88988	0.94303	12	2.2815	0.64826	0.87218	18	2.8502	0.91081	0.97877
GO_ESTABLISHMENT_OF_SPINDLE_ORIENTATION	22	-5.2721	0.98415	1	5.2721	0.015847	0.10283	6.4643	0.14548	0.33156	6	1.9272	0.54111	0.81235	16	6.3998	0.082586	0.28513
GO_ESTABLISHMENT_OF_TISSUE_POLARITY	14	-5.819	0.99304	1	5.819	0.0069563	0.053666	4.6814	0.27404	0.48393	3	-0.78396	0.92697	0.98123	11	5.6907	0.086982	0.29381
GO_ESTABLISHMENT_OR_MAINTENANCE_OF_BIPOLAR_CELL_POLARITY	33	-2.0682	0.61116	1	2.0682	0.38884	0.91459	6.2285	0.37134	0.5768	12	4.2432	0.20707	0.53411	21	4.6003	0.63178	0.8534
GO_ESTABLISHMENT_OR_MAINTENANCE_OF_CELL_POLARITY	125	-4.0912	0.7449	1	4.0912	0.2551	0.72183	12.753	0.15864	0.34838	53	6.9465	0.3362	0.6606	72	10.843	0.1513	0.40904
GO_ESTABLISHMENT_OR_MAINTENANCE_OF_EPITHELIAL_CELL_APICAL_BASAL_POLARITY	27	-1.1993	0.45987	0.93922	1.1993	0.54013	1	5.2844	0.50196	0.68282	10	4.1849	0.16469	0.4807	17	3.45	0.77598	0.92294
GO_ESTABLISHMENT_OR_MAINTENANCE_OF_MONOPOLAR_CELL_POLARITY	14	-3.175	0.8709	1	3.175	0.1291	0.47107	7.3029	0.0094033	0.060806	4	4.5947	0.030119	0.19159	10	5.7349	0.061671	0.24361
GO_ESTABLISHMENT_OR_MAINTENANCE_OF_TRANSMEMBRANE_ELECTROCHEMICAL_GRADIENT	13	3.5922	0.010929	0.090278	-3.5922	0.98907	1	3.8675	0.42567	0.6226	10	3.8282	0.22882	0.55149	3	1.0615	0.72562	0.89673
GO_ESTROGEN_BIOSYNTHETIC_PROCESS	9	-0.35713	0.43952	0.91363	0.35713	0.56048	1	1.4561	0.85568	0.9231	4	1.0468	0.65124	0.87444	5	1.0172	0.84848	0.9553
GO_ESTROGEN_METABOLIC_PROCESS	18	-0.018761	0.31041	0.75807	0.018761	0.68959	1	4.555	0.41263	0.61169	8	3.8118	0.19929	0.5271	10	2.7017	0.71341	0.89312
GO_ESTROUS_CYCLE	19	0.91117	0.12472	0.452	-0.91117	0.87528	1	8.156	0.0056759	0.043898	11	5.6774	0.036736	0.2123	8	5.912	0.027117	0.15188
GO_ETHANOLAMINE_CONTAINING_COMPOUND_METABOLIC_PROCESS	78	5.4021	4.5451e-05	0.0014199	-5.4021	0.99995	1	10.453	0.15342	0.34234	51	8.6812	0.066516	0.29308	27	5.8352	0.48974	0.762
GO_ETHANOL_METABOLIC_PROCESS	14	3.2882	0.017095	0.12433	-3.2882	0.9829	1	5.6683	0.10402	0.27053	8	5.7323	0.020183	0.15098	6	2.0394	0.67293	0.87668
GO_ETHER_METABOLIC_PROCESS	11	-1.0971	0.52005	0.99636	1.0971	0.47995	1	1.8619	0.83684	0.91243	4	1.1457	0.62757	0.86298	7	1.4679	0.84559	0.95397
GO_EXCITATORY_POSTSYNAPTIC_POTENTIAL	23	-0.42083	0.36485	0.82617	0.42083	0.63515	1	3.2792	0.83925	0.91378	12	1.759	0.75788	0.92649	11	2.9045	0.72213	0.89672
GO_EXCRETION	42	5.0539	0.00014178	0.0035335	-5.0539	0.99986	1	8.6076	0.086224	0.24316	29	7.2268	0.053839	0.26243	13	4.6779	0.30648	0.60365
GO_EXECUTION_PHASE_OF_APOPTOSIS	53	-0.050512	0.17717	0.55933	0.050512	0.82283	1	8.8948	0.13535	0.31668	23	7.0544	0.034563	0.20455	30	5.6458	0.63114	0.85328
GO_EXIT_FROM_MITOSIS	10	0.011572	0.33871	0.79322	-0.011572	0.66129	1	2.9605	0.53818	0.71303	6	1.7076	0.59432	0.84994	4	2.5895	0.42358	0.71461
GO_EXOCRINE_SYSTEM_DEVELOPMENT	45	-2.4461	0.65555	1	2.4461	0.34445	0.85696	9.2981	0.042108	0.15754	20	5.0087	0.22336	0.54959	25	7.9948	0.045144	0.2031
GO_EXOCYTOSIS	281	0.4768	0.0081999	0.076606	-0.4768	0.9918	1	16.711	0.54908	0.71977	144	11.258	0.29227	0.61705	137	12.39	0.66512	0.8726
GO_EXOGENOUS_DRUG_CATABOLIC_PROCESS	10	1.3183	0.13502	0.47272	-1.3183	0.86498	1	0.36021	0.96599	0.9855	7	0.31318	0.89731	0.97486	3	0.17926	0.88575	0.96919
GO_EXPLORATION_BEHAVIOR	23	1.8603	0.067691	0.30209	-1.8603	0.93231	1	3.9737	0.70169	0.83116	12	3.9335	0.26515	0.59194	11	1.6377	0.92993	0.98445
GO_EXTRACELLULAR_FIBRIL_ORGANIZATION	11	-2.9497	0.84736	1	2.9497	0.15264	0.52038	4.7554	0.17552	0.37094	3	2.3521	0.29568	0.62073	8	4.1358	0.25476	0.54966
GO_EXTRACELLULAR_MATRIX_ASSEMBLY	14	-1.5108	0.6157	1	1.5108	0.3843	0.90776	4.1398	0.40539	0.60514	7	1.5029	0.69305	0.89687	7	4.3517	0.16229	0.42523
GO_EXTRACELLULAR_MATRIX_DISASSEMBLY	70	-8.7325	0.99962	1	8.7325	0.00037879	0.0046675	15.265	4.8205e-06	0.00028066	22	6.4713	0.058374	0.27552	48	14.053	1.1137e-05	0.00071601
GO_EXTRACELLULAR_REGULATION_OF_SIGNAL_TRANSDUCTION	13	-0.33306	0.37319	0.83567	0.33306	0.62681	1	5.2638	0.12962	0.30891	6	3.4016	0.21009	0.5371	7	4.024	0.22437	0.51046
GO_EXTRACELLULAR_STRUCTURE_ORGANIZATION	283	-15.508	1	1	15.508	7.9526e-09	3.0152e-07	26.503	8.4412e-11	2.8804e-08	98	10.458	0.10663	0.38545	185	25.169	1.5404e-12	6.2122e-10
GO_EXTRINSIC_APOPTOTIC_SIGNALING_PATHWAY	94	-0.81692	0.17384	0.55122	0.81692	0.82616	1	12.637	0.029986	0.12807	43	8.8506	0.016452	0.13545	51	9.0298	0.21832	0.50348
GO_EXTRINSIC_APOPTOTIC_SIGNALING_PATHWAY_VIA_DEATH_DOMAIN_RECEPTORS	39	0.15527	0.19214	0.58419	-0.15527	0.80786	1	7.045	0.30752	0.51849	18	5.2756	0.16293	0.47861	21	4.7164	0.6002	0.83151
GO_EYELID_DEVELOPMENT_IN_CAMERA_TYPE_EYE	13	-4.5311	0.96269	1	4.5311	0.037305	0.19584	5.3804	0.11375	0.28638	3	1.5395	0.49159	0.7856	10	5.2914	0.10874	0.33706
GO_EYE_DEVELOPMENT	306	-7.0339	0.90643	1	7.0339	0.093574	0.3777	20.151	0.040171	0.15352	137	9.5928	0.66262	0.88079	169	18.478	0.0024281	0.031596
GO_EYE_MORPHOGENESIS	131	-5.7263	0.93099	1	5.7263	0.069009	0.3046	13.083	0.15015	0.33845	58	5.1608	0.82488	0.94818	73	12.925	0.0090182	0.073463
GO_EYE_PHOTORECEPTOR_CELL_DEVELOPMENT	28	-1.2551	0.47482	0.953	1.2551	0.52518	1	5.0684	0.54365	0.71646	13	3.0007	0.53456	0.81002	15	4.1313	0.53567	0.79394
GO_EYE_PHOTORECEPTOR_CELL_DIFFERENTIATION	39	-1.2061	0.43102	0.90517	1.2061	0.56898	1	6.4754	0.45045	0.64292	20	3.5376	0.58172	0.84174	19	5.6478	0.29244	0.59073
GO_FACE_DEVELOPMENT	44	-7.379	0.9986	1	7.379	0.0013989	0.014124	7.2803	0.36262	0.5692	11	0.76166	0.89794	0.97499	33	7.9669	0.13195	0.37716
GO_FATTY_ACID_BETA_OXIDATION	46	9.2641	4.3945e-09	5.2686e-07	-9.2641	1	1	11.718	0.00065422	0.0098711	34	11.732	1.9618e-05	0.0021339	12	3.1951	0.67099	0.87518
GO_FATTY_ACID_BETA_OXIDATION_USING_ACYL_COA_DEHYDROGENASE	16	5.5429	0.00036339	0.0075314	-5.5429	0.99964	1	6.238	0.071197	0.21662	13	6.0639	0.028886	0.1867	3	1.783	0.54189	0.7999
GO_FATTY_ACID_BETA_OXIDATION_USING_ACYL_COA_OXIDASE	11	3.0228	0.017097	0.12433	-3.0228	0.9829	1	5.036	0.13173	0.31133	7	4.9459	0.044551	0.2362	4	1.8086	0.63606	0.85605
GO_FATTY_ACID_BIOSYNTHETIC_PROCESS	103	-1.587	0.31429	0.76145	1.587	0.68571	1	12.425	0.07935	0.23203	46	8.6066	0.047194	0.24362	57	8.9707	0.31545	0.61309
GO_FATTY_ACID_CATABOLIC_PROCESS	66	7.7426	2.772e-07	2.0495e-05	-7.7426	1	1	11.764	0.0083158	0.056147	43	11.943	1.3301e-05	0.0018968	23	3.5975	0.88611	0.96919
GO_FATTY_ACID_DERIVATIVE_BIOSYNTHETIC_PROCESS	40	0.25179	0.18962	0.57947	-0.25179	0.81038	1	7.8543	0.14658	0.33261	22	5.247	0.22326	0.54959	18	5.9077	0.20434	0.48735
GO_FATTY_ACID_DERIVATIVE_METABOLIC_PROCESS	85	1.7263	0.017987	0.12821	-1.7263	0.98201	1	12.076	0.030364	0.12877	45	9.4943	0.0067979	0.079297	40	7.5334	0.36127	0.65733
GO_FATTY_ACID_DERIVATIVE_TRANSPORT	20	-0.14227	0.29582	0.73973	0.14227	0.70418	1	4.2005	0.54787	0.71967	8	3.8612	0.19074	0.51758	12	2.2702	0.86557	0.9616
GO_FATTY_ACID_ELONGATION	10	-1.1313	0.57334	1	1.1313	0.42666	0.95638	2.2877	0.70651	0.83343	5	0.47913	0.81865	0.94633	5	2.7561	0.424	0.71461
GO_FATTY_ACID_HOMEOSTASIS	11	-1.2983	0.56204	1	1.2983	0.43796	0.96805	3.8605	0.36671	0.57299	4	2.3033	0.33927	0.66355	7	3.0982	0.45439	0.73632
GO_FATTY_ACID_METABOLIC_PROCESS	268	3.3557	4.74e-05	0.0014602	-3.3557	0.99995	1	19.725	0.013489	0.077211	140	15.929	0.00011061	0.0065565	128	11.883	0.68411	0.88215
GO_FATTY_ACID_TRANSPORT	54	3.103	0.0060999	0.062348	-3.103	0.9939	1	9.6453	0.073554	0.2217	29	8.7769	0.004897	0.067116	25	4.7226	0.71835	0.89511
GO_FATTY_ACYL_COA_METABOLIC_PROCESS	43	-4.4416	0.92316	1	4.4416	0.076843	0.32714	8.2852	0.13684	0.31883	17	3.4165	0.54763	0.81683	26	7.8923	0.072347	0.26744
GO_FAT_CELL_DIFFERENTIATION	95	-0.52176	0.16143	0.52888	0.52176	0.83857	1	10.28	0.36284	0.5692	43	7.5733	0.1004	0.3752	52	7.0087	0.75983	0.91248
GO_FAT_SOLUBLE_VITAMIN_METABOLIC_PROCESS	32	0.59407	0.13865	0.48086	-0.59407	0.86135	1	4.0479	0.84429	0.91616	15	4.2076	0.28928	0.61347	17	1.6013	0.97945	0.99501
GO_FC_EPSILON_RECEPTOR_SIGNALING_PATHWAY	114	-5.1404	0.90867	1	5.1404	0.09133	0.37169	9.4425	0.79494	0.88878	35	5.6923	0.35424	0.67266	79	7.5541	0.94384	0.98858
GO_FC_GAMMA_RECEPTOR_SIGNALING_PATHWAY	69	0.69377	0.072018	0.31506	-0.69377	0.92798	1	10.074	0.12589	0.30467	35	7.3514	0.081351	0.3327	34	6.8928	0.38514	0.67979
GO_FC_RECEPTOR_SIGNALING_PATHWAY	168	-3.4573	0.54987	1	3.4573	0.45013	0.9761	13.308	0.4135	0.61245	64	9.1194	0.085674	0.34215	104	9.7601	0.87089	0.96485
GO_FEAR_RESPONSE	28	0.19197	0.20986	0.61451	-0.19197	0.79014	1	4.2012	0.75567	0.86507	16	2.0778	0.80409	0.94332	12	4.0182	0.44137	0.72868
GO_FEEDING_BEHAVIOR	84	3.3319	0.0018468	0.026258	-3.3319	0.99815	1	6.9808	0.92766	0.9646	51	5.7581	0.61451	0.85621	33	3.9793	0.94417	0.98858
GO_FEMALE_GAMETE_GENERATION	84	-2.5146	0.54189	1	2.5146	0.45811	0.98457	10.495	0.1895	0.3872	37	6.0784	0.30658	0.63247	47	8.6371	0.26007	0.55653
GO_FEMALE_GENITALIA_DEVELOPMENT	14	-2.9517	0.84575	1	2.9517	0.15425	0.52271	3.4563	0.58571	0.74876	8	-0.88017	0.98222	0.99543	6	6.296	0.0073693	0.06452
GO_FEMALE_MEIOTIC_DIVISION	21	-7.3362	0.99921	1	7.3362	0.00078939	0.0088205	9.1426	0.0017677	0.019653	4	3.1748	0.16566	0.48182	17	8.6215	0.0023066	0.030489
GO_FEMALE_SEX_DIFFERENTIATION	105	-5.1438	0.90962	1	5.1438	0.090383	0.36935	12.485	0.073347	0.2217	50	4.6666	0.81479	0.94573	55	12.801	0.0012944	0.020729
GO_FERTILIZATION	125	-3.0368	0.54535	1	3.0368	0.45465	0.97953	8.1667	0.97363	0.98993	66	2.2149	0.99922	0.99997	59	9.5444	0.24751	0.54059
GO_FIBRIL_ORGANIZATION	17	-1.2399	0.53255	1	1.2399	0.46745	0.99327	7.0853	0.030215	0.12851	7	4.8896	0.048046	0.245	10	5.1472	0.12856	0.37321
GO_FIBRINOLYSIS	21	-0.81814	0.42362	0.89871	0.81814	0.57638	1	3.7491	0.69043	0.82135	9	2.6572	0.49403	0.78715	12	2.6584	0.79598	0.93202
GO_FIBROBLAST_GROWTH_FACTOR_RECEPTOR_SIGNALING_PATHWAY	80	-4.2386	0.84487	1	4.2386	0.15513	0.52491	8.9277	0.50115	0.68256	30	4.3	0.61372	0.85621	50	7.962	0.47482	0.74957
GO_FILOPODIUM_ASSEMBLY	16	1.2255	0.11885	0.43751	-1.2255	0.88115	1	4.0875	0.48013	0.66496	9	3.4159	0.31756	0.64134	7	2.3065	0.66833	0.8742
GO_FLAVONOID_METABOLIC_PROCESS	18	7.9118	6.4519e-06	0.00029205	-7.9118	0.99999	1	7.89	0.0063911	0.047393	14	8.733	0.00032411	0.012774	4	0.39926	0.90719	0.97696
GO_FLUID_TRANSPORT	25	-0.18758	0.29296	0.73505	0.18758	0.70704	1	4.0049	0.71697	0.83962	15	1.4903	0.86798	0.96391	10	4.5071	0.24537	0.53859
GO_FOLIC_ACID_CONTAINING_COMPOUND_BIOSYNTHETIC_PROCESS	10	-6.677	0.99903	1	6.677	0.00096594	0.010451	6.797	0.0070423	0.050497	2	0.63398	0.64417	0.86853	8	7.2823	0.0018586	0.02651
GO_FOLIC_ACID_CONTAINING_COMPOUND_METABOLIC_PROCESS	24	-7.5992	0.99926	1	7.5992	0.00074024	0.0083343	7.847	0.021172	0.10276	6	0.8083	0.78621	0.9384	18	8.5942	0.0031218	0.036831
GO_FOLIC_ACID_METABOLIC_PROCESS	13	-7.3837	0.99935	1	7.3837	0.00065426	0.0074418	7.6953	0.002832	0.027203	2	1.176	0.51675	0.8005	11	7.8643	0.0019892	0.027436
GO_FOREBRAIN_CELL_MIGRATION	54	-0.93276	0.3267	0.77651	0.93276	0.6733	1	6.6725	0.67281	0.80949	30	2.7645	0.88927	0.97	24	6.9179	0.14741	0.40414
GO_FOREBRAIN_DEVELOPMENT	334	-5.4941	0.65279	1	5.4941	0.34721	0.86047	18.658	0.41059	0.61019	156	9.337	0.81821	0.94633	178	16.816	0.082732	0.28513
GO_FOREBRAIN_GENERATION_OF_NEURONS	62	-0.80621	0.27606	0.70998	0.80621	0.72394	1	7.4518	0.61606	0.77221	33	4.1902	0.6813	0.89061	29	6.4259	0.39252	0.68687
GO_FOREBRAIN_MORPHOGENESIS	14	-1.0294	0.52084	0.99636	1.0294	0.47916	1	2.5564	0.79298	0.88785	7	0.88765	0.81554	0.94596	7	2.7276	0.55678	0.80648
GO_FOREBRAIN_NEURON_DEVELOPMENT	33	0.0376	0.22661	0.63958	-0.0376	0.77339	1	5.8523	0.46593	0.65429	18	3.4928	0.56184	0.82548	15	4.8542	0.33516	0.63159
GO_FOREBRAIN_NEURON_FATE_COMMITMENT	12	1.8057	0.08076	0.3399	-1.8057	0.91924	1	1.9093	0.84379	0.91584	7	2.57	0.42906	0.73711	5	-0.082941	0.96429	0.99086
GO_FOREBRAIN_REGIONALIZATION	23	-1.4227	0.56298	1	1.4227	0.43702	0.96689	5.1748	0.39361	0.59592	10	2.8898	0.44805	0.74879	13	4.3487	0.39142	0.68575
GO_FORELIMB_MORPHOGENESIS	36	-2.4554	0.67135	1	2.4554	0.32865	0.83811	5.5261	0.62596	0.77746	17	1.9605	0.84205	0.95673	19	5.7522	0.26787	0.5661
GO_FORMATION_OF_PRIMARY_GERM_LAYER	105	-8.4279	0.99866	1	8.4279	0.0013354	0.013572	13.948	0.0076971	0.053686	34	5.9542	0.29446	0.61932	71	12.841	0.0070683	0.0636
GO_FORMATION_OF_TRANSLATION_PREINITIATION_COMPLEX	18	-10.806	1	1	10.806	9.4199e-07	2.1878e-05	9.6814	0.00010424	0.0025689	1	0.1971	0.65172	0.87444	17	9.9142	9.5479e-05	0.0031481
GO_FRUCTOSE_METABOLIC_PROCESS	15	-2.6185	0.80451	1	2.6185	0.19549	0.60949	4.7889	0.28613	0.49736	4	2.9577	0.2025	0.52946	11	3.8087	0.48277	0.75637
GO_FUCOSE_METABOLIC_PROCESS	15	-2.1479	0.73167	1	2.1479	0.26833	0.74556	4.4932	0.35691	0.56445	6	1.8562	0.55844	0.82345	9	4.285	0.25351	0.54803
GO_FUCOSYLATION	22	-1.9588	0.6719	1	1.9588	0.3281	0.83792	6.2218	0.18434	0.38212	10	2.9433	0.43427	0.73932	12	5.7374	0.083797	0.28682
GO_FUSION_OF_SPERM_TO_EGG_PLASMA_MEMBRANE	8	3.8474	0.010434	0.088327	-3.8474	0.98957	1	4.0634	0.19922	0.39747	6	4.4125	0.076422	0.31844	2	0.48424	0.78923	0.93054
GO_G1_DNA_DAMAGE_CHECKPOINT	70	-10.227	0.99998	1	10.227	1.7306e-05	0.00031592	11.411	0.02663	0.11861	16	2.9729	0.61806	0.85819	54	11.374	0.014151	0.097323
GO_G2_DNA_DAMAGE_CHECKPOINT	31	-8.2463	0.99957	1	8.2463	0.0004307	0.0051638	7.0574	0.16759	0.36106	5	0.12492	0.873	0.96406	26	7.6514	0.09807	0.31755
GO_GABAERGIC_NEURON_DIFFERENTIATION	14	-0.57659	0.4304	0.90444	0.57659	0.5696	1	2.9066	0.72012	0.84175	8	1.2771	0.77258	0.93394	6	2.9653	0.4286	0.71868
GO_GALACTOSE_METABOLIC_PROCESS	13	0.6671	0.20462	0.60639	-0.6671	0.79538	1	6.6338	0.020115	0.099256	6	5.7141	0.012797	0.11523	7	3.7502	0.28523	0.58266
GO_GAMETE_GENERATION	507	-9.7945	0.98608	1	9.7945	0.013922	0.093288	21.299	0.79687	0.88967	224	8.1059	0.99891	0.99997	283	21.296	0.029559	0.159
GO_GAMMA_AMINOBUTYRIC_ACID_SIGNALING_PATHWAY	22	3.8203	0.0057778	0.059884	-3.8203	0.99422	1	5.3253	0.37514	0.58044	16	4.3174	0.29645	0.62084	6	3.1469	0.38091	0.6764
GO_GANGLION_DEVELOPMENT	13	-4.8646	0.97442	1	4.8646	0.025575	0.14811	5.5194	0.096717	0.26081	4	0.58831	0.75228	0.92308	9	6.2413	0.020484	0.12621
GO_GANGLIOSIDE_BIOSYNTHETIC_PROCESS	17	2.4495	0.034307	0.1924	-2.4495	0.96569	1	5.3219	0.23593	0.43961	12	3.8932	0.27325	0.60071	5	3.7818	0.18083	0.4563
GO_GANGLIOSIDE_METABOLIC_PROCESS	24	-0.051302	0.26457	0.69569	0.051302	0.73543	1	6.7711	0.097086	0.26092	14	3.7537	0.36755	0.68275	10	6.0482	0.039352	0.1869
GO_GASTRULATION	144	-8.3836	0.99615	1	8.3836	0.0038462	0.032811	14.327	0.064996	0.20656	49	6.2073	0.4557	0.75455	95	13.182	0.046522	0.20658
GO_GASTRULATION_WITH_MOUTH_FORMING_SECOND	27	-2.4876	0.70857	1	2.4876	0.29143	0.78287	5.3691	0.47971	0.66459	11	2.3807	0.6034	0.85275	16	5.0007	0.35217	0.65185
GO_GAS_TRANSPORT	14	1.1499	0.14845	0.50193	-1.1499	0.85155	1	4.2215	0.38442	0.58844	8	3.3205	0.29609	0.62073	6	2.6142	0.52319	0.78653
GO_GDP_METABOLIC_PROCESS	13	-0.95266	0.495	0.97288	0.95266	0.505	1	3.9338	0.40825	0.60792	3	4.6255	0.023864	0.16696	10	1.9517	0.86075	0.96107
GO_GENERATION_OF_PRECURSOR_METABOLITES_AND_ENERGY	260	0.49295	0.0077928	0.074047	-0.49295	0.99221	1	12.962	0.982	0.99312	132	9.2313	0.67759	0.88733	128	9.0995	0.99176	0.99896
GO_GENETIC_IMPRINTING	17	-4.4382	0.95828	1	4.4382	0.041724	0.21268	3.3639	0.71449	0.83875	5	-0.89873	0.96459	0.99017	12	4.5839	0.29012	0.589
GO_GENE_SILENCING	172	-13.348	1	1	13.348	2.0696e-07	5.6299e-06	14.42	0.19492	0.39339	43	3.6892	0.90615	0.97568	129	14.521	0.10288	0.32715
GO_GENE_SILENCING_BY_RNA	117	-11.005	0.99999	1	11.005	7.3686e-06	0.00014658	12.663	0.11315	0.2855	29	3.8555	0.69509	0.8973	88	12.388	0.074559	0.27183
GO_GENITALIA_DEVELOPMENT	39	-1.4946	0.48956	0.96906	1.4946	0.51044	1	5.6651	0.66051	0.80278	23	1.2436	0.96482	0.99017	16	7.3535	0.018982	0.11927
GO_GERM_CELL_DEVELOPMENT	186	-6.1598	0.91118	1	6.1598	0.088819	0.36448	11.645	0.91557	0.95838	76	4.3489	0.97696	0.99342	110	11.528	0.53397	0.79273
GO_GLANDULAR_EPITHELIAL_CELL_DEVELOPMENT	17	-1.0617	0.49591	0.97381	1.0617	0.50409	1	6.3809	0.078538	0.2308	8	3.5796	0.24248	0.56948	9	5.3948	0.074011	0.27103
GO_GLANDULAR_EPITHELIAL_CELL_DIFFERENTIATION	37	1.8969	0.03687	0.2035	-1.8969	0.96313	1	11.232	0.00040202	0.0068067	22	7.9056	0.0059605	0.074229	15	8.0658	0.0033148	0.037996
GO_GLAND_DEVELOPMENT	371	-5.4827	0.62307	1	5.4827	0.37693	0.90139	22.625	0.012404	0.073074	164	13.297	0.083939	0.3403	207	18.453	0.048099	0.21027
GO_GLAND_MORPHOGENESIS	92	-4.7452	0.88603	1	4.7452	0.11397	0.42868	14.544	0.00056	0.008809	37	8.1962	0.033184	0.19955	55	12.087	0.0056595	0.054696
GO_GLIAL_CELL_DEVELOPMENT	69	-3.0861	0.68413	1	3.0861	0.31587	0.82029	9.6416	0.19574	0.39418	30	4.5561	0.55301	0.81954	39	8.8286	0.10852	0.33688
GO_GLIAL_CELL_DIFFERENTIATION	128	-3.1565	0.5652	1	3.1565	0.4348	0.96681	10.384	0.7337	0.85137	61	4.5089	0.91437	0.97749	67	10.05	0.25568	0.55111
GO_GLIAL_CELL_FATE_COMMITMENT	11	-0.17248	0.33131	0.78342	0.17248	0.66869	1	2.1035	0.79438	0.88852	7	0.5593	0.86623	0.96343	4	2.7484	0.38105	0.6764
GO_GLIAL_CELL_MIGRATION	30	-2.3785	0.70179	1	2.3785	0.29821	0.79166	8.8707	0.011474	0.069249	15	4.0531	0.32261	0.64624	15	8.492	0.0012695	0.020552
GO_GLIOGENESIS	160	-4.2198	0.68568	1	4.2198	0.31432	0.81931	13.131	0.41718	0.61626	76	5.614	0.88592	0.96881	84	12.783	0.03714	0.17908
GO_GLOBAL_GENOME_NUCLEOTIDE_EXCISION_REPAIR	30	-9.8211	0.99999	1	9.8211	8.381e-06	0.00016357	8.2199	0.033042	0.137	2	0.3548	0.70485	0.90035	28	8.4135	0.040874	0.19146
GO_GLOMERULAR_EPITHELIUM_DEVELOPMENT	18	-3.2121	0.85599	1	3.2121	0.14401	0.50105	4.4314	0.44562	0.63939	10	-0.052336	0.96315	0.98986	8	6.7057	0.0063793	0.059826
GO_GLOMERULUS_DEVELOPMENT	47	-4.0388	0.87307	1	4.0388	0.12693	0.46457	11.631	0.0010392	0.01372	22	4.9959	0.27571	0.60223	25	11.261	3.7257e-05	0.0015446
GO_GLUCAN_BIOSYNTHETIC_PROCESS	24	-0.12833	0.27744	0.71182	0.12833	0.72256	1	5.3622	0.3669	0.57309	11	4.1273	0.20466	0.53162	13	3.4892	0.62753	0.85112
GO_GLUCAN_METABOLIC_PROCESS	56	-0.055954	0.17801	0.56043	0.055954	0.82199	1	6.0063	0.82369	0.90523	29	3.9729	0.66877	0.88389	27	4.5326	0.81406	0.93951
GO_GLUCOCORTICOID_BIOSYNTHETIC_PROCESS	9	0.87803	0.21969	0.63067	-0.87803	0.78031	1	1.8357	0.79297	0.88785	4	2.436	0.30879	0.63433	5	0.28395	0.93884	0.98719
GO_GLUCOCORTICOID_METABOLIC_PROCESS	14	0.48367	0.2394	0.65879	-0.48367	0.7606	1	2.1872	0.85613	0.92314	7	1.9438	0.58792	0.84499	7	1.1493	0.89232	0.97073
GO_GLUCOSAMINE_CONTAINING_COMPOUND_METABOLIC_PROCESS	24	-2.3588	0.70359	1	2.3588	0.29641	0.7901	6.5654	0.12334	0.30063	11	2.6814	0.52987	0.80814	13	6.4541	0.040252	0.18968
GO_GLUCOSE_6_PHOSPHATE_METABOLIC_PROCESS	20	-5.7605	0.99073	1	5.7605	0.0092732	0.067436	5.9308	0.15064	0.33924	5	0.73612	0.77128	0.93292	15	6.4233	0.06128	0.24293
GO_GLUCOSE_CATABOLIC_PROCESS	25	-4.5456	0.9604	1	4.5456	0.039603	0.20499	3.3945	0.8335	0.91104	8	-0.93206	0.9836	0.99576	17	4.7558	0.44111	0.72868
GO_GLUCOSE_IMPORT	10	-0.33757	0.40811	0.88178	0.33757	0.59189	1	5.2246	0.079327	0.23203	6	2.8348	0.32402	0.64671	4	4.789	0.043129	0.19736
GO_GLUCOSE_METABOLIC_PROCESS	111	-1.5494	0.27376	0.70647	1.5494	0.72624	1	10.477	0.5172	0.69585	49	6.6911	0.33734	0.66166	62	8.0704	0.66533	0.8726
GO_GLUTAMATE_METABOLIC_PROCESS	23	-3.2465	0.85907	1	3.2465	0.14093	0.49344	4.0972	0.67261	0.80947	8	0.84093	0.84642	0.95853	15	4.4593	0.44265	0.72968
GO_GLUTAMATE_RECEPTOR_SIGNALING_PATHWAY	38	1.4404	0.062103	0.28514	-1.4404	0.9379	1	7.5876	0.18802	0.38561	23	5.4891	0.20031	0.52838	15	5.2798	0.23298	0.52303
GO_GLUTAMATE_SECRETION	27	0.70608	0.14411	0.49326	-0.70608	0.85589	1	6.6075	0.19315	0.39088	14	4.7957	0.16324	0.47903	13	4.5457	0.33965	0.63708
GO_GLUTAMINE_FAMILY_AMINO_ACID_BIOSYNTHETIC_PROCESS	16	-3.7007	0.90785	1	3.7007	0.092147	0.37364	4.6046	0.34805	0.55658	6	0.74758	0.79695	0.94256	10	5.2454	0.11482	0.34983
GO_GLUTAMINE_FAMILY_AMINO_ACID_CATABOLIC_PROCESS	21	-1.4521	0.55308	1	1.4521	0.44692	0.97277	4.4304	0.52625	0.70208	8	2.5931	0.46855	0.76635	13	3.5968	0.59874	0.83099
GO_GLUTAMINE_FAMILY_AMINO_ACID_METABOLIC_PROCESS	56	-6.4326	0.98807	1	6.4326	0.011928	0.081654	8.7195	0.18443	0.38213	19	2.2119	0.81724	0.94607	37	9.1421	0.045916	0.20491
GO_GLUTAMINE_METABOLIC_PROCESS	22	-8.2575	0.99988	1	8.2575	0.00011536	0.0016454	8.5355	0.0082499	0.056044	4	1.0554	0.6492	0.87317	18	8.9388	0.0014436	0.022009
GO_GLUTATHIONE_DERIVATIVE_METABOLIC_PROCESS	20	4.5984	0.001461	0.022425	-4.5984	0.99854	1	5.8934	0.15654	0.34618	12	6.8522	0.0080003	0.089271	8	0.92604	0.94815	0.98954
GO_GLUTATHIONE_METABOLIC_PROCESS	53	0.23809	0.14222	0.48905	-0.23809	0.85778	1	8.9426	0.12838	0.30788	23	7.3999	0.02101	0.15532	30	5.4068	0.69268	0.88359
GO_GLYCERALDEHYDE_3_PHOSPHATE_METABOLIC_PROCESS	17	-5.4814	0.98837	1	5.4814	0.011635	0.080204	6.9075	0.039131	0.15134	4	2.3293	0.33321	0.65754	13	6.607	0.031821	0.1649
GO_GLYCEROLIPID_BIOSYNTHETIC_PROCESS	197	-0.84451	0.076784	0.32909	0.84451	0.92322	1	17.38	0.011539	0.06955	94	11.766	0.017597	0.13892	103	12.796	0.1636	0.42747
GO_GLYCEROLIPID_CATABOLIC_PROCESS	33	0.4286	0.17316	0.55065	-0.4286	0.82684	1	7.2816	0.15675	0.34618	18	4.6017	0.29038	0.61513	15	5.7595	0.14208	0.39465
GO_GLYCEROLIPID_METABOLIC_PROCESS	329	0.89676	0.0018405	0.026258	-0.89676	0.99816	1	22.156	0.0040521	0.034173	170	15.316	0.0048509	0.067116	159	16.034	0.067573	0.25686
GO_GLYCEROPHOSPHOLIPID_CATABOLIC_PROCESS	12	-0.61262	0.43811	0.912	0.61262	0.56189	1	5.2851	0.12091	0.29715	4	4.7087	0.025475	0.17301	8	3.1433	0.51894	0.78384
GO_GLYCEROPHOSPHOLIPID_METABOLIC_PROCESS	276	-0.26956	0.02148	0.1435	0.26956	0.97852	1	19.445	0.030466	0.12891	136	13.341	0.011482	0.11035	140	14.153	0.24925	0.54214
GO_GLYCINE_METABOLIC_PROCESS	15	-2.7009	0.8159	1	2.7009	0.1841	0.58623	3.9754	0.49198	0.67505	5	1.7434	0.53499	0.81002	10	3.6362	0.46617	0.74386
GO_GLYCOLIPID_BIOSYNTHETIC_PROCESS	58	0.56042	0.089931	0.36519	-0.56042	0.91007	1	10.108	0.043088	0.15935	32	6.4178	0.16634	0.48309	26	7.9778	0.064583	0.25017
GO_GLYCOLIPID_CATABOLIC_PROCESS	11	0.46984	0.21938	0.63067	-0.46984	0.78062	1	5.4241	0.084577	0.2406	6	4.0248	0.11694	0.40548	5	3.6363	0.20897	0.49308
GO_GLYCOPROTEIN_CATABOLIC_PROCESS	14	-2.1552	0.73173	1	2.1552	0.26827	0.74556	2.8454	0.7337	0.85137	5	0.98144	0.72021	0.90824	9	2.8173	0.6451	0.86221
GO_GLYCOPROTEIN_METABOLIC_PROCESS	319	-3.1289	0.24182	0.66177	3.1289	0.75818	1	21.53	0.010184	0.064628	144	14.054	0.010091	0.10278	175	16.32	0.12658	0.36995
GO_GLYCOSIDE_METABOLIC_PROCESS	15	5.1178	0.0010124	0.016758	-5.1178	0.99899	1	6.2229	0.063646	0.20373	10	6.7868	0.0037637	0.057776	5	1.1804	0.81999	0.94239
GO_GLYCOSPHINGOLIPID_BIOSYNTHETIC_PROCESS	24	3.3053	0.010099	0.086819	-3.3053	0.9899	1	5.4143	0.35364	0.56167	18	3.9401	0.44833	0.74879	6	4.0042	0.18822	0.46618
GO_GLYCOSPHINGOLIPID_METABOLIC_PROCESS	60	2.4686	0.0089378	0.080236	-2.4686	0.99106	1	7.7468	0.4855	0.66937	38	5.0565	0.57126	0.83159	22	6.1479	0.25904	0.55612
GO_GLYCOSYLATION	236	-1.6224	0.10372	0.40185	1.6224	0.89628	1	19.51	0.0024082	0.024254	109	13.384	0.0028756	0.048709	127	14.196	0.12155	0.36067
GO_GLYCOSYLCERAMIDE_METABOLIC_PROCESS	10	3.1341	0.019812	0.13711	-3.1341	0.98019	1	3.4706	0.40388	0.60384	8	2.9784	0.37414	0.68863	2	1.8036	0.44576	0.73236
GO_GLYCOSYL_COMPOUND_BIOSYNTHETIC_PROCESS	108	-5.7931	0.94766	1	5.7931	0.052336	0.24751	12.459	0.083915	0.23954	38	6.794	0.16894	0.48753	70	10.469	0.20146	0.4815
GO_GLYCOSYL_COMPOUND_CATABOLIC_PROCESS	39	1.3686	0.068032	0.303	-1.3686	0.93197	1	5.2006	0.76498	0.87123	21	4.2942	0.41674	0.72659	18	3.0168	0.89017	0.96998
GO_GLYCOSYL_COMPOUND_METABOLIC_PROCESS	331	-2.6807	0.16716	0.53998	2.6807	0.83284	1	18.911	0.33226	0.54427	155	11.764	0.26635	0.59231	176	14.894	0.45679	0.73783
GO_GLYOXYLATE_METABOLIC_PROCESS	24	1.0478	0.11825	0.43641	-1.0478	0.88175	1	1.3765	0.99113	0.99766	13	1.0914	0.90716	0.97568	11	0.84678	0.97874	0.99501
GO_GMP_METABOLIC_PROCESS	20	-1.6441	0.59341	1	1.6441	0.40659	0.93897	7.0935	0.035215	0.14144	6	5.9136	0.0092524	0.098804	14	4.607	0.37909	0.67533
GO_GOLGI_LOCALIZATION	11	-0.25576	0.34736	0.80501	0.25576	0.65264	1	3.4643	0.46872	0.65565	4	3.1008	0.17769	0.50037	7	1.9987	0.74185	0.90457
GO_GOLGI_ORGANIZATION	77	-3.5851	0.75142	1	3.5851	0.24858	0.71049	6.8943	0.90316	0.95074	26	4.2777	0.54926	0.81743	51	5.417	0.95954	0.99053
GO_GOLGI_RIBBON_FORMATION	10	-1.0466	0.5558	1	1.0466	0.4442	0.9699	1.5784	0.84491	0.91639	4	0.93858	0.67646	0.88733	6	1.2713	0.8337	0.95093
GO_GOLGI_TO_ENDOSOME_TRANSPORT	19	-0.49479	0.34506	0.80266	0.49479	0.65494	1	2.6634	0.8864	0.94001	9	1.4213	0.7684	0.93096	10	2.3229	0.79565	0.93202
GO_GOLGI_TO_PLASMA_MEMBRANE_PROTEIN_TRANSPORT	25	0.40256	0.19594	0.59007	-0.40256	0.80406	1	4.0507	0.70689	0.83343	10	4.2458	0.15504	0.46437	15	1.7628	0.96228	0.99061
GO_GOLGI_TO_PLASMA_MEMBRANE_TRANSPORT	39	-0.78026	0.34769	0.80501	0.78026	0.65231	1	5.4336	0.71485	0.83886	13	5.2378	0.086543	0.34407	26	2.9511	0.97407	0.99414
GO_GOLGI_TO_VACUOLE_TRANSPORT	27	-0.6616	0.35493	0.81411	0.6616	0.64507	1	3.5617	0.87271	0.9328	13	2.0109	0.76665	0.92987	14	3.0085	0.79573	0.93202
GO_GOLGI_VESICLE_TRANSPORT	293	-7.4095	0.93726	1	7.4095	0.062739	0.28662	12.58	0.999	1	101	6.9468	0.85976	0.96149	192	10.502	0.99976	1
GO_GPI_ANCHOR_METABOLIC_PROCESS	30	-2.9373	0.79188	1	2.9373	0.20812	0.63714	8.7516	0.014102	0.079524	11	5.0065	0.084983	0.34187	19	7.1876	0.052306	0.22014
GO_GRANULOCYTE_ACTIVATION	19	1.959	0.043361	0.22527	-1.959	0.95664	1	7.5905	0.015908	0.085123	13	4.7184	0.15247	0.46013	6	6.5622	0.0044052	0.046417
GO_GRANULOCYTE_DIFFERENTIATION	15	-2.8824	0.83949	1	2.8824	0.16051	0.53738	3.5745	0.59806	0.75732	8	-0.30525	0.95915	0.98986	7	5.5589	0.034111	0.17136
GO_GRANULOCYTE_MIGRATION	69	1.1049	0.047265	0.23842	-1.1049	0.95274	1	12.277	0.004419	0.036234	40	7.8676	0.066725	0.29308	29	9.6975	0.0064524	0.060006
GO_GROOMING_BEHAVIOR	14	-3.0712	0.85958	1	3.0712	0.14042	0.4921	2.571	0.79019	0.88729	4	0.12482	0.83595	0.95201	10	2.9631	0.64879	0.86359
GO_GROWTH	387	-8.2913	0.95934	1	8.2913	0.040662	0.20877	22.884	0.0176	0.090363	168	10.922	0.58434	0.84333	219	20.854	0.00037926	0.0086278
GO_GROWTH_PLATE_CARTILAGE_DEVELOPMENT	12	-4.9489	0.98102	1	4.9489	0.018984	0.11632	4.8101	0.19389	0.39202	2	0.86148	0.59178	0.84833	10	4.884	0.17091	0.43919
GO_GTP_METABOLIC_PROCESS	18	-6.6392	0.99687	1	6.6392	0.0031325	0.028301	6.2105	0.088968	0.24713	4	0.40313	0.78816	0.93896	14	6.8266	0.029855	0.15937
GO_GUANOSINE_CONTAINING_COMPOUND_BIOSYNTHETIC_PROCESS	13	-7.9754	0.99978	1	7.9754	0.00022323	0.0029534	6.8967	0.012924	0.075056	1	0.25125	0.63886	0.86745	12	7.1058	0.0091147	0.073484
GO_GUANOSINE_CONTAINING_COMPOUND_METABOLIC_PROCESS	41	-5.8628	0.98302	1	5.8628	0.016985	0.10779	9.0562	0.046053	0.16731	10	4.8356	0.080785	0.33147	31	7.6686	0.1471	0.40354
GO_G_PROTEIN_COUPLED_GLUTAMATE_RECEPTOR_SIGNALING_PATHWAY	13	0.015781	0.30909	0.75625	-0.015781	0.69091	1	3.7666	0.45247	0.64476	7	2.4748	0.45311	0.75227	6	2.8713	0.45376	0.73624
GO_G_PROTEIN_COUPLED_PURINERGIC_NUCLEOTIDE_RECEPTOR_SIGNALING_PATHWAY	12	7.1251	1.7613e-05	0.00066778	-7.1251	0.99998	1	4.8968	0.17889	0.37562	11	5.6404	0.038625	0.21781	1	-1.7441	0.97726	0.99475
GO_G_PROTEIN_COUPLED_PURINERGIC_RECEPTOR_SIGNALING_PATHWAY	18	7.605	1.2648e-05	0.00051005	-7.605	0.99999	1	5.2742	0.23881	0.44294	16	5.7699	0.075391	0.31474	2	-0.49713	0.93359	0.98606
GO_G_PROTEIN_COUPLED_RECEPTOR_INTERNALIZATION	12	1.9474	0.070396	0.31011	-1.9474	0.9296	1	2.9688	0.6277	0.77844	8	2.6937	0.4435	0.74552	4	1.3327	0.75092	0.9084
GO_G_PROTEIN_COUPLED_RECEPTOR_SIGNALING_PATHWAY	967	12.945	0	0	-12.945	1	1	23.052	1	1	608	19.54	0.86709	0.96389	359	12.405	1	1
GO_G_PROTEIN_COUPLED_RECEPTOR_SIGNALING_PATHWAY_COUPLED_TO_CYCLIC_NUCLEOTIDE_SECOND_MESSENGER	160	8.2971	2.1364e-09	2.7874e-07	-8.2971	1	1	11.021	0.87986	0.93666	104	10.608	0.14352	0.44619	56	4.1726	0.99784	1
GO_HAIR_CELL_DIFFERENTIATION	31	-2.0952	0.62441	1	2.0952	0.37559	0.90093	8.6177	0.024227	0.1116	12	5.6864	0.044812	0.23726	19	6.4885	0.12837	0.37317
GO_HEAD_DEVELOPMENT	650	-7.6949	0.72402	1	7.6949	0.27598	0.7571	28.219	0.043106	0.15935	291	15.155	0.409	0.72174	359	24.326	0.0098998	0.077271
GO_HEAD_MORPHOGENESIS	31	-8.2397	0.99956	1	8.2397	0.00043574	0.0051826	6.7256	0.22691	0.43033	5	-0.31506	0.92319	0.98123	26	7.4821	0.11979	0.35825
GO_HEART_DEVELOPMENT	431	-10.208	0.9945	1	10.208	0.0055019	0.043976	24.095	0.012551	0.073823	173	11.704	0.43135	0.73794	258	21.558	0.0055778	0.054381
GO_HEART_FORMATION	10	-2.0863	0.75394	1	2.0863	0.24606	0.7074	4.1683	0.23971	0.44381	4	1.5146	0.53571	0.81053	6	4.1445	0.16363	0.42747
GO_HEART_GROWTH	24	-0.83877	0.40825	0.88178	0.83877	0.59175	1	3.4303	0.83496	0.91139	13	1.1224	0.90378	0.97568	11	3.8467	0.47218	0.74909
GO_HEART_MORPHOGENESIS	200	-9.1497	0.9978	1	9.1497	0.002197	0.020736	14.447	0.41478	0.61373	72	5.4553	0.87774	0.96575	128	13.968	0.16898	0.43504
GO_HEART_PROCESS	83	1.1222	0.03482	0.19454	-1.1222	0.96518	1	9.2507	0.46525	0.6539	41	7.2939	0.13874	0.4402	42	5.7978	0.85189	0.9575
GO_HEART_TRABECULA_FORMATION	13	-0.26272	0.35991	0.81916	0.26272	0.64009	1	1.7767	0.88903	0.94235	7	0.75708	0.83698	0.95245	6	1.7975	0.72974	0.89946
GO_HEART_TRABECULA_MORPHOGENESIS	24	-3.3948	0.85484	1	3.3948	0.14516	0.50386	3.8002	0.76495	0.87123	9	0.5235	0.89926	0.97513	15	4.4014	0.45898	0.73823
GO_HEART_VALVE_DEVELOPMENT	33	-5.5661	0.9771	1	5.5661	0.022903	0.13547	9.0141	0.016755	0.087594	12	2.8265	0.51915	0.80251	21	9.1632	0.001785	0.025708
GO_HEART_VALVE_FORMATION	12	-4.5592	0.96959	1	4.5592	0.030414	0.16808	5.2314	0.12803	0.30766	4	0.59482	0.75097	0.923	8	5.9865	0.023959	0.13911
GO_HEMATOPOIETIC_PROGENITOR_CELL_DIFFERENTIATION	92	-2.1176	0.44569	0.92087	2.1176	0.55431	1	10.366	0.31394	0.52515	42	5.9954	0.39152	0.70678	50	8.5668	0.3091	0.6059
GO_HEMATOPOIETIC_STEM_CELL_DIFFERENTIATION	12	-2.4107	0.77916	1	2.4107	0.22084	0.66096	2.2379	0.78754	0.88645	3	0.94166	0.63996	0.86794	9	2.0404	0.82129	0.94293
GO_HEMATOPOIETIC_STEM_CELL_PROLIFERATION	13	-4.6803	0.9684	1	4.6803	0.031604	0.17287	6.8452	0.014127	0.079524	3	3.1278	0.1517	0.45907	10	6.0915	0.036865	0.17868
GO_HEME_BIOSYNTHETIC_PROCESS	18	-0.06716	0.31879	0.7676	0.06716	0.68121	1	5.3033	0.23273	0.43616	10	3.2919	0.3472	0.66883	8	4.2744	0.22412	0.51046
GO_HEME_METABOLIC_PROCESS	26	1.7182	0.067066	0.30021	-1.7182	0.93293	1	6.1414	0.23868	0.44294	17	4.2793	0.34321	0.66614	9	4.557	0.19616	0.47629
GO_HEMIDESMOSOME_ASSEMBLY	12	0.30945	0.2643	0.69544	-0.30945	0.7357	1	3.6351	0.45833	0.64924	6	2.8863	0.31267	0.63694	6	2.2545	0.61871	0.84576
GO_HEMOGLOBIN_METABOLIC_PROCESS	11	1.1983	0.12351	0.45022	-1.1983	0.87649	1	3.2439	0.52683	0.70227	8	2.1344	0.5828	0.84201	3	2.7262	0.29421	0.59247
GO_HEMOSTASIS	293	-1.6291	0.08779	0.35893	1.6291	0.91221	1	16.296	0.71895	0.84127	143	10.243	0.52892	0.808	150	12.774	0.7129	0.89309
GO_HEPARAN_SULFATE_PROTEOGLYCAN_BIOSYNTHETIC_PROCESS	21	-2.0163	0.66408	1	2.0163	0.33592	0.84558	6.0812	0.16378	0.35648	9	3.01	0.40958	0.72174	12	5.4379	0.12196	0.36138
GO_HEPARAN_SULFATE_PROTEOGLYCAN_METABOLIC_PROCESS	26	-3.2699	0.84868	1	3.2699	0.15132	0.51715	6.9155	0.10974	0.28079	10	3.0783	0.39992	0.71523	16	6.382	0.084566	0.28834
GO_HEPATICOBILIARY_SYSTEM_DEVELOPMENT	118	-3.8371	0.71304	1	3.8371	0.28696	0.77481	13.995	0.02059	0.10104	48	8.5792	0.044135	0.2349	70	11.066	0.10377	0.32834
GO_HEPATOCYTE_APOPTOTIC_PROCESS	12	-0.96623	0.51044	0.98663	0.96623	0.48956	1	7.0076	0.011212	0.0686	5	4.9981	0.021203	0.15545	7	4.9509	0.080563	0.28251
GO_HETEROCHROMATIN_ORGANIZATION	10	-1.9539	0.7315	1	1.9539	0.2685	0.74556	2.4023	0.67976	0.81476	4	0.53256	0.76341	0.929	6	2.6665	0.50907	0.77763
GO_HETEROPHILIC_CELL_CELL_ADHESION_VIA_PLASMA_MEMBRANE_CELL_ADHESION_MOLECULES	42	1.1651	0.059056	0.27432	-1.1651	0.94094	1	9.7856	0.016145	0.085873	23	7.2918	0.024661	0.17009	19	6.5264	0.1229	0.36274
GO_HETEROTYPIC_CELL_CELL_ADHESION	25	3.1692	0.010269	0.087705	-3.1692	0.98973	1	9.6119	0.0011556	0.014646	14	8.5465	0.00049125	0.016443	11	4.8488	0.22043	0.50639
GO_HEXOSE_CATABOLIC_PROCESS	45	-4.3656	0.91535	1	4.3656	0.08465	0.35325	6.8734	0.44567	0.63939	18	1.9145	0.87764	0.96575	27	7.3104	0.14317	0.39595
GO_HEXOSE_METABOLIC_PROCESS	147	-2.423	0.34827	0.80505	2.423	0.65173	1	12.616	0.38207	0.58697	64	7.8852	0.27705	0.60457	83	9.8657	0.57352	0.81621
GO_HIGH_DENSITY_LIPOPROTEIN_PARTICLE_REMODELING	14	-0.84255	0.48338	0.96112	0.84255	0.51662	1	2.2134	0.85213	0.92017	9	-0.321	0.96318	0.98986	5	4.1344	0.12304	0.3629
GO_HINDBRAIN_DEVELOPMENT	130	-2.0832	0.3305	0.78234	2.0832	0.6695	1	12.233	0.2871	0.49866	63	6.8705	0.49248	0.7856	67	10.378	0.1904	0.46896
GO_HINDBRAIN_MORPHOGENESIS	38	-4.9289	0.95395	1	4.9289	0.046053	0.22699	6.487	0.43237	0.62824	17	0.65397	0.96372	0.99015	21	8.1378	0.014502	0.098362
GO_HINDLIMB_MORPHOGENESIS	32	-4.406	0.93515	1	4.406	0.06485	0.29245	7.7419	0.09696	0.26092	14	1.9764	0.77585	0.93615	18	8.5795	0.0032225	0.037444
GO_HIPPOCAMPUS_DEVELOPMENT	71	-3.6898	0.78283	1	3.6898	0.21717	0.65439	6.8094	0.8717	0.93268	30	2.6994	0.89657	0.97484	41	6.6518	0.62561	0.85021
GO_HIPPO_SIGNALING	27	-7.4597	0.99888	1	7.4597	0.0011152	0.011668	6.2401	0.26618	0.47363	5	0.13085	0.87219	0.96399	22	6.8505	0.12744	0.37171
GO_HISTONE_DEUBIQUITINATION	15	-4.4507	0.96343	1	4.4507	0.036569	0.19289	2.359	0.85592	0.92314	2	0.085498	0.7584	0.92649	13	2.5005	0.84534	0.95397
GO_HISTONE_EXCHANGE	44	-9.1976	0.99996	1	9.1976	4.305e-05	0.00068694	8.5991	0.11244	0.28495	9	0.88248	0.85541	0.96149	35	9.194	0.044924	0.20232
GO_HISTONE_H2A_ACETYLATION	13	-7.9525	0.99977	1	7.9525	0.00023305	0.0030586	6.9517	0.01174	0.070594	1	0.38165	0.60727	0.85392	12	7.1253	0.0087754	0.072762
GO_HISTONE_H2A_MONOUBIQUITINATION	12	-4.714	0.97467	1	4.714	0.025329	0.14726	3.7712	0.42365	0.62177	1	0.68386	0.53164	0.80841	11	3.7327	0.50395	0.77327
GO_HISTONE_H2A_UBIQUITINATION	16	-5.0418	0.97781	1	5.0418	0.022186	0.13228	4.2567	0.43594	0.63047	2	0.8317	0.59876	0.85098	14	4.2362	0.48215	0.75614
GO_HISTONE_H3_ACETYLATION	40	-3.6567	0.86382	1	3.6567	0.13618	0.4829	7.4837	0.2095	0.40761	15	3.3615	0.48613	0.78256	25	6.8624	0.18203	0.45786
GO_HISTONE_H3_DEACETYLATION	22	-1.3288	0.54827	1	1.3288	0.45173	0.97716	5.3299	0.37402	0.57972	9	3.2972	0.34363	0.66614	13	4.1902	0.43455	0.72366
GO_HISTONE_H3_K4_METHYLATION	26	-1.8438	0.62088	1	1.8438	0.37912	0.90239	1.0861	0.99618	1	9	0.23515	0.92675	0.98123	17	1.172	0.99038	0.99896
GO_HISTONE_H3_K4_TRIMETHYLATION	12	-1.5497	0.62792	1	1.5497	0.37208	0.89557	0.48271	0.9733	0.98981	5	-1.0302	0.97076	0.99166	7	1.5027	0.83977	0.95198
GO_HISTONE_H3_K9_MODIFICATION	13	-3.714	0.91511	1	3.714	0.084892	0.3536	5.5242	0.096172	0.25992	4	1.7	0.48851	0.7842	9	5.5059	0.063636	0.24827
GO_HISTONE_H4_ACETYLATION	39	-6.8763	0.9968	1	6.8763	0.0032027	0.02876	9.8622	0.0087839	0.058157	13	3.0285	0.5274	0.8076	26	9.9373	0.0020728	0.028119
GO_HISTONE_H4_K16_ACETYLATION	13	-5.097	0.98062	1	5.097	0.019377	0.11807	3.7278	0.46286	0.65237	3	-0.75079	0.924	0.98123	10	4.6615	0.21295	0.4977
GO_HISTONE_METHYLATION	75	-7.9806	0.99881	1	7.9806	0.0011873	0.012335	7.4938	0.77475	0.87787	22	0.61877	0.98901	0.99719	53	8.5158	0.39507	0.69052
GO_HISTONE_MONOUBIQUITINATION	23	-5.2454	0.98132	1	5.2454	0.018681	0.11525	3.8069	0.73901	0.85514	4	-0.15172	0.87589	0.96494	19	4.2581	0.66473	0.8726
GO_HISTONE_MRNA_CATABOLIC_PROCESS	14	-4.2356	0.95191	1	4.2356	0.04809	0.23353	2.605	0.78359	0.88426	1	0.51833	0.57339	0.83304	13	2.5596	0.8353	0.95093
GO_HISTONE_MRNA_METABOLIC_PROCESS	26	-8.3502	0.99984	1	8.3502	0.0001553	0.0021394	6.4158	0.18567	0.38326	1	0.51833	0.57339	0.83304	25	6.4392	0.26966	0.56726
GO_HISTONE_PHOSPHORYLATION	25	-4.6401	0.96447	1	4.6401	0.035525	0.18828	8.2864	0.014226	0.079598	6	4.9884	0.03715	0.21288	19	6.7019	0.099699	0.32025
GO_HISTONE_UBIQUITINATION	33	-6.7121	0.99475	1	6.7121	0.0052491	0.042413	6.0534	0.41478	0.61373	6	1.004	0.7494	0.923	27	6.2189	0.38346	0.67932
GO_HOMEOSTASIS_OF_NUMBER_OF_CELLS	163	-1.2166	0.14952	0.50361	1.2166	0.85048	1	16.152	0.014364	0.07995	79	10.508	0.036609	0.21185	84	12.309	0.071661	0.26579
GO_HOMEOSTASIS_OF_NUMBER_OF_CELLS_WITHIN_A_TISSUE	30	0.1687	0.22295	0.63521	-0.1687	0.77705	1	5.4401	0.51041	0.68945	17	3.1668	0.60688	0.85392	13	4.6427	0.31517	0.61309
GO_HOMEOSTATIC_PROCESS	1216	0.32947	4.7965e-07	3.0837e-05	-0.32947	1	1	41.099	1.2567e-05	0.00056107	606	28.636	1.2885e-06	0.0004382	610	29.485	0.080543	0.28251
GO_HOMOCYSTEINE_METABOLIC_PROCESS	11	-4.0489	0.9456	1	4.0489	0.054396	0.25535	6.2462	0.027504	0.12044	4	1.6396	0.5039	0.79469	7	6.5907	0.005541	0.05426
GO_HOMOLOGOUS_CHROMOSOME_SEGREGATION	40	-2.9722	0.77379	1	2.9722	0.22621	0.67121	6.545	0.42372	0.62177	17	2.7007	0.71018	0.90429	23	6.3094	0.2501	0.54304
GO_HOMOPHILIC_CELL_ADHESION_VIA_PLASMA_MEMBRANE_ADHESION_MOLECULES	111	-1.6904	0.29857	0.74213	1.6904	0.70143	1	14.547	0.003256	0.029417	56	8.7518	0.070441	0.30206	55	11.835	0.009068	0.073463
GO_HOMOTYPIC_CELL_CELL_ADHESION	51	-2.436	0.65043	1	2.436	0.34957	0.86341	7.4542	0.42841	0.62514	21	4.2352	0.43104	0.73794	30	6.1757	0.48447	0.7578
GO_HORMONE_BIOSYNTHETIC_PROCESS	43	-1.5724	0.49241	0.97258	1.5724	0.50759	1	4.0312	0.95161	0.97762	17	2.8388	0.68088	0.89061	26	2.8888	0.97656	0.99441
GO_HORMONE_MEDIATED_SIGNALING_PATHWAY	151	0.59439	0.023652	0.15061	-0.59439	0.97635	1	16.093	0.0058202	0.044438	74	11.745	0.0039807	0.058988	77	11.022	0.18425	0.46073
GO_HORMONE_METABOLIC_PROCESS	146	2.3479	0.0027275	0.034373	-2.3479	0.99727	1	12.668	0.34509	0.55445	76	10.566	0.029686	0.19021	70	7.2857	0.92298	0.98342
GO_HORMONE_TRANSPORT	78	0.039951	0.11334	0.42515	-0.039951	0.88666	1	8.7261	0.53591	0.71091	41	5.6845	0.46134	0.75962	37	6.6859	0.51265	0.77988
GO_HUMORAL_IMMUNE_RESPONSE	141	5.0746	1.599e-05	0.00061681	-5.0746	0.99998	1	13.04	0.22533	0.42789	89	10.191	0.10592	0.38479	52	8.1406	0.46459	0.7424
GO_HUMORAL_IMMUNE_RESPONSE_MEDIATED_BY_CIRCULATING_IMMUNOGLOBULIN	36	1.835	0.041868	0.22084	-1.835	0.95813	1	9.6801	0.0067736	0.049017	22	6.7799	0.03819	0.21642	14	7.0237	0.021546	0.13022
GO_HYALURONAN_CATABOLIC_PROCESS	12	-2.1951	0.74487	1	2.1951	0.25513	0.72183	5.5367	0.091268	0.25131	5	2.4603	0.3525	0.67175	7	5.1699	0.060166	0.24045
GO_HYALURONAN_METABOLIC_PROCESS	28	-1.9006	0.60589	1	1.9006	0.39411	0.9224	5.4704	0.43622	0.63052	13	2.4839	0.6633	0.88079	15	5.1616	0.25951	0.55612
GO_HYDROGEN_ION_TRANSMEMBRANE_TRANSPORT	87	5.2154	3.0909e-05	0.0010156	-5.2154	0.99997	1	10.151	0.30084	0.51346	52	9.5178	0.018186	0.14234	35	4.4035	0.93008	0.98445
GO_HYDROGEN_PEROXIDE_CATABOLIC_PROCESS	17	-0.44065	0.37051	0.83219	0.44065	0.62949	1	2.7251	0.83796	0.91286	7	2.202	0.52267	0.80569	10	1.7107	0.8945	0.97184
GO_HYDROGEN_PEROXIDE_METABOLIC_PROCESS	27	-0.87266	0.39529	0.86716	0.87266	0.60471	1	2.2121	0.97872	0.99115	10	2.3947	0.57626	0.83611	17	0.95117	0.99369	1
GO_HYDROGEN_TRANSPORT	116	5.3407	9.5249e-06	0.00039488	-5.3407	0.99999	1	12.844	0.087999	0.24582	69	11.301	0.0044257	0.063526	47	6.4859	0.79651	0.93202
GO_HYPEROSMOTIC_RESPONSE	19	2.0094	0.040936	0.21826	-2.0094	0.95906	1	4.7962	0.40347	0.60356	11	4.2106	0.19028	0.51736	8	2.4541	0.70488	0.88774
GO_HYPOTHALAMUS_DEVELOPMENT	22	-0.87072	0.45455	0.93173	0.87072	0.54545	1	2.8075	0.90535	0.95169	10	1.8044	0.71815	0.90824	12	2.1541	0.88276	0.96904
GO_IMIDAZOLE_CONTAINING_COMPOUND_METABOLIC_PROCESS	11	-0.30384	0.35675	0.81569	0.30384	0.64325	1	1.3737	0.90397	0.95114	7	-0.26505	0.94915	0.98664	4	2.6286	0.41301	0.70679
GO_IMMUNE_EFFECTOR_PROCESS	423	2.0826	5.2423e-05	0.0015819	-2.0826	0.99995	1	23.776	0.018234	0.092417	220	17.485	0.0013224	0.030771	203	16.118	0.428	0.71863
GO_IMMUNE_RESPONSE	946	9.9169	0	0	-9.9169	1	1	34.387	0.0067395	0.04885	536	27.974	1.261e-07	7.9642e-05	410	20.248	0.94585	0.98864
GO_IMMUNE_RESPONSE_REGULATING_CELL_SURFACE_RECEPTOR_SIGNALING_PATHWAY	264	3.1802	0.0001249	0.0032212	-3.1802	0.99988	1	19.593	0.017287	0.089169	132	16.148	7.0377e-05	0.0046464	132	11.561	0.81005	0.93699
GO_IMMUNE_SYSTEM_DEVELOPMENT	543	-0.91871	0.0043232	0.048306	0.91871	0.99568	1	27.594	0.0020145	0.021534	268	18.42	0.0036326	0.05635	275	20.591	0.071963	0.26669
GO_IMMUNE_SYSTEM_PROCESS	1769	-0.47457	3.1022e-08	2.8669e-06	0.47457	1	1	48.249	7.7903e-06	0.00038646	882	33.111	3.5791e-07	0.00015823	887	35.12	0.06692	0.25547
GO_IMMUNOGLOBULIN_PRODUCTION	40	-2.0857	0.61907	1	2.0857	0.38093	0.90317	10.108	0.0057149	0.043946	16	6.8179	0.018415	0.14308	24	7.4822	0.073387	0.26971
GO_IMMUNOGLOBULIN_PRODUCTION_INVOLVED_IN_IMMUNOGLOBULIN_MEDIATED_IMMUNE_RESPONSE	21	-1.1042	0.48186	0.96025	1.1042	0.51814	1	6.505	0.10614	0.27454	8	4.9454	0.059868	0.27835	13	4.3882	0.38083	0.6764
GO_IMMUNOLOGICAL_SYNAPSE_FORMATION	10	3.929	0.006652	0.066199	-3.929	0.99335	1	4.8206	0.12694	0.30621	7	5.2806	0.02778	0.18285	3	0.73497	0.79486	0.93202
GO_IMPORT_INTO_CELL	37	-1.0691	0.41722	0.8929	1.0691	0.58278	1	4.9218	0.79017	0.88729	17	2.6127	0.72818	0.91132	20	4.2857	0.67584	0.87921
GO_IMP_BIOSYNTHETIC_PROCESS	11	-7.6571	0.99977	1	7.6571	0.00023055	0.0030348	9.6858	1.3693e-05	0.00058337	1	4.6114	0.0076184	0.086454	10	8.7003	0.00016027	0.0045574
GO_IMP_METABOLIC_PROCESS	14	-6.5605	0.99769	1	6.5605	0.0023114	0.02177	9.6691	4.2879e-05	0.001441	3	3.9022	0.064169	0.28889	11	8.8703	0.00016947	0.0046694
GO_INACTIVATION_OF_MAPK_ACTIVITY	25	-4.4659	0.95667	1	4.4659	0.043334	0.21722	5.3495	0.38422	0.58844	5	3.0553	0.22195	0.54909	20	4.4532	0.63394	0.85469
GO_INDOLALKYLAMINE_METABOLIC_PROCESS	15	-0.0060914	0.3177	0.76594	0.0060914	0.6823	1	4.843	0.27394	0.48393	6	4.2999	0.086891	0.34484	9	2.7413	0.66485	0.8726
GO_INDOLE_CONTAINING_COMPOUND_METABOLIC_PROCESS	22	1.3554	0.10412	0.40228	-1.3554	0.89588	1	5.5748	0.31566	0.52701	11	4.9841	0.087174	0.34537	11	2.8999	0.72322	0.89672
GO_INDUCTION_OF_POSITIVE_CHEMOTAXIS	12	0.24015	0.27609	0.70998	-0.24015	0.72391	1	6.7779	0.016392	0.086773	6	5.1177	0.031123	0.19393	6	4.4676	0.11531	0.35053
GO_INFLAMMATORY_RESPONSE	425	3.417	4.0578e-06	0.00019781	-3.417	1	1	20.806	0.44657	0.64006	227	15.799	0.033001	0.19905	198	13.567	0.93112	0.98462
GO_INFLAMMATORY_RESPONSE_TO_ANTIGENIC_STIMULUS	24	0.95443	0.12783	0.45768	-0.95443	0.87217	1	5.5365	0.32325	0.53428	15	3.8404	0.3709	0.68494	9	4.0832	0.30117	0.6007
GO_INNATE_IMMUNE_RESPONSE	512	3.9757	7.0146e-08	5.984e-06	-3.9757	1	1	22.94	0.42343	0.62177	284	16.642	0.10118	0.37622	228	15.803	0.77248	0.92067
GO_INNATE_IMMUNE_RESPONSE_ACTIVATING_CELL_SURFACE_RECEPTOR_SIGNALING_PATHWAY	94	-5.4866	0.93456	1	5.4866	0.065439	0.29362	9.355	0.60156	0.75975	29	4.9395	0.43209	0.73794	65	7.9506	0.78556	0.92926
GO_INNATE_IMMUNE_RESPONSE_IN_MUCOSA	17	0.66778	0.1835	0.57082	-0.66778	0.8165	1	1.7604	0.94735	0.97473	10	1.1569	0.84129	0.95613	7	1.3606	0.86263	0.96139
GO_INNERVATION	21	-0.99189	0.45888	0.93762	0.99189	0.54112	1	5.2775	0.31906	0.53028	11	2.7725	0.50729	0.79491	10	4.74	0.19748	0.47765
GO_INNER_CELL_MASS_CELL_PROLIFERATION	11	-8.2384	0.99993	1	8.2384	6.9972e-05	0.0010594	7.735	0.0018441	0.020249	1	0.28197	0.6315	0.86384	10	8.0234	0.00087855	0.015721
GO_INNER_DYNEIN_ARM_ASSEMBLY	9	-0.65326	0.49869	0.97733	0.65326	0.50131	1	3.7209	0.34583	0.55483	5	1.483	0.6015	0.85275	4	3.9233	0.13218	0.37756
GO_INNER_EAR_MORPHOGENESIS	84	-4.0322	0.81223	1	4.0322	0.18777	0.59625	9.3546	0.45183	0.64426	33	4.7355	0.55315	0.81954	51	8.1963	0.4224	0.71355
GO_INNER_EAR_RECEPTOR_CELL_DEVELOPMENT	31	-0.14591	0.26159	0.69114	0.14591	0.73841	1	7.2304	0.14102	0.32498	12	6.4628	0.014956	0.12889	19	4.0995	0.70411	0.88774
GO_INNER_EAR_RECEPTOR_STEREOCILIUM_ORGANIZATION	18	-1.2163	0.53556	1	1.2163	0.46444	0.99146	5.2839	0.23677	0.44075	7	3.6548	0.19122	0.5177	11	3.8437	0.473	0.74937
GO_INNER_MITOCHONDRIAL_MEMBRANE_ORGANIZATION	16	-2.6527	0.78641	1	2.6527	0.21359	0.64808	4.7143	0.32173	0.53313	6	1.6489	0.60831	0.85402	10	4.686	0.20805	0.49293
GO_INORGANIC_ANION_TRANSPORT	120	6.6263	4.1392e-07	2.7405e-05	-6.6263	1	1	14.366	0.010925	0.067274	80	11.382	0.0099139	0.10229	40	8.7854	0.10725	0.33433
GO_INORGANIC_ION_IMPORT_INTO_CELL	15	-1.4129	0.59605	1	1.4129	0.40395	0.93523	2.5197	0.8301	0.90918	4	2.1378	0.37878	0.6937	11	1.6533	0.92845	0.98445
GO_INORGANIC_ION_TRANSMEMBRANE_TRANSPORT	530	11.68	0	0	-11.68	1	1	24.246	0.19975	0.39747	345	19.21	0.022962	0.164	185	14.805	0.59215	0.82799
GO_INOSITOL_LIPID_MEDIATED_SIGNALING	113	0.82421	0.03263	0.18581	-0.82421	0.96737	1	10.525	0.50933	0.68884	58	7.6535	0.25667	0.58192	55	7.2272	0.76895	0.91794
GO_INOSITOL_METABOLIC_PROCESS	11	0.83397	0.16704	0.53998	-0.83397	0.83296	1	3.589	0.43605	0.63047	5	3.7033	0.11758	0.40612	6	1.4789	0.79619	0.93202
GO_INOSITOL_PHOSPHATE_CATABOLIC_PROCESS	11	0.39124	0.2318	0.64611	-0.39124	0.7682	1	2.605	0.68791	0.81998	7	1.2099	0.75558	0.92506	4	2.7194	0.38872	0.68366
GO_INOSITOL_PHOSPHATE_MEDIATED_SIGNALING	17	5.1553	0.00064923	0.011755	-5.1553	0.99935	1	4.0811	0.53805	0.71303	12	5.3035	0.071636	0.3057	5	-0.69109	0.98713	0.99873
GO_INOSITOL_PHOSPHATE_METABOLIC_PROCESS	55	2.4348	0.014736	0.11172	-2.4348	0.98526	1	8.8376	0.17377	0.36878	34	6.2691	0.23115	0.55449	21	6.3254	0.18611	0.46284
GO_INSEMINATION	13	0.42668	0.24053	0.65978	-0.42668	0.75947	1	4.9079	0.18716	0.38468	7	3.4981	0.21975	0.54746	6	3.4459	0.30648	0.60365
GO_INSULIN_LIKE_GROWTH_FACTOR_RECEPTOR_SIGNALING_PATHWAY	14	-2.4622	0.78005	1	2.4622	0.21995	0.66014	5.3988	0.14024	0.32417	4	3.4933	0.11999	0.40996	10	4.1787	0.32231	0.61936
GO_INSULIN_RECEPTOR_SIGNALING_PATHWAY	75	-3.0927	0.69281	1	3.0927	0.30719	0.80715	7.0169	0.85856	0.92553	29	3.9394	0.67638	0.88733	46	5.8319	0.88773	0.96919
GO_INSULIN_SECRETION	38	1.0685	0.088628	0.36169	-1.0685	0.91137	1	5.3617	0.71246	0.83765	22	3.6916	0.6043	0.85275	16	3.9342	0.65144	0.8652
GO_INTEGRIN_MEDIATED_SIGNALING_PATHWAY	79	-2.6216	0.55707	1	2.6216	0.44293	0.9698	12.603	0.0061412	0.046174	37	6.8795	0.15653	0.46657	42	10.827	0.0045622	0.047065
GO_INTERACTION_WITH_HOST	124	-6.2679	0.95943	1	6.2679	0.040567	0.20861	15.997	0.00041718	0.0069835	50	7.5779	0.17662	0.49893	74	14.478	0.00034173	0.0081065
GO_INTERACTION_WITH_SYMBIONT	50	-2.2638	0.59744	1	2.2638	0.40256	0.93385	7.9956	0.27698	0.48817	21	4.7015	0.32203	0.64597	29	6.4979	0.37392	0.66957
GO_INTERFERON_GAMMA_MEDIATED_SIGNALING_PATHWAY	58	5.8013	2.3696e-05	0.00082122	-5.8013	0.99998	1	7.0602	0.62183	0.77485	39	7.2704	0.10762	0.38681	19	1.9191	0.98034	0.99503
GO_INTERFERON_GAMMA_PRODUCTION	14	3.5365	0.012461	0.099415	-3.5365	0.98754	1	5.0771	0.19363	0.39167	10	4.6569	0.0997	0.37322	4	2.1351	0.5485	0.80063
GO_INTERLEUKIN_1_MEDIATED_SIGNALING_PATHWAY	13	-3.5264	0.89951	1	3.5264	0.10049	0.39548	5.8962	0.060048	0.19515	2	4.7396	0.017342	0.13795	11	4.3889	0.3267	0.6252
GO_INTERLEUKIN_1_PRODUCTION	15	3.0894	0.020066	0.13801	-3.0894	0.97993	1	3.4663	0.62583	0.77746	11	3.3088	0.37617	0.69093	4	1.2254	0.77387	0.92134
GO_INTERMEDIATE_FILAMENT_BASED_PROCESS	41	2.0722	0.030355	0.17694	-2.0722	0.96965	1	5.417	0.73399	0.85146	22	5.0758	0.25838	0.5837	19	2.4957	0.95131	0.99
GO_INTERMEDIATE_FILAMENT_ORGANIZATION	20	3.3778	0.0094429	0.08262	-3.3778	0.99056	1	3.8311	0.64305	0.78888	12	4.651	0.14333	0.44594	8	0.36129	0.9788	0.99501
GO_INTERSPECIES_INTERACTION_BETWEEN_ORGANISMS	564	-19.236	1	1	19.236	5.9815e-12	3.8455e-10	29.189	9.4874e-05	0.0024187	170	12.287	0.26291	0.59045	394	26.851	0.00054223	0.011454
GO_INTERSTRAND_CROSS_LINK_REPAIR	39	-10.276	1	1	10.276	4.0032e-06	8.2214e-05	9.4849	0.016837	0.087665	5	1.2654	0.65497	0.8764	34	9.6732	0.015159	0.10173
GO_INTESTINAL_ABSORPTION	25	3.0699	0.011788	0.095425	-3.0699	0.98821	1	7.8812	0.026842	0.11901	15	6.7575	0.016799	0.13689	10	4.185	0.32072	0.61857
GO_INTESTINAL_EPITHELIAL_CELL_DEVELOPMENT	10	1.518	0.11353	0.42515	-1.518	0.88647	1	3.3225	0.44241	0.63765	6	2.6882	0.35715	0.67468	4	1.961	0.59576	0.82946
GO_INTESTINAL_EPITHELIAL_CELL_DIFFERENTIATION	16	1.8563	0.066549	0.29849	-1.8563	0.93345	1	3.383	0.66073	0.80278	11	2.2887	0.62528	0.86157	5	2.657	0.45144	0.73516
GO_INTRACELLULAR_ESTROGEN_RECEPTOR_SIGNALING_PATHWAY	16	0.36456	0.22892	0.64215	-0.36456	0.77108	1	7.3448	0.014034	0.079307	7	5.9614	0.0093758	0.099641	9	4.5356	0.20037	0.48039
GO_INTRACELLULAR_LIPID_TRANSPORT	18	4.3086	0.0045969	0.050457	-4.3086	0.9954	1	7.2186	0.021026	0.10238	12	6.851	0.0080164	0.089271	6	2.8142	0.46914	0.74611
GO_INTRACELLULAR_PROTEIN_TRANSPORT	663	-15.186	1	1	15.186	3.1257e-06	6.6343e-05	26.309	0.37641	0.58118	222	12.996	0.47064	0.76835	441	23.038	0.59612	0.82948
GO_INTRACELLULAR_RECEPTOR_SIGNALING_PATHWAY	159	-4.0534	0.67626	1	4.0534	0.32374	0.83305	14.047	0.18016	0.37647	63	8.9228	0.092706	0.35733	96	10.85	0.49403	0.76492
GO_INTRACELLULAR_SIGNAL_TRANSDUCTION	1458	-7.197	0.091184	0.36839	7.197	0.90882	1	41.922	0.0053928	0.042643	655	26.744	0.0014097	0.032292	803	32.335	0.29337	0.59136
GO_INTRACELLULAR_STEROID_HORMONE_RECEPTOR_SIGNALING_PATHWAY	65	-4.1408	0.85205	1	4.1408	0.14795	0.50916	11.708	0.0066154	0.048346	25	6.3975	0.099638	0.37322	40	9.8668	0.02239	0.13364
GO_INTRASPECIES_INTERACTION_BETWEEN_ORGANISMS	43	-1.9093	0.55991	1	1.9093	0.44009	0.96978	3.2226	0.98553	0.99518	18	1.3253	0.93814	0.98435	25	3.1018	0.95574	0.99
GO_INTRA_GOLGI_VESICLE_MEDIATED_TRANSPORT	36	-1.1215	0.40829	0.88178	1.1215	0.59171	1	2.5032	0.99066	0.99766	15	1.586	0.85497	0.96149	21	1.9371	0.98725	0.99873
GO_INTRA_S_DNA_DAMAGE_CHECKPOINT	11	-4.5333	0.96845	1	4.5333	0.031548	0.17277	3.9138	0.35351	0.56167	3	-0.26713	0.86982	0.96399	8	4.7529	0.13583	0.38308
GO_INTRINSIC_APOPTOTIC_SIGNALING_PATHWAY	149	-6.1016	0.93536	1	6.1016	0.064645	0.29202	15.232	0.023222	0.10924	58	7.9107	0.20681	0.5339	91	13.176	0.040017	0.18905
GO_INTRINSIC_APOPTOTIC_SIGNALING_PATHWAY_BY_P53_CLASS_MEDIATOR	53	-3.9357	0.84493	1	3.9357	0.15507	0.52491	9.5623	0.059814	0.19487	22	4.4674	0.40241	0.71762	31	8.7397	0.034283	0.17165
GO_INTRINSIC_APOPTOTIC_SIGNALING_PATHWAY_IN_RESPONSE_TO_DNA_DAMAGE	69	-3.4522	0.74767	1	3.4522	0.25233	0.71798	10.904	0.044516	0.16316	28	6.2267	0.14605	0.44997	41	8.9998	0.095033	0.31089
GO_INTRINSIC_APOPTOTIC_SIGNALING_PATHWAY_IN_RESPONSE_TO_DNA_DAMAGE_BY_P53_CLASS_MEDIATOR	30	-3.2929	0.83972	1	3.2929	0.16028	0.53738	7.2658	0.11544	0.28916	13	2.9658	0.54354	0.81485	17	7.0585	0.040284	0.18968
GO_INTRINSIC_APOPTOTIC_SIGNALING_PATHWAY_IN_RESPONSE_TO_ENDOPLASMIC_RETICULUM_STRESS	32	-4.3184	0.92918	1	4.3184	0.070822	0.30983	8.3519	0.04641	0.16833	12	3.4578	0.36795	0.68292	20	7.8859	0.023379	0.13754
GO_IN_UTERO_EMBRYONIC_DEVELOPMENT	289	-11.981	0.99998	1	11.981	2.381e-05	0.00041259	20.769	0.0057904	0.044363	101	8.5392	0.52494	0.80754	188	19.492	0.0016306	0.024273
GO_IONOTROPIC_GLUTAMATE_RECEPTOR_SIGNALING_PATHWAY	21	2.7793	0.020531	0.14	-2.7793	0.97947	1	5.1582	0.34648	0.55547	14	4.5744	0.19913	0.5271	7	2.465	0.62748	0.85112
GO_ION_HOMEOSTASIS	539	6.7524	2.5314e-11	6.2385e-09	-6.7524	1	1	27.663	0.0017826	0.019769	295	22.242	4.5829e-07	0.00018419	244	16.658	0.68752	0.88252
GO_ION_TRANSMEMBRANE_TRANSPORT	751	9.2159	0	0	-9.2159	1	1	29.382	0.10603	0.27454	463	21.337	0.033437	0.20023	288	20.393	0.12846	0.37319
GO_ION_TRANSPORT	1152	9.5087	0	0	-9.5087	1	1	39.055	0.00029772	0.0054211	680	28.609	4.5019e-05	0.0034315	472	26.676	0.045799	0.2046
GO_IRE1_MEDIATED_UNFOLDED_PROTEIN_RESPONSE	51	-5.7509	0.98093	1	5.7509	0.019074	0.11671	7.8103	0.33874	0.54984	13	3.8228	0.32788	0.65148	38	6.8123	0.51823	0.78327
GO_IRON_COORDINATION_ENTITY_TRANSPORT	10	0.00036809	0.34087	0.796	-0.00036809	0.65913	1	6.5575	0.010842	0.06709	5	4.4396	0.047842	0.24496	5	4.8342	0.049317	0.21336
GO_IRON_ION_HOMEOSTASIS	65	-0.64773	0.22111	0.6328	0.64773	0.77889	1	10.366	0.058329	0.19237	31	7.1186	0.068184	0.29575	34	7.535	0.23426	0.52448
GO_IRON_ION_IMPORT	12	-4.8148	0.97759	1	4.8148	0.022415	0.13346	4.551	0.24313	0.44741	1	1.7258	0.27912	0.60668	11	4.233	0.36692	0.66273
GO_IRON_ION_TRANSPORT	53	-2.6138	0.6385	1	2.6138	0.3615	0.8811	6.4468	0.71453	0.83875	24	2.4711	0.86578	0.96343	29	6.4673	0.38181	0.67721
GO_ISOPRENOID_BIOSYNTHETIC_PROCESS	22	-1.5363	0.59016	1	1.5363	0.40984	0.94119	3.9545	0.71555	0.83894	8	2.5216	0.48643	0.78256	14	3.0511	0.78704	0.92937
GO_ISOPRENOID_METABOLIC_PROCESS	111	-0.46818	0.12283	0.44846	0.46818	0.87717	1	8.432	0.92394	0.96212	59	4.5106	0.90786	0.97568	52	7.5148	0.637	0.85605
GO_ISOTYPE_SWITCHING	16	-3.9944	0.93019	1	3.9944	0.069807	0.3066	5.1217	0.2323	0.43553	3	2.6931	0.22563	0.54959	13	4.3882	0.38083	0.6764
GO_I_KAPPAB_KINASE_NF_KAPPAB_SIGNALING	64	-0.59403	0.22417	0.63606	0.59403	0.77583	1	7.7054	0.59025	0.75197	28	5.6457	0.24754	0.57387	36	5.2949	0.84408	0.95349
GO_I_KAPPAB_PHOSPHORYLATION	12	-0.65485	0.44669	0.92097	0.65485	0.55331	1	6.6135	0.021251	0.10303	4	5.7447	0.004474	0.064011	8	4.0378	0.27768	0.57578
GO_JAK_STAT_CASCADE_INVOLVED_IN_GROWTH_HORMONE_SIGNALING_PATHWAY	14	0.67576	0.21047	0.61451	-0.67576	0.78953	1	1.8904	0.89635	0.94762	7	2.041	0.56353	0.82667	7	0.63243	0.94497	0.98864
GO_JNK_CASCADE	79	-2.6509	0.56308	1	2.6509	0.43692	0.96689	9.6989	0.28782	0.49914	30	6.6455	0.12775	0.42179	49	7.1152	0.69074	0.88355
GO_KERATAN_SULFATE_BIOSYNTHETIC_PROCESS	27	0.61857	0.15436	0.5168	-0.61857	0.84564	1	7.8939	0.043319	0.15972	12	6.9705	0.0065494	0.078216	15	4.3561	0.47181	0.74882
GO_KERATAN_SULFATE_CATABOLIC_PROCESS	11	-0.40019	0.37583	0.83927	0.40019	0.62417	1	4.6654	0.19133	0.38915	5	3.3929	0.16225	0.47724	6	3.2196	0.36226	0.65806
GO_KERATAN_SULFATE_METABOLIC_PROCESS	31	0.076493	0.22739	0.63993	-0.076493	0.77261	1	7.6879	0.085075	0.24099	13	6.7467	0.0096484	0.10082	18	4.3555	0.6089	0.83729
GO_KERATINIZATION	40	0.76905	0.12695	0.45616	-0.76905	0.87305	1	2.4439	0.99375	0.99961	25	1.2554	0.97406	0.99338	15	2.3702	0.91066	0.97877
GO_KERATINOCYTE_DIFFERENTIATION	87	0.26629	0.081946	0.34258	-0.26629	0.91805	1	7.5733	0.89585	0.94754	48	4.8322	0.75092	0.923	39	5.9506	0.75026	0.90818
GO_KERATINOCYTE_PROLIFERATION	11	-0.59582	0.41546	0.89033	0.59582	0.58454	1	5.2301	0.10627	0.27454	7	2.3696	0.47989	0.77683	4	5.5386	0.012727	0.091059
GO_KETONE_BIOSYNTHETIC_PROCESS	23	0.25414	0.24664	0.67122	-0.25414	0.75336	1	2.3694	0.94485	0.97459	12	1.5162	0.8017	0.94264	11	1.8425	0.90857	0.97754
GO_KETONE_BODY_METABOLIC_PROCESS	10	4.1626	0.0046835	0.050922	-4.1626	0.99532	1	3.7281	0.33924	0.55006	8	3.7231	0.21521	0.54162	2	0.89002	0.69659	0.88443
GO_KIDNEY_EPITHELIUM_DEVELOPMENT	119	-2.8326	0.52367	0.99826	2.8326	0.47633	1	11.857	0.27268	0.48268	62	5.0729	0.87675	0.96516	57	11.841	0.0060997	0.057997
GO_KIDNEY_MESENCHYME_DEVELOPMENT	17	-3.8329	0.92203	1	3.8329	0.077968	0.3307	6.7165	0.05098	0.17807	6	2.336	0.44082	0.7427	11	6.6245	0.022073	0.1325
GO_KIDNEY_MORPHOGENESIS	75	-3.9996	0.83501	1	3.9996	0.16499	0.54616	10.193	0.14627	0.33224	36	3.5548	0.8621	0.96149	39	10.72	0.0063925	0.059826
GO_KINETOCHORE_ORGANIZATION	11	-5.6528	0.99281	1	5.6528	0.0071894	0.055177	4.5774	0.20758	0.40494	1	0.64639	0.54114	0.81235	10	4.5964	0.2263	0.51415
GO_LABYRINTHINE_LAYER_BLOOD_VESSEL_DEVELOPMENT	17	-1.4008	0.56538	1	1.4008	0.43462	0.96681	7.3212	0.021048	0.10238	6	5.475	0.018541	0.14321	11	5.0579	0.17957	0.45466
GO_LABYRINTHINE_LAYER_DEVELOPMENT	43	-0.52583	0.29242	0.73494	0.52583	0.70758	1	9.0029	0.059437	0.19466	17	7.5151	0.0089721	0.09696	26	5.5011	0.57464	0.81672
GO_LACTATE_TRANSMEMBRANE_TRANSPORT	10	-1.5288	0.65317	1	1.5288	0.34683	0.86044	2.749	0.59346	0.75368	6	0.13162	0.88699	0.9692	4	4.1854	0.097214	0.3157
GO_LACTATION	39	-5.7366	0.98396	1	5.7366	0.016042	0.10339	9.9967	0.0068705	0.049477	13	4.2801	0.22904	0.55149	26	9.2169	0.0088753	0.073044
GO_LAGGING_STRAND_ELONGATION	10	-6.4248	0.9985	1	6.4248	0.0014991	0.014845	7.0009	0.0047888	0.038811	1	2.0398	0.21599	0.54225	9	6.6997	0.00896	0.073388
GO_LAMELLIPODIUM_ASSEMBLY	26	-2.7389	0.77684	1	2.7389	0.22316	0.66487	6.1193	0.24327	0.44741	9	3.5217	0.29508	0.62004	17	5.0053	0.37394	0.66957
GO_LAMELLIPODIUM_ORGANIZATION	32	-2.8393	0.75806	1	2.8393	0.24194	0.69872	5.5471	0.52958	0.70463	11	3.1595	0.4119	0.72395	21	4.5607	0.64235	0.86048
GO_LATERAL_MESODERM_DEVELOPMENT	10	-1.9535	0.73142	1	1.9535	0.26858	0.74556	4.0225	0.27083	0.48036	3	2.57	0.24978	0.57531	7	3.1254	0.44693	0.73305
GO_LATERAL_VENTRICLE_DEVELOPMENT	10	-2.2816	0.78513	1	2.2816	0.21487	0.65019	3.9932	0.27732	0.48817	4	1.1237	0.63289	0.86384	6	4.2377	0.1485	0.40639
GO_LAYER_FORMATION_IN_CEREBRAL_CORTEX	12	-1.0643	0.53054	1	1.0643	0.46946	0.99403	4.5121	0.25107	0.45833	7	1.5319	0.68652	0.89224	5	5.1776	0.029192	0.15773
GO_LEARNING	121	0.72875	0.040223	0.21584	-0.72875	0.95978	1	8.9245	0.9114	0.95602	60	6.8728	0.44563	0.74674	61	5.753	0.97888	0.99501
GO_LEFT_RIGHT_AXIS_SPECIFICATION	13	-3.4592	0.89345	1	3.4592	0.10655	0.41102	5.4762	0.1018	0.26849	3	2.7801	0.20939	0.53626	10	4.7211	0.20114	0.48126
GO_LEFT_RIGHT_PATTERN_FORMATION	20	-4.7865	0.96808	1	4.7865	0.031919	0.17395	5.7114	0.18743	0.38475	5	1.5291	0.58986	0.84723	15	5.7121	0.14981	0.40867
GO_LENS_DEVELOPMENT_IN_CAMERA_TYPE_EYE	64	-3.0897	0.69268	1	3.0897	0.30732	0.80715	10.054	0.10214	0.26851	29	5.0313	0.40954	0.72174	35	9.0158	0.057263	0.233
GO_LENS_FIBER_CELL_DEVELOPMENT	12	-2.5893	0.80544	1	2.5893	0.19456	0.60823	2.6529	0.70188	0.83117	4	0.56405	0.75716	0.92624	8	2.8503	0.60112	0.832
GO_LENS_FIBER_CELL_DIFFERENTIATION	25	-1.1277	0.48063	0.95961	1.1277	0.51937	1	4.3251	0.64324	0.78889	12	2.2115	0.66398	0.88079	13	3.873	0.5227	0.78653
GO_LENS_MORPHOGENESIS_IN_CAMERA_TYPE_EYE	19	-1.3998	0.53427	1	1.3998	0.46573	0.99303	6.2295	0.11121	0.28275	8	3.7176	0.21622	0.54252	11	5.0167	0.18722	0.46475
GO_LEUKOCYTE_ACTIVATION	392	6.7583	4.8355e-10	7.6608e-08	-6.7583	1	1	25.464	0.00010248	0.0025397	219	20.814	1.4523e-07	8.0258e-05	173	14.912	0.40346	0.69748
GO_LEUKOCYTE_ADHESION_TO_VASCULAR_ENDOTHELIAL_CELL	13	0.73413	0.19521	0.58988	-0.73413	0.80479	1	2.7842	0.70629	0.83343	5	3.721	0.11532	0.40207	8	0.60741	0.96814	0.99291
GO_LEUKOCYTE_APOPTOTIC_PROCESS	22	0.84254	0.15991	0.52625	-0.84254	0.84009	1	6.4734	0.14413	0.33015	10	5.8955	0.018255	0.14234	12	3.3832	0.62088	0.84733
GO_LEUKOCYTE_CELL_CELL_ADHESION	244	4.9633	1.7817e-06	9.4093e-05	-4.9633	1	1	19.869	0.0026635	0.02614	134	16.395	2.7014e-05	0.0025963	110	11.497	0.54281	0.7999
GO_LEUKOCYTE_CHEMOTAXIS	105	2.0631	0.010301	0.087705	-2.0631	0.9897	1	15.682	0.00017496	0.003661	56	11.658	0.0004848	0.016361	49	10.493	0.027547	0.1535
GO_LEUKOCYTE_DEGRANULATION	25	4.6048	0.0010558	0.017282	-4.6048	0.99894	1	7.58	0.041381	0.15583	17	6.846	0.024951	0.17155	8	3.4201	0.44049	0.72868
GO_LEUKOCYTE_DIFFERENTIATION	275	3.615	1.9374e-05	0.00072221	-3.615	0.99998	1	19.72	0.019201	0.095812	146	15.42	0.00085323	0.022862	129	12.388	0.57302	0.81618
GO_LEUKOCYTE_HOMEOSTASIS	55	0.48634	0.11336	0.42515	-0.48634	0.88664	1	10.654	0.015106	0.082829	23	9.2158	0.00077054	0.021159	32	6.1546	0.55681	0.80648
GO_LEUKOCYTE_MEDIATED_CYTOTOXICITY	31	0.22214	0.20643	0.60968	-0.22214	0.79357	1	6.2003	0.34121	0.5512	14	5.165	0.11332	0.39946	17	3.6857	0.72409	0.89672
GO_LEUKOCYTE_MEDIATED_IMMUNITY	147	3.3491	0.00030874	0.0066483	-3.3491	0.99969	1	16.522	0.0014692	0.017404	81	12.991	0.00043931	0.015414	66	10.266	0.19327	0.47306
GO_LEUKOCYTE_MIGRATION	242	-0.56354	0.044238	0.22766	0.56354	0.95576	1	21.28	6.1995e-05	0.001824	127	13.478	0.010466	0.10398	115	16.705	0.00043597	0.0097022
GO_LEUKOCYTE_MIGRATION_INVOLVED_IN_INFLAMMATORY_RESPONSE	11	-4.0946	0.9482	1	4.0946	0.051799	0.24575	3.395	0.48697	0.67014	3	-0.48637	0.89701	0.97486	8	4.2789	0.22318	0.5095
GO_LEUKOCYTE_PROLIFERATION	82	6.1379	6.5972e-06	0.00029368	-6.1379	0.99999	1	11.154	0.083896	0.23954	53	10.118	0.0073625	0.084544	29	5.0787	0.73853	0.90339
GO_LEUKOTRIENE_BIOSYNTHETIC_PROCESS	19	1.578	0.065669	0.29574	-1.578	0.93433	1	4.0781	0.59658	0.75656	11	3.5004	0.33184	0.65639	8	2.1801	0.76844	0.91782
GO_LEUKOTRIENE_METABOLIC_PROCESS	28	-0.3824	0.30444	0.7511	0.3824	0.69556	1	6.2631	0.24405	0.44829	14	4.0734	0.29612	0.62073	14	4.7839	0.33235	0.62951
GO_LEYDIG_CELL_DIFFERENTIATION	11	-3.9358	0.93872	1	3.9358	0.061282	0.28142	1.2546	0.91671	0.95838	1	-0.59528	0.81476	0.94573	10	1.5041	0.91838	0.98096
GO_LIMBIC_SYSTEM_DEVELOPMENT	96	-3.5476	0.7067	1	3.5476	0.2933	0.78495	7.8187	0.90882	0.95443	41	3.7544	0.86192	0.96149	55	7.0882	0.7964	0.93202
GO_LINOLEIC_ACID_METABOLIC_PROCESS	14	-4.4083	0.95998	1	4.4083	0.040019	0.20642	5.1828	0.17486	0.3704	4	0.83956	0.69885	0.8994	10	5.6014	0.073772	0.27046
GO_LIPID_BIOSYNTHETIC_PROCESS	500	-1.7285	0.021549	0.14375	1.7285	0.97845	1	25.994	0.0082881	0.056147	229	18.482	0.00018325	0.0088059	271	18.318	0.48703	0.75993
GO_LIPID_CATABOLIC_PROCESS	218	8.6204	2.0221e-10	3.7375e-08	-8.6204	1	1	19.231	0.0014604	0.017369	135	16.758	6.4892e-06	0.0014344	83	9.7942	0.59272	0.82799
GO_LIPID_DIGESTION	19	1.3265	0.084697	0.35015	-1.3265	0.9153	1	4.123	0.5847	0.74831	13	2.3831	0.68679	0.89224	6	3.8291	0.22192	0.50802
GO_LIPID_HOMEOSTASIS	99	2.9746	0.0018195	0.026121	-2.9746	0.99818	1	9.0675	0.72749	0.84642	60	6.9186	0.4343	0.73932	39	5.8654	0.76786	0.91769
GO_LIPID_LOCALIZATION	242	4.0847	2.8259e-05	0.00094255	-4.0847	0.99997	1	18.472	0.025709	0.11661	141	13.653	0.013949	0.122	101	12.462	0.18485	0.4617
GO_LIPID_METABOLIC_PROCESS	1043	3.8342	1.7677e-10	3.4093e-08	-3.8342	1	1	37.2	0.00041607	0.0069835	538	27.974	9.2438e-08	7.8832e-05	505	24.588	0.62406	0.84918
GO_LIPID_MODIFICATION	193	6.5969	6.6791e-08	5.8095e-06	-6.5969	1	1	15.609	0.14872	0.33591	113	13.833	0.0017631	0.037117	80	7.8039	0.93681	0.9866
GO_LIPID_OXIDATION	65	8.3478	2.6759e-08	2.5642e-06	-8.3478	1	1	11.595	0.0081672	0.055738	43	11.908	1.4763e-05	0.0019778	22	3.2832	0.91321	0.9804
GO_LIPID_PARTICLE_ORGANIZATION	13	-2.4823	0.77485	1	2.4823	0.22515	0.66897	3.2063	0.60184	0.75975	3	2.1559	0.34006	0.66386	10	2.475	0.76444	0.91551
GO_LIPID_PHOSPHORYLATION	92	1.4978	0.023659	0.15061	-1.4978	0.97634	1	9.1745	0.62048	0.77398	48	7.2529	0.19448	0.52147	44	5.6909	0.88303	0.96911
GO_LIPID_STORAGE	24	-2.3461	0.70138	1	2.3461	0.29862	0.79228	4.785	0.52094	0.69836	10	2.0402	0.66407	0.88079	14	4.5408	0.39709	0.69295
GO_LIPID_TRANSLOCATION	19	1.6224	0.062682	0.28666	-1.6224	0.93732	1	4.4738	0.49007	0.67289	13	3.0444	0.5233	0.8061	6	3.48	0.2984	0.59826
GO_LIPOPOLYSACCHARIDE_MEDIATED_SIGNALING_PATHWAY	30	-0.89572	0.41199	0.88604	0.89572	0.58801	1	6.7438	0.19818	0.39672	15	4.0077	0.3327	0.65722	15	5.5295	0.18219	0.4579
GO_LIPOPROTEIN_BIOSYNTHETIC_PROCESS	78	-3.3359	0.6893	1	3.3359	0.3107	0.81235	9.8799	0.2569	0.46367	35	4.6718	0.60057	0.85209	43	9.0917	0.10861	0.33692
GO_LIPOPROTEIN_LOCALIZATION	13	0.54476	0.22248	0.63505	-0.54476	0.77752	1	3.9459	0.40509	0.60514	8	2.3033	0.54103	0.81235	5	3.4491	0.24873	0.54162
GO_LIPOPROTEIN_METABOLIC_PROCESS	112	-3.9676	0.73881	1	3.9676	0.26119	0.73238	11.151	0.3573	0.56445	50	5.1651	0.72018	0.90824	62	10.349	0.13403	0.38084
GO_LIPOSACCHARIDE_METABOLIC_PROCESS	102	0.57475	0.051472	0.2523	-0.57475	0.94853	1	12.861	0.033546	0.13856	56	7.9824	0.16135	0.47651	46	10.344	0.025244	0.14449
GO_LIPOXYGENASE_PATHWAY	13	-1.6332	0.62889	1	1.6332	0.37111	0.89372	2.9786	0.65966	0.80246	5	1.0421	0.70679	0.90137	8	2.9732	0.56698	0.81247
GO_LIVER_REGENERATION	19	-1.6992	0.59731	1	1.6992	0.40269	0.93385	6.7241	0.059752	0.19487	8	4.3566	0.11777	0.40612	11	5.1218	0.1681	0.43304
GO_LOCALIZATION_WITHIN_MEMBRANE	116	-1.1668	0.21039	0.61451	1.1668	0.78961	1	11.203	0.39997	0.60124	47	9.0356	0.027254	0.1812	69	7.069	0.94131	0.98844
GO_LOCOMOTION	1020	-5.8646	0.11868	0.43735	5.8646	0.88132	1	38.711	2.7363e-06	0.00018391	492	22.801	0.010925	0.10685	528	31.795	4.6305e-06	0.00033673
GO_LOCOMOTORY_BEHAVIOR	173	3.6165	0.00012247	0.0031958	-3.6165	0.99988	1	11.087	0.92612	0.96393	103	7.8082	0.71743	0.90803	70	7.9588	0.82822	0.94761
GO_LOCOMOTORY_EXPLORATION_BEHAVIOR	10	1.5946	0.10597	0.40559	-1.5946	0.89403	1	4.6984	0.14463	0.33063	5	4.5661	0.040191	0.2235	5	2.0785	0.61195	0.84018
GO_LONG_CHAIN_FATTY_ACID_METABOLIC_PROCESS	80	1.4101	0.024708	0.15503	-1.4101	0.97529	1	10.838	0.10705	0.2756	37	9.9425	0.0016791	0.036032	43	5.5608	0.88779	0.96919
GO_LONG_CHAIN_FATTY_ACID_TRANSPORT	40	4.0247	0.0026544	0.033738	-4.0247	0.99735	1	8.3267	0.086742	0.24369	23	8.1335	0.0063651	0.077285	17	3.312	0.80359	0.93416
GO_LONG_TERM_MEMORY	28	3.7289	0.0043346	0.048312	-3.7289	0.99567	1	6.4836	0.20003	0.39747	17	6.3425	0.048924	0.24719	11	2.4595	0.81607	0.94077
GO_LONG_TERM_SYNAPTIC_DEPRESSION	14	0.86565	0.184	0.57119	-0.86565	0.816	1	3.4596	0.58485	0.74831	6	3.7297	0.15661	0.46657	8	1.3466	0.90783	0.97723
GO_LONG_TERM_SYNAPTIC_POTENTIATION	37	4.3205	0.0010398	0.017147	-4.3205	0.99896	1	4.9716	0.78061	0.88134	24	5.3282	0.26103	0.58729	13	1.1478	0.97515	0.99414
GO_LOOP_OF_HENLE_DEVELOPMENT	10	-0.22786	0.38587	0.85458	0.22786	0.61413	1	-1.1254	0.99754	1	8	-2.2823	0.99857	0.99997	2	2.0482	0.37803	0.6751
GO_LOW_DENSITY_LIPOPROTEIN_PARTICLE_CLEARANCE	11	0.21681	0.26071	0.69087	-0.21681	0.73929	1	5.2502	0.10385	0.27053	7	2.9533	0.3357	0.65991	4	4.7997	0.042453	0.1951
GO_LOW_DENSITY_LIPOPROTEIN_PARTICLE_REMODELING	11	1.6971	0.077787	0.33093	-1.6971	0.92221	1	2.3715	0.74036	0.85525	8	1.4991	0.72839	0.91132	3	2.093	0.45732	0.73783
GO_LUNG_ALVEOLUS_DEVELOPMENT	37	-3.4266	0.85227	1	3.4266	0.14773	0.50916	7.9065	0.12303	0.3002	13	4.3688	0.21202	0.53862	24	6.6016	0.20568	0.48949
GO_LUNG_CELL_DIFFERENTIATION	23	-0.79648	0.43781	0.91188	0.79648	0.56219	1	7.7021	0.025494	0.11608	9	6.3335	0.012495	0.11366	14	4.794	0.32975	0.62715
GO_LUNG_EPITHELIUM_DEVELOPMENT	31	-1.7558	0.55989	1	1.7558	0.44011	0.96978	7.4547	0.11108	0.2827	13	4.6927	0.15642	0.46657	18	5.795	0.22779	0.51661
GO_LUNG_MORPHOGENESIS	44	-4.4309	0.9291	1	4.4309	0.070899	0.30986	10.921	0.0031505	0.028995	16	5.8713	0.066841	0.29308	28	9.2517	0.0098778	0.077271
GO_LYMPHANGIOGENESIS	10	-3.2836	0.90599	1	3.2836	0.094012	0.3786	4.5362	0.17058	0.36549	3	1.3624	0.53637	0.81078	7	4.5299	0.13374	0.38031
GO_LYMPHOCYTE_ACTIVATION	324	6.9735	1.2944e-09	1.7944e-07	-6.9735	1	1	23.968	3.0191e-05	0.0010714	179	20.447	8.4254e-09	1.8624e-05	145	13.109	0.56099	0.80938
GO_LYMPHOCYTE_ACTIVATION_INVOLVED_IN_IMMUNE_RESPONSE	90	4.0888	0.00039968	0.0080225	-4.0888	0.9996	1	11.985	0.046671	0.16846	52	9.9222	0.0093584	0.099641	38	6.8372	0.5114	0.7794
GO_LYMPHOCYTE_APOPTOTIC_PROCESS	18	2.1278	0.061613	0.28381	-2.1278	0.93839	1	6.849	0.037414	0.14688	10	5.8955	0.018255	0.14234	8	3.6821	0.36831	0.66443
GO_LYMPHOCYTE_CHEMOTAXIS	33	4.4488	0.0017921	0.025979	-4.4488	0.99821	1	8.4699	0.037973	0.14841	23	6.9922	0.037637	0.2144	10	4.7822	0.18945	0.46779
GO_LYMPHOCYTE_COSTIMULATION	68	6.1816	4.2641e-06	0.00020438	-6.1816	1	1	11.504	0.018837	0.094524	40	11.387	0.00011137	0.0065565	28	4.3178	0.87369	0.96531
GO_LYMPHOCYTE_DIFFERENTIATION	200	4.6396	8.6675e-06	0.00036618	-4.6396	0.99999	1	17.097	0.022363	0.10632	109	14.256	0.00044862	0.015617	91	9.7451	0.71943	0.8957
GO_LYMPHOCYTE_HOMEOSTASIS	47	1.1552	0.064931	0.29339	-1.1552	0.93507	1	9.7839	0.030026	0.12807	21	8.6015	0.0020327	0.041413	26	5.4242	0.59531	0.82927
GO_LYMPHOCYTE_MEDIATED_IMMUNITY	107	2.5384	0.003548	0.042279	-2.5384	0.99645	1	14.091	0.0060635	0.045822	58	11.002	0.0026617	0.046328	49	8.8528	0.22816	0.51684
GO_LYMPHOCYTE_MIGRATION	42	6.4411	6.2912e-06	0.00028771	-6.4411	0.99999	1	10.114	0.0092	0.059666	31	8.7188	0.0064156	0.077285	11	5.1269	0.16721	0.43201
GO_LYMPHOID_PROGENITOR_CELL_DIFFERENTIATION	11	-1.1205	0.52495	0.99946	1.1205	0.47505	0.99967	6.6274	0.014968	0.08238	5	3.9754	0.086257	0.34324	6	5.3445	0.036449	0.17796
GO_LYMPH_NODE_DEVELOPMENT	15	4.5461	0.0025943	0.033392	-4.5461	0.99741	1	7.3437	0.011443	0.06916	11	6.4157	0.012241	0.11275	4	3.5818	0.1895	0.46779
GO_LYMPH_VESSEL_DEVELOPMENT	18	-5.3163	0.98162	1	5.3163	0.018376	0.11401	5.5121	0.19162	0.38956	5	0.26632	0.85284	0.96149	13	6.3209	0.049	0.21227
GO_LYMPH_VESSEL_MORPHOGENESIS	12	-4.305	0.95942	1	4.305	0.040583	0.20861	4.8658	0.18416	0.38193	4	0.2268	0.81931	0.94633	8	5.799	0.032554	0.16675
GO_LYSINE_METABOLIC_PROCESS	12	-0.88065	0.49288	0.97258	0.88065	0.50712	1	4.891	0.17986	0.37627	5	3.2821	0.18058	0.50502	7	3.63	0.31424	0.61309
GO_LYSOSOMAL_TRANSPORT	63	-0.12865	0.15782	0.52167	0.12865	0.84218	1	6.0136	0.90252	0.95074	31	4.1935	0.63176	0.86384	32	4.3103	0.91552	0.98076
GO_LYSOSOME_LOCALIZATION	22	3.0589	0.01642	0.12099	-3.0589	0.98358	1	4.659	0.54511	0.71795	13	4.7861	0.14236	0.4454	9	1.532	0.89955	0.97446
GO_LYTIC_VACUOLE_ORGANIZATION	43	-0.098462	0.22313	0.63531	0.098462	0.77687	1	5.0479	0.84188	0.91421	22	3.295	0.70055	0.89951	21	3.8507	0.80801	0.9361
GO_L_ALPHA_AMINO_ACID_TRANSMEMBRANE_TRANSPORT	31	-4.3323	0.92127	1	4.3323	0.078729	0.33261	6.1978	0.34181	0.55157	11	1.6722	0.75902	0.92672	20	6.4761	0.15123	0.40904
GO_L_AMINO_ACID_IMPORT	12	0.74981	0.1958	0.59006	-0.74981	0.8042	1	3.676	0.44787	0.64109	7	2.5373	0.43728	0.74155	5	2.6926	0.44155	0.72868
GO_L_AMINO_ACID_TRANSPORT	56	-2.6228	0.63985	1	2.6228	0.36015	0.87927	8.7776	0.17419	0.36918	24	4.7276	0.39243	0.70756	32	7.5174	0.22125	0.50774
GO_L_ASCORBIC_ACID_METABOLIC_PROCESS	11	-3.6954	0.92184	1	3.6954	0.078157	0.33114	4.3202	0.25956	0.46635	2	1.7399	0.38252	0.69824	9	3.956	0.33312	0.6299
GO_MACROAUTOPHAGY	255	-3.5868	0.43255	0.90637	3.5868	0.56745	1	18.353	0.075186	0.22501	108	11.845	0.03074	0.19332	147	14.02	0.35802	0.65649
GO_MACROMITOPHAGY	125	-4.1964	0.76205	1	4.1964	0.23795	0.69172	14.624	0.013961	0.079094	49	8.8954	0.034006	0.20262	76	11.612	0.096325	0.3135
GO_MACROMOLECULAR_COMPLEX_ASSEMBLY	1252	-22.822	1	1	22.822	1.9607e-13	1.5814e-11	40.122	0.00060162	0.0092026	446	17.197	0.75578	0.92506	806	37.213	4.1463e-05	0.0016721
GO_MACROMOLECULAR_COMPLEX_DISASSEMBLY	170	-14.03	1	1	14.03	8.6179e-09	3.2398e-07	15.298	0.080842	0.23424	43	3.6878	0.9063	0.97568	127	15.554	0.016866	0.10938
GO_MACROMOLECULAR_COMPLEX_REMODELING	22	-1.0527	0.49177	0.97258	1.0527	0.50823	1	4.2179	0.65508	0.79877	13	1.0046	0.91616	0.97764	9	5.3872	0.074769	0.27183
GO_MACROMOLECULE_CATABOLIC_PROCESS	801	-25.428	1	1	25.428	0	0	30.881	0.050872	0.17793	225	9.4138	0.98865	0.99719	576	30.532	0.0030911	0.036663
GO_MACROMOLECULE_DEACYLATION	63	-6.3843	0.98659	1	6.3843	0.013411	0.090415	8.2261	0.42814	0.62495	19	2.429	0.78173	0.93757	44	8.247	0.275	0.57353
GO_MACROMOLECULE_METHYLATION	180	-15.879	1	1	15.879	2.3987e-10	1.2092e-08	14.915	0.14052	0.32448	42	1.492	0.99527	0.99966	138	16.211	0.01137	0.084772
GO_MACROPHAGE_ACTIVATION	30	0.92148	0.1263	0.45588	-0.92148	0.8737	1	6.6042	0.22526	0.42789	18	4.0784	0.41363	0.72479	12	5.4472	0.12062	0.35959
GO_MACROPHAGE_ACTIVATION_INVOLVED_IN_IMMUNE_RESPONSE	10	3.4441	0.013189	0.10318	-3.4441	0.98681	1	3.5809	0.37575	0.58057	8	3.2769	0.30563	0.63208	2	1.4533	0.54506	0.7999
GO_MACROPHAGE_CHEMOTAXIS	11	2.0086	0.056589	0.2662	-2.0086	0.94341	1	2.6366	0.68048	0.8154	6	3.1837	0.25089	0.5762	5	0.42317	0.92609	0.98445
GO_MACROPHAGE_DIFFERENTIATION	19	-0.75442	0.39757	0.87	0.75442	0.60243	1	5.6556	0.20342	0.40069	10	3.0606	0.40438	0.719	9	4.9913	0.12265	0.36224
GO_MAGNESIUM_ION_TRANSMEMBRANE_TRANSPORT	15	0.44517	0.24065	0.65978	-0.44517	0.75935	1	5.3615	0.17154	0.36637	6	5.2279	0.026652	0.17853	9	2.6531	0.68723	0.88252
GO_MAGNESIUM_ION_TRANSPORT	12	3.1327	0.018639	0.13142	-3.1327	0.98136	1	5.1129	0.14475	0.33063	7	5.391	0.023561	0.16639	5	1.5421	0.74577	0.90559
GO_MAINTENANCE_OF_CELL_NUMBER	123	-9.7769	0.99981	1	9.7769	0.00018883	0.0025383	11.674	0.35055	0.55916	39	2.4207	0.96633	0.99017	84	12.477	0.057357	0.233
GO_MAINTENANCE_OF_CELL_POLARITY	11	2.2888	0.04168	0.22033	-2.2888	0.95832	1	3.3947	0.48705	0.67014	7	3.2688	0.26558	0.59194	4	1.3053	0.75689	0.91175
GO_MAINTENANCE_OF_GASTROINTESTINAL_EPITHELIUM	13	-0.93439	0.49134	0.97216	0.93439	0.50866	1	7.0434	0.0099728	0.063654	6	4.318	0.085138	0.34187	7	5.6009	0.031965	0.16515
GO_MAINTENANCE_OF_LOCATION	126	-2.118	0.33766	0.79249	2.118	0.66234	1	10.735	0.6346	0.78305	52	7.2685	0.25604	0.58138	74	7.9143	0.87661	0.96693
GO_MAINTENANCE_OF_LOCATION_IN_CELL	88	0.0031043	0.098654	0.39072	-0.0031043	0.90135	1	8.5283	0.71855	0.84124	38	6.9197	0.14902	0.4539	50	5.2817	0.96896	0.99291
GO_MAINTENANCE_OF_PROTEIN_LOCALIZATION_IN_ORGANELLE	25	-1.1431	0.48386	0.96149	1.1431	0.51614	1	3.643	0.79033	0.88729	11	1.6332	0.76651	0.92987	14	3.4205	0.70335	0.88763
GO_MAINTENANCE_OF_PROTEIN_LOCATION_IN_NUCLEUS	12	-1.2834	0.5751	1	1.2834	0.4249	0.95563	2.8308	0.6609	0.80278	4	1.8166	0.45885	0.75746	8	2.1825	0.76791	0.91769
GO_MALE_GAMETE_GENERATION	409	-8.655	0.96514	1	8.655	0.034861	0.18587	18.449	0.8857	0.93949	186	6.5812	0.99943	0.99997	223	18.975	0.049968	0.21528
GO_MALE_GENITALIA_DEVELOPMENT	20	1.0179	0.12852	0.45976	-1.0179	0.87148	1	4.4637	0.47796	0.6634	14	2.2001	0.73244	0.91376	6	4.7888	0.078298	0.27822
GO_MALE_MEIOSIS	37	-0.61476	0.32602	0.7763	0.61476	0.67398	1	5.1177	0.75108	0.86182	22	2.314	0.87959	0.96575	15	5.2354	0.24277	0.53446
GO_MALE_MEIOSIS_I	17	-1.7238	0.62976	1	1.7238	0.37024	0.89309	3.3271	0.72265	0.8436	9	0.85828	0.85871	0.96149	8	3.9396	0.30159	0.60101
GO_MALE_SEX_DETERMINATION	13	0.73537	0.19504	0.58988	-0.73537	0.80496	1	4.4276	0.2861	0.49736	8	2.8919	0.39491	0.71059	5	3.4814	0.2416	0.53266
GO_MALE_SEX_DIFFERENTIATION	138	-3.9355	0.68215	1	3.9355	0.31785	0.82167	13.121	0.17965	0.37626	64	6.4404	0.6244	0.86157	74	11.928	0.051893	0.2192
GO_MAMMARY_GLAND_DEVELOPMENT	109	-8.1089	0.99686	1	8.1089	0.0031398	0.028309	14.843	0.0021293	0.022543	37	7.0326	0.13458	0.43227	72	13.222	0.003074	0.036656
GO_MAMMARY_GLAND_DUCT_MORPHOGENESIS	25	-2.323	0.71981	1	2.323	0.28019	0.7644	7.3797	0.054195	0.18489	10	4.3762	0.13564	0.43453	15	5.954	0.11321	0.34659
GO_MAMMARY_GLAND_EPITHELIAL_CELL_DIFFERENTIATION	15	-1.6741	0.64666	1	1.6741	0.35334	0.8679	3.774	0.54569	0.71795	5	2.6179	0.31522	0.63867	10	2.771	0.69682	0.88443
GO_MAMMARY_GLAND_EPITHELIAL_CELL_PROLIFERATION	11	-4.8696	0.9791	1	4.8696	0.020901	0.12614	5.1488	0.11647	0.28976	2	1.4691	0.44625	0.74674	9	4.9997	0.12145	0.36067
GO_MAMMARY_GLAND_EPITHELIUM_DEVELOPMENT	50	-4.8265	0.93898	1	4.8265	0.061025	0.28053	8.8994	0.11123	0.28275	16	4.8034	0.20144	0.5287	34	7.497	0.24219	0.53345
GO_MAMMARY_GLAND_LOBULE_DEVELOPMENT	15	0.20228	0.28083	0.71679	-0.20228	0.71917	1	6.0613	0.078293	0.23046	7	4.9791	0.042584	0.22959	8	3.6422	0.37908	0.67533
GO_MAMMARY_GLAND_MORPHOGENESIS	35	-3.4702	0.83974	1	3.4702	0.16026	0.53738	7.4092	0.16734	0.36092	14	3.432	0.4444	0.74618	21	6.7631	0.11427	0.34931
GO_MANGANESE_ION_TRANSPORT	14	-2.5812	0.79734	1	2.5812	0.20266	0.6256	5.91	0.077768	0.23	3	4.7494	0.019774	0.14918	11	4.1871	0.37907	0.67533
GO_MANNOSYLATION	27	-6.1743	0.99201	1	6.1743	0.0079935	0.059696	8.2311	0.026464	0.11822	8	2.4611	0.50157	0.79469	19	8.2152	0.0096056	0.075514
GO_MAST_CELL_ACTIVATION	20	4.3224	0.0022998	0.0308	-4.3224	0.9977	1	4.1776	0.55392	0.7244	15	3.9234	0.35177	0.67175	5	1.5597	0.74179	0.90457
GO_MAST_CELL_MEDIATED_IMMUNITY	17	3.3836	0.010649	0.08903	-3.3836	0.98935	1	5.612	0.18141	0.37799	11	5.239	0.064631	0.29068	6	2.3529	0.59306	0.82808
GO_MATERNAL_PLACENTA_DEVELOPMENT	28	-5.0527	0.97054	1	5.0527	0.02946	0.16459	8.1761	0.023905	0.11111	10	2.6973	0.498	0.79168	18	8.187	0.0072343	0.06452
GO_MATERNAL_PROCESS_INVOLVED_IN_FEMALE_PREGNANCY	55	-4.2119	0.8699	1	4.2119	0.1301	0.47236	9.4286	0.090302	0.24958	23	4.2381	0.47622	0.77296	32	8.768	0.054377	0.2256
GO_MATING	35	0.92236	0.11755	0.43527	-0.92236	0.88245	1	6.1718	0.44311	0.63778	18	4.7719	0.25433	0.58082	17	3.9455	0.66078	0.87079
GO_MATING_BEHAVIOR	21	0.94505	0.13578	0.47463	-0.94505	0.86422	1	4.0744	0.61453	0.77073	11	3.2064	0.4006	0.71615	10	2.5416	0.74999	0.90818
GO_MATURATION_OF_5_8S_RRNA	23	-8.7807	0.99994	1	8.7807	5.6585e-05	0.00087766	8.4138	0.0076515	0.053621	2	2.0315	0.31737	0.64127	21	8.1784	0.013471	0.094554
GO_MATURATION_OF_5_8S_RRNA_FROM_TRICISTRONIC_RRNA_TRANSCRIPT_SSU_RRNA_5_8S_RRNA_LSU_RRNA_	17	-8.1583	0.99987	1	8.1583	0.00013139	0.0018386	8.6574	0.0018064	0.019933	2	2.0315	0.31737	0.64127	15	8.4747	0.0013221	0.02093
GO_MATURATION_OF_LSU_RRNA	8	-5.3308	0.98809	1	5.3308	0.011909	0.081652	4.0641	0.19911	0.39747	0	0	0	0	8	4.0641	0.27143	0.56931
GO_MATURATION_OF_SSU_RRNA	38	-14.011	1	1	14.011	1.7121e-10	8.8312e-09	13.229	2.6889e-06	0.00018391	2	1.7276	0.38538	0.70143	36	13.184	2.617e-06	0.00020054
GO_MATURATION_OF_SSU_RRNA_FROM_TRICISTRONIC_RRNA_TRANSCRIPT_SSU_RRNA_5_8S_RRNA_LSU_RRNA_	30	-12.048	1	1	12.048	2.7609e-08	8.8109e-07	11.595	2.0595e-05	0.00083056	2	1.7276	0.38538	0.70143	28	11.54	4.0327e-05	0.0016412
GO_MATURE_B_CELL_DIFFERENTIATION	17	3.1765	0.014051	0.10803	-3.1765	0.98595	1	6.9696	0.035802	0.14341	11	5.9766	0.024068	0.16802	6	3.6392	0.26208	0.55973
GO_MATURE_B_CELL_DIFFERENTIATION_INVOLVED_IN_IMMUNE_RESPONSE	13	2.6461	0.034521	0.19335	-2.6461	0.96548	1	5.715	0.076033	0.22667	9	4.561	0.1214	0.41263	4	3.4615	0.21289	0.4977
GO_MECHANORECEPTOR_DIFFERENTIATION	46	-1.2333	0.41038	0.88373	1.2333	0.58962	1	10.077	0.016453	0.086798	20	7.0475	0.017804	0.1403	26	7.2228	0.15928	0.42017
GO_MECHANOSENSORY_BEHAVIOR	11	0.81759	0.16921	0.54352	-0.81759	0.83079	1	4.1249	0.30311	0.51489	5	3.8267	0.10249	0.37729	6	2.0918	0.66	0.87079
GO_MEGAKARYOCYTE_DEVELOPMENT	16	1.3935	0.1027	0.39962	-1.3935	0.8973	1	2.8259	0.78278	0.88356	11	1.7106	0.75151	0.92308	5	2.5179	0.49032	0.76211
GO_MEGAKARYOCYTE_DIFFERENTIATION	20	1.7387	0.066245	0.29751	-1.7387	0.93375	1	4.3545	0.50702	0.68718	13	3.0257	0.52811	0.8076	7	3.237	0.41645	0.70819
GO_MEIOSIS_I	77	-7.8041	0.99817	1	7.8041	0.0018282	0.017516	10.868	0.094314	0.25678	27	3.0165	0.82337	0.94768	50	11.27	0.0072648	0.06452
GO_MEIOTIC_CELL_CYCLE	168	-12.841	1	1	12.841	3.8421e-07	9.7392e-06	15.78	0.029493	0.12702	56	3.2574	0.97619	0.99342	112	17.023	0.0001143	0.0036333
GO_MEIOTIC_CELL_CYCLE_PROCESS	136	-11.142	0.99998	1	11.142	1.5758e-05	0.00028886	14.351	0.040545	0.15425	47	3.2965	0.95161	0.98711	89	15.344	0.00037345	0.0085937
GO_MEIOTIC_CHROMOSOME_SEGREGATION	56	-5.0792	0.9434	1	5.0792	0.0566	0.26374	8.6854	0.19061	0.38822	20	3.4523	0.60349	0.85275	36	8.2594	0.14	0.39033
GO_MEIOTIC_CHROMOSOME_SEPARATION	11	-1.1799	0.53738	1	1.1799	0.46262	0.98901	5.0189	0.13417	0.3151	4	3.5972	0.10722	0.38602	7	3.5723	0.32859	0.62711
GO_MELANIN_METABOLIC_PROCESS	11	0.718	0.18276	0.56949	-0.718	0.81724	1	1.8812	0.83367	0.91104	6	1.2143	0.70641	0.90137	5	1.46	0.76389	0.91535
GO_MELANOCYTE_DIFFERENTIATION	19	2.8715	0.013845	0.10681	-2.8715	0.98616	1	4.8404	0.39186	0.59469	12	4.0698	0.23861	0.56413	7	2.646	0.57907	0.81932
GO_MEMBRANE_ASSEMBLY	23	2.2246	0.046824	0.23684	-2.2246	0.95318	1	5.3076	0.36007	0.56681	14	4.6034	0.19418	0.52147	9	2.7433	0.66434	0.8726
GO_MEMBRANE_BIOGENESIS	28	2.7086	0.017848	0.1279	-2.7086	0.98215	1	5.1477	0.52246	0.69889	17	4.9923	0.20151	0.5287	11	2.0067	0.88822	0.96924
GO_MEMBRANE_BUDDING	107	-1.7189	0.31477	0.76219	1.7189	0.68523	1	6.1984	0.99625	1	41	5.4872	0.50965	0.79588	66	3.5674	0.99995	1
GO_MEMBRANE_DEPOLARIZATION	59	4.5067	0.00030759	0.0066483	-4.5067	0.99969	1	7.5844	0.53028	0.70523	38	6.5632	0.20978	0.5367	21	3.884	0.80146	0.93339
GO_MEMBRANE_DEPOLARIZATION_DURING_ACTION_POTENTIAL	38	4.2421	0.0015655	0.023462	-4.2421	0.99843	1	6.1497	0.51945	0.69744	25	5.6085	0.21525	0.54162	13	2.7366	0.80277	0.93413
GO_MEMBRANE_DEPOLARIZATION_DURING_CARDIAC_MUSCLE_CELL_ACTION_POTENTIAL	14	2.2397	0.055827	0.26402	-2.2397	0.94417	1	4.6843	0.27338	0.48334	9	3.8106	0.23775	0.56269	5	2.7259	0.43234	0.72155
GO_MEMBRANE_DISASSEMBLY	40	-11.04	1	1	11.04	6.7564e-07	1.6468e-05	12.102	6.2087e-05	0.001824	6	2.9945	0.28944	0.61347	34	11.869	0.00013327	0.0040075
GO_MEMBRANE_DOCKING	62	-3.6995	0.82648	1	3.6995	0.17352	0.5639	6.7321	0.77858	0.87972	24	2.8562	0.80819	0.94531	38	6.3293	0.6472	0.86293
GO_MEMBRANE_FUSION	140	-0.1007	0.063427	0.28947	0.1007	0.93657	1	11.044	0.72318	0.84378	69	7.4799	0.41327	0.72445	71	8.134	0.81018	0.93699
GO_MEMBRANE_HYPERPOLARIZATION	11	1.4417	0.099272	0.39144	-1.4417	0.90073	1	3.9227	0.35134	0.55921	6	3.7346	0.1559	0.466	5	1.7272	0.70235	0.88763
GO_MEMBRANE_INVAGINATION	27	2.7792	0.017517	0.12656	-2.7792	0.98248	1	3.977	0.8067	0.8953	19	2.8687	0.69886	0.8994	8	2.8852	0.59148	0.82799
GO_MEMBRANE_LIPID_BIOSYNTHETIC_PROCESS	108	1.5679	0.015608	0.11648	-1.5679	0.98439	1	12.745	0.057796	0.19147	58	9.2881	0.045052	0.23791	50	8.7271	0.26969	0.56726
GO_MEMBRANE_LIPID_CATABOLIC_PROCESS	22	2.9205	0.019561	0.13579	-2.9205	0.98044	1	8.6984	0.0061543	0.046193	13	7.5078	0.0023075	0.0436	9	4.5764	0.19241	0.47156
GO_MEMBRANE_LIPID_METABOLIC_PROCESS	169	1.4336	0.0065581	0.065855	-1.4336	0.99344	1	15.287	0.06602	0.2083	88	11.12	0.033469	0.20023	81	10.491	0.36051	0.6571
GO_MEMBRANE_ORGANIZATION	766	-5.438	0.1936	0.58742	5.438	0.8064	1	29.424	0.13164	0.31133	331	19.544	0.008382	0.09226	435	21.997	0.80865	0.93635
GO_MEMBRANE_PROTEIN_ECTODOMAIN_PROTEOLYSIS	19	-1.5364	0.56324	1	1.5364	0.43676	0.96689	4.1514	0.57714	0.74293	7	3.0775	0.30723	0.6329	12	2.8733	0.74963	0.90818
GO_MEMBRANE_PROTEIN_INTRACELLULAR_DOMAIN_PROTEOLYSIS	15	-1.0389	0.52092	0.99636	1.0389	0.47908	1	2.601	0.81598	0.90093	4	3.626	0.10386	0.37951	11	0.85078	0.9786	0.99501
GO_MEMBRANE_PROTEIN_PROTEOLYSIS	32	-2.5149	0.7024	1	2.5149	0.2976	0.79052	4.0537	0.84343	0.91567	11	2.6751	0.53145	0.80841	21	3.0679	0.92338	0.98342
GO_MEMBRANE_RAFT_ORGANIZATION	16	1.8606	0.066262	0.29751	-1.8606	0.93374	1	5.2121	0.21451	0.41462	8	5.332	0.036035	0.2099	8	2.039	0.79794	0.93202
GO_MEMBRANE_REPOLARIZATION	15	1.4302	0.11383	0.42534	-1.4302	0.88617	1	2.4243	0.84578	0.9171	11	1.3255	0.82093	0.9469	4	2.4964	0.44896	0.73401
GO_MEMBRANE_TUBULATION	10	-0.68516	0.48019	0.95961	0.68516	0.51981	1	4.2823	0.2168	0.41742	4	3.2764	0.15	0.45608	6	2.8532	0.45862	0.73818
GO_MEMORY	91	1.5174	0.021806	0.14503	-1.5174	0.97819	1	10.477	0.27054	0.4802	49	7.6805	0.14676	0.45119	42	7.1264	0.53185	0.79132
GO_MESENCHYMAL_CELL_DIFFERENTIATION	129	-3.327	0.57872	1	3.327	0.42128	0.9525	15.608	0.0032429	0.029358	61	8.4346	0.14219	0.4454	68	13.508	0.001139	0.019139
GO_MESENCHYMAL_CELL_PROLIFERATION	13	-0.74213	0.45296	0.92977	0.74213	0.54704	1	6.0663	0.047562	0.17043	6	3.7874	0.14824	0.45278	7	4.7605	0.10221	0.32525
GO_MESENCHYMAL_TO_EPITHELIAL_TRANSITION	14	-1.8318	0.67564	1	1.8318	0.32436	0.83365	2.822	0.73881	0.85514	7	0.20854	0.9088	0.97593	7	3.7823	0.27771	0.57578
GO_MESENCHYME_DEVELOPMENT	175	-5.4794	0.8659	1	5.4794	0.1341	0.47856	16.433	0.019492	0.097043	78	7.8344	0.44397	0.74574	97	15.047	0.001872	0.026616
GO_MESENCHYME_MORPHOGENESIS	38	-6.4288	0.99272	1	6.4288	0.0072807	0.05562	9.0291	0.034263	0.14005	10	3.7659	0.24133	0.56883	28	8.2681	0.050692	0.21588
GO_MESODERMAL_CELL_DIFFERENTIATION	25	-0.55837	0.36352	0.82524	0.55837	0.63648	1	6.8436	0.10396	0.27053	10	5.671	0.025902	0.1751	15	4.2047	0.51485	0.78146
GO_MESODERMAL_CELL_FATE_COMMITMENT	12	0.78633	0.19065	0.58144	-0.78633	0.80935	1	4.4968	0.25422	0.46067	6	3.7613	0.15198	0.45959	6	2.5981	0.52753	0.78829
GO_MESODERM_DEVELOPMENT	106	-4.1724	0.79419	1	4.1724	0.20581	0.63098	12.722	0.047418	0.17018	43	7.1511	0.15937	0.47193	63	10.594	0.10944	0.3383
GO_MESODERM_MORPHOGENESIS	64	-5.334	0.94929	1	5.334	0.050706	0.24317	9.8783	0.12355	0.3008	20	5.2233	0.18353	0.50871	44	8.3922	0.24218	0.53345
GO_MESONEPHRIC_TUBULE_MORPHOGENESIS	50	-4.3404	0.90315	1	4.3404	0.096852	0.38567	9.2107	0.075449	0.22545	21	3.5272	0.6041	0.85275	29	9.0927	0.018891	0.11908
GO_MESONEPHROS_DEVELOPMENT	85	-2.7644	0.5806	1	2.7644	0.4194	0.95127	10	0.31008	0.52086	42	4.4558	0.75987	0.92701	43	9.6563	0.052032	0.2192
GO_METALLO_SULFUR_CLUSTER_ASSEMBLY	15	-4.6882	0.97213	1	4.6882	0.02787	0.1583	2.2275	0.87497	0.9337	2	-1.8043	0.96737	0.99067	13	3.1005	0.72479	0.89673
GO_METAL_ION_TRANSPORT	537	7.1803	1.3455e-12	4.5912e-10	-7.1803	1	1	25.402	0.067652	0.21077	320	18.857	0.011078	0.1074	217	17.062	0.3283	0.62692
GO_METANEPHRIC_EPITHELIUM_DEVELOPMENT	18	-0.088433	0.32251	0.77086	0.088433	0.67749	1	1.1856	0.98085	0.99248	12	-0.61054	0.98405	0.99599	6	2.9169	0.44152	0.72868
GO_METANEPHRIC_MESENCHYME_DEVELOPMENT	13	-1.7344	0.64792	1	1.7344	0.35208	0.86703	5.3615	0.11623	0.2895	6	2.336	0.44082	0.7427	7	5.1437	0.06237	0.24517
GO_METANEPHRIC_NEPHRON_DEVELOPMENT	29	-3.0897	0.80588	1	3.0897	0.19412	0.60735	6.3543	0.27836	0.48922	14	1.7822	0.81005	0.94531	15	7.1135	0.02087	0.12717
GO_METANEPHRIC_NEPHRON_MORPHOGENESIS	18	-3.5628	0.8913	1	3.5628	0.1087	0.41642	4.5107	0.4244	0.62215	9	-0.094304	0.95068	0.98664	9	6.4734	0.013637	0.09497
GO_METANEPHRIC_RENAL_VESICLE_MORPHOGENESIS	10	-2.7456	0.84933	1	2.7456	0.15067	0.51532	3.4157	0.41807	0.61736	5	0.032827	0.88504	0.96851	5	4.7977	0.051983	0.2192
GO_METANEPHROS_DEVELOPMENT	76	-3.4271	0.73102	1	3.4271	0.26898	0.74585	8.6841	0.51549	0.69442	39	2.3316	0.97034	0.99166	37	10.052	0.010112	0.077873
GO_METANEPHROS_MORPHOGENESIS	25	-2.8489	0.80505	1	2.8489	0.19495	0.60876	4.4895	0.60294	0.7607	14	0.037112	0.9747	0.99338	11	6.7263	0.018585	0.11831
GO_METAPHASE_PLATE_CONGRESSION	37	-7.1767	0.99883	1	7.1767	0.0011716	0.0122	9.3897	0.016279	0.086381	10	3.2706	0.35235	0.67175	27	9.0014	0.011945	0.087876
GO_METENCEPHALON_DEVELOPMENT	96	-0.42554	0.14801	0.50083	0.42554	0.85199	1	10.959	0.21543	0.41623	52	6.2344	0.50204	0.79469	44	9.4103	0.079049	0.27996
GO_METHIONINE_BIOSYNTHETIC_PROCESS	12	-5.779	0.99383	1	5.779	0.0061689	0.048349	5.516	0.093481	0.25555	3	-0.18135	0.85794	0.96149	9	6.4741	0.01362	0.09497
GO_METHIONINE_METABOLIC_PROCESS	15	-3.8986	0.93454	1	3.8986	0.065462	0.29362	5.8275	0.10381	0.27053	6	1.285	0.69123	0.89596	9	6.4741	0.01362	0.09497
GO_METHYLATION	238	-17.669	1	1	17.669	4.6537e-12	3.176e-10	17.463	0.094757	0.25772	61	2.053	0.9981	0.99997	177	19.044	0.0013063	0.020845
GO_METHYLATION_DEPENDENT_CHROMATIN_SILENCING	7	-0.44453	0.46465	0.9455	0.44453	0.53535	1	2.3658	0.5516	0.72244	4	0.97621	0.66777	0.88317	3	2.4866	0.35311	0.6524
GO_MICROGLIAL_CELL_ACTIVATION	12	1.5554	0.10183	0.39763	-1.5554	0.89817	1	4.8319	0.19005	0.38779	7	3.9256	0.14759	0.45278	5	2.8408	0.40086	0.69515
GO_MICROTUBULE_ANCHORING	15	-3.4486	0.89991	1	3.4486	0.10009	0.395	3.1886	0.69383	0.82449	4	0.38245	0.79197	0.9403	11	3.4929	0.57051	0.81473
GO_MICROTUBULE_BASED_MOVEMENT	179	-9.5886	0.99939	1	9.5886	0.00061041	0.007015	14.896	0.16007	0.35048	61	5.9712	0.67715	0.88733	118	14.053	0.079263	0.28017
GO_MICROTUBULE_BASED_PROCESS	463	-18.376	1	1	18.376	2.3752e-11	1.3864e-09	24.429	0.022673	0.10745	140	8.5062	0.86371	0.96256	323	23.648	0.004529	0.046941
GO_MICROTUBULE_BUNDLE_FORMATION	58	-3.0485	0.70424	1	3.0485	0.29576	0.78967	6.8918	0.66357	0.80426	25	2.6727	0.85416	0.96149	33	6.8104	0.37	0.66612
GO_MICROTUBULE_CYTOSKELETON_ORGANIZATION	309	-17.116	1	1	17.116	3.576e-11	2.008e-09	21.283	0.005964	0.045379	89	6.1824	0.90225	0.97568	220	21.291	0.00036028	0.0084562
GO_MICROTUBULE_DEPOLYMERIZATION	11	-4.7972	0.97711	1	4.7972	0.022892	0.13547	5.7591	0.055181	0.18629	3	1.2731	0.55883	0.82351	8	5.9736	0.024485	0.14125
GO_MICROTUBULE_NUCLEATION	17	-4.1287	0.94196	1	4.1287	0.058042	0.26931	5.2026	0.26073	0.46788	4	2.3593	0.32628	0.64947	13	4.6407	0.31566	0.61309
GO_MICROTUBULE_ORGANIZING_CENTER_ORGANIZATION	76	-13.231	1	1	13.231	3.5536e-09	1.4199e-07	11.647	0.027531	0.12044	15	-0.14175	0.98305	0.99567	61	13.071	0.0012081	0.019925
GO_MICROTUBULE_POLYMERIZATION	25	-5.1297	0.98047	1	5.1297	0.019531	0.11884	6.1865	0.20188	0.39879	6	2.2978	0.45013	0.75039	19	5.8051	0.25583	0.55117
GO_MICROTUBULE_POLYMERIZATION_OR_DEPOLYMERIZATION	36	-6.9264	0.99662	1	6.9264	0.0033821	0.029947	8.3389	0.058426	0.19241	9	2.6112	0.50514	0.79477	27	8.1213	0.050696	0.21588
GO_MICROVILLUS_ORGANIZATION	19	-0.77158	0.40112	0.87438	0.77158	0.59888	1	9.2694	0.00050159	0.0081206	8	6.8774	0.0028116	0.047993	11	6.3173	0.036101	0.17696
GO_MIDBRAIN_DEVELOPMENT	83	-0.50481	0.16971	0.54435	0.50481	0.83029	1	10.203	0.22955	0.43295	36	7.8612	0.041822	0.22841	47	6.6791	0.75708	0.91175
GO_MIDDLE_EAR_MORPHOGENESIS	18	-2.9528	0.82537	1	2.9528	0.17463	0.5671	3.5927	0.66781	0.80676	7	0.25163	0.90419	0.97568	11	4.3951	0.32514	0.62303
GO_MIDGUT_DEVELOPMENT	13	-0.90767	0.48599	0.96475	0.90767	0.51401	1	3.1483	0.61685	0.77252	5	2.3998	0.36721	0.68275	8	2.1161	0.7821	0.92666
GO_MISFOLDED_OR_INCOMPLETELY_SYNTHESIZED_PROTEIN_CATABOLIC_PROCESS	14	-5.4423	0.9884	1	5.4423	0.011598	0.080137	4.3818	0.34428	0.55412	1	0.36167	0.61217	0.85569	13	4.4469	0.36531	0.66116
GO_MISMATCH_REPAIR	27	-6.4359	0.99448	1	6.4359	0.0055238	0.04402	6.4451	0.22381	0.4261	6	1.0961	0.73099	0.91292	21	6.7221	0.12001	0.35825
GO_MITOCHONDRIAL_ATP_SYNTHESIS_COUPLED_PROTON_TRANSPORT	14	3.025	0.023544	0.15061	-3.025	0.97646	1	3.8519	0.48113	0.66533	9	4.3179	0.15368	0.46172	5	0.65237	0.90082	0.97518
GO_MITOCHONDRIAL_CALCIUM_ION_HOMEOSTASIS	16	-2.4037	0.74769	1	2.4037	0.25231	0.71798	3.926	0.52259	0.69889	8	0.43622	0.8989	0.97508	8	5.1159	0.087255	0.2939
GO_MITOCHONDRIAL_CALCIUM_ION_TRANSPORT	11	0.97768	0.14881	0.50237	-0.97768	0.85119	1	3.454	0.47142	0.65844	7	2.3034	0.49678	0.79031	4	2.6808	0.39901	0.6944
GO_MITOCHONDRIAL_DNA_METABOLIC_PROCESS	11	-5.1374	0.98524	1	5.1374	0.014762	0.097737	4.8228	0.16424	0.35708	2	0.73924	0.6202	0.86034	9	4.9834	0.12379	0.3644
GO_MITOCHONDRIAL_ELECTRON_TRANSPORT_CYTOCHROME_C_TO_OXYGEN	13	2.4544	0.042536	0.22251	-2.4544	0.95746	1	3.3703	0.55869	0.72849	6	5.002	0.036474	0.21134	7	-0.038041	0.98047	0.99503
GO_MITOCHONDRIAL_ELECTRON_TRANSPORT_UBIQUINOL_TO_CYTOCHROME_C	12	2.1836	0.055426	0.26342	-2.1836	0.94457	1	3.7091	0.43943	0.63434	7	3.7856	0.16924	0.48797	5	1.2669	0.8036	0.93416
GO_MITOCHONDRIAL_FISSION	15	-0.66276	0.4446	0.91945	0.66276	0.5554	1	4.1964	0.43327	0.62852	6	3.0204	0.284	0.61235	9	2.9514	0.60932	0.8376
GO_MITOCHONDRIAL_FUSION	18	-0.76133	0.44726	0.9211	0.76133	0.55274	1	4.9576	0.31039	0.52086	7	3.6008	0.20077	0.52838	11	3.4693	0.57696	0.81814
GO_MITOCHONDRIAL_GENOME_MAINTENANCE	21	-6.0938	0.99415	1	6.0938	0.0058542	0.046083	5.2379	0.32806	0.54026	4	0.43484	0.78224	0.93757	17	5.6106	0.22909	0.51796
GO_MITOCHONDRIAL_MEMBRANE_ORGANIZATION	86	-4.4344	0.86062	1	4.4344	0.13938	0.49079	11.096	0.12295	0.30016	30	6.6562	0.12639	0.41934	56	8.8789	0.32757	0.62643
GO_MITOCHONDRIAL_RESPIRATORY_CHAIN_COMPLEX_ASSEMBLY	61	-1.2595	0.34771	0.80501	1.2595	0.65229	1	4.5971	0.98702	0.99623	26	3.4783	0.7326	0.91376	35	3.071	0.99083	0.99896
GO_MITOCHONDRIAL_RESPIRATORY_CHAIN_COMPLEX_I_BIOGENESIS	47	-0.40695	0.23702	0.65467	0.40695	0.76298	1	4.1639	0.96131	0.9828	23	2.8836	0.78404	0.93758	24	3.0041	0.96	0.99053
GO_MITOCHONDRIAL_RNA_METABOLIC_PROCESS	26	-7.3146	0.99897	1	7.3146	0.0010306	0.010937	6.5557	0.1617	0.35256	3	2.2924	0.30891	0.63433	23	6.1423	0.2883	0.58612
GO_MITOCHONDRIAL_RNA_PROCESSING	11	-5.5996	0.99223	1	5.5996	0.0077672	0.058329	4.3243	0.25868	0.46543	1	0.29044	0.62946	0.86384	10	4.4435	0.25946	0.55612
GO_MITOCHONDRIAL_TRANSLATION	103	-14.031	1	1	14.031	2.3155e-09	9.5996e-08	11.591	0.18981	0.38765	18	-0.12388	0.99314	0.99856	85	12.816	0.033724	0.17042
GO_MITOCHONDRIAL_TRANSMEMBRANE_TRANSPORT	51	1.7511	0.040577	0.21713	-1.7511	0.95942	1	10.445	0.015474	0.083812	27	8.2398	0.0079607	0.089271	24	6.486	0.23001	0.51906
GO_MITOCHONDRIAL_TRANSPORT	160	-3.7021	0.58733	1	3.7021	0.41267	0.94361	16.491	0.0079498	0.054845	62	11.411	0.0020614	0.041587	98	11.995	0.25426	0.54913
GO_MITOCHONDRION_DISTRIBUTION	10	1.3908	0.12691	0.45616	-1.3908	0.87309	1	5.4804	0.057092	0.19051	7	3.564	0.20745	0.53478	3	4.5616	0.036018	0.17693
GO_MITOCHONDRION_LOCALIZATION	34	-0.34553	0.26762	0.69927	0.34553	0.73238	1	7.2685	0.18315	0.38051	17	4.6295	0.26888	0.59529	17	5.6497	0.22094	0.5073
GO_MITOCHONDRION_MORPHOGENESIS	18	-4.4181	0.95058	1	4.4181	0.049418	0.23828	6.5446	0.057697	0.19147	3	4.2577	0.040379	0.22371	15	5.2651	0.23618	0.52675
GO_MITOCHONDRION_ORGANIZATION	541	-15.276	1	1	15.276	9.917e-07	2.2676e-05	26.826	0.0094624	0.06101	176	13.092	0.15611	0.46629	365	23.568	0.053909	0.22467
GO_MITOTIC_CELL_CYCLE	692	-34.804	1	1	34.804	0	0	37.245	1.088e-14	1.2066e-11	152	7.991	0.95455	0.98877	540	37.923	0	0
GO_MITOTIC_CELL_CYCLE_ARREST	12	0.051284	0.30948	0.75639	-0.051284	0.69052	1	5.276	0.1221	0.29885	6	3.8359	0.14143	0.44463	6	3.6255	0.26511	0.56266
GO_MITOTIC_CELL_CYCLE_CHECKPOINT	131	-14.722	1	1	14.722	1.8847e-10	9.6099e-09	15.681	0.0030817	0.02878	29	3.4192	0.78364	0.93757	102	15.947	0.00058955	0.012221
GO_MITOTIC_CHROMOSOME_CONDENSATION	14	-7.0636	0.99898	1	7.0636	0.0010175	0.010903	6.0405	0.065871	0.20797	1	0.87294	0.48354	0.78077	13	6.0264	0.073705	0.27044
GO_MITOTIC_CYTOKINESIS	28	-6.402	0.99509	1	6.402	0.0049076	0.04039	7.5819	0.057092	0.19051	8	1.8797	0.64392	0.8685	20	7.7821	0.027555	0.1535
GO_MITOTIC_DNA_INTEGRITY_CHECKPOINT	96	-12.287	1	1	12.287	2.9961e-07	7.7723e-06	13.222	0.010272	0.064989	23	2.6848	0.81859	0.94633	73	13.656	0.0020985	0.028294
GO_MITOTIC_G2_DNA_DAMAGE_CHECKPOINT	13	-4.5107	0.96185	1	4.5107	0.038146	0.19955	5.2785	0.12753	0.30712	4	0.72341	0.72419	0.90991	9	5.8617	0.037867	0.1814
GO_MITOTIC_G2_M_TRANSITION_CHECKPOINT	19	-5.9456	0.99414	1	5.9456	0.0058561	0.046083	5.9011	0.15949	0.34972	5	0.29754	0.84811	0.95969	14	6.6967	0.036664	0.17834
GO_MITOTIC_NUCLEAR_DIVISION	328	-26.018	1	1	26.018	0	0	26.124	3.062e-08	5.6595e-06	63	4.8372	0.89875	0.97508	265	26.705	1.1522e-09	2.5555e-07
GO_MITOTIC_RECOMBINATION	39	-11.234	1	1	11.234	3.6166e-07	9.2664e-06	11.265	0.00047266	0.0077656	4	2.9039	0.21235	0.53862	35	10.909	0.0023119	0.030489
GO_MITOTIC_SISTER_CHROMATID_COHESION	12	-6.2405	0.99693	1	6.2405	0.0030743	0.027889	5.6275	0.082022	0.23657	1	0.64639	0.54114	0.81235	11	5.6828	0.087859	0.29481
GO_MITOTIC_SISTER_CHROMATID_SEGREGATION	83	-12.434	1	1	12.434	4.5908e-08	1.3948e-06	13.866	0.00057465	0.0089444	16	4.0668	0.35234	0.67175	67	13.446	0.0017004	0.024813
GO_MITOTIC_SPINDLE_ASSEMBLY	38	-8.3465	0.99968	1	8.3465	0.00032115	0.0040703	8.3285	0.0859	0.24255	8	1.2305	0.78131	0.93757	30	8.738	0.032414	0.16623
GO_MITOTIC_SPINDLE_ORGANIZATION	63	-13.096	1	1	13.096	7.2984e-09	2.8153e-07	12.541	0.0010984	0.014138	10	1.399	0.80006	0.94256	53	13.066	0.00025865	0.0064593
GO_MODIFICATION_BY_SYMBIONT_OF_HOST_MORPHOLOGY_OR_PHYSIOLOGY	41	-1.6706	0.5037	0.97916	1.6706	0.4963	1	8.5645	0.084975	0.24099	19	4.8977	0.25324	0.57979	22	7.1403	0.089867	0.29996
GO_MODIFICATION_OF_MORPHOLOGY_OR_PHYSIOLOGY_OF_OTHER_ORGANISM	90	-1.6572	0.35365	0.81159	1.6572	0.64635	1	11.083	0.14208	0.32674	43	6.503	0.28646	0.613	47	9.1165	0.16572	0.42971
GO_MODIFIED_AMINO_ACID_TRANSPORT	24	-4.7674	0.95993	1	4.7674	0.040069	0.20644	9.2522	0.0014137	0.017135	7	4.7207	0.059857	0.27835	17	7.964	0.008744	0.072762
GO_MODULATION_BY_HOST_OF_VIRAL_PROCESS	18	0.29952	0.25789	0.68841	-0.29952	0.74211	1	4.5233	0.42103	0.62048	10	2.7865	0.47479	0.77199	8	3.6695	0.37168	0.66806
GO_MODULATION_BY_SYMBIONT_OF_HOST_CELLULAR_PROCESS	25	-2.5473	0.75824	1	2.5473	0.24176	0.69868	6.2666	0.18763	0.38498	10	2.8887	0.44832	0.74879	15	5.7315	0.14663	0.40274
GO_MODULATION_BY_VIRUS_OF_HOST_MORPHOLOGY_OR_PHYSIOLOGY	34	-0.77072	0.34798	0.80501	0.77072	0.65202	1	8.1398	0.069737	0.21379	17	4.8522	0.22623	0.54989	17	6.6592	0.070769	0.26448
GO_MODULATION_OF_EXCITATORY_POSTSYNAPTIC_POTENTIAL	27	2.3741	0.028482	0.16954	-2.3741	0.97152	1	4.7781	0.63243	0.78081	16	4.2918	0.30196	0.62734	11	2.3097	0.84261	0.95296
GO_MODULATION_OF_GROWTH_OF_SYMBIONT_INVOLVED_IN_INTERACTION_WITH_HOST	16	2.8016	0.023664	0.15061	-2.8016	0.97634	1	2.1878	0.88534	0.93941	11	2.6109	0.5473	0.81683	5	0.040996	0.9569	0.99045
GO_MODULATION_OF_SYNAPTIC_TRANSMISSION	281	5.4109	3.9824e-07	2.6767e-05	-5.4109	1	1	16.048	0.71185	0.83738	160	13.016	0.094773	0.36226	121	9.4873	0.97531	0.99414
GO_MODULATION_OF_TRANSCRIPTION_IN_OTHER_ORGANISM_INVOLVED_IN_SYMBIOTIC_INTERACTION	20	-2.062	0.67415	1	2.062	0.32585	0.83408	6.2003	0.11248	0.28495	6	4.8865	0.042543	0.22959	14	4.2119	0.48904	0.76156
GO_MOLTING_CYCLE	77	-8.4214	0.99939	1	8.4214	0.00061398	0.0070377	12.948	0.0036448	0.031765	24	5.2086	0.28534	0.61235	53	12.102	0.0026133	0.033122
GO_MONOAMINE_TRANSPORT	22	0.31164	0.23517	0.65161	-0.31164	0.76483	1	4.4894	0.5883	0.75034	14	1.9626	0.7784	0.93757	8	4.8487	0.12151	0.36067
GO_MONOCARBOXYLIC_ACID_BIOSYNTHETIC_PROCESS	159	-2.8546	0.43726	0.91152	2.8546	0.56274	1	13.287	0.34119	0.5512	66	9.066	0.090211	0.35139	93	9.7362	0.7556	0.91175
GO_MONOCARBOXYLIC_ACID_CATABOLIC_PROCESS	87	6.0575	4.2848e-06	0.00020438	-6.0575	1	1	10.862	0.15557	0.34575	53	10.478	0.0038169	0.057988	34	4.2939	0.92779	0.98445
GO_MONOCARBOXYLIC_ACID_METABOLIC_PROCESS	455	1.4848	5.8074e-05	0.0017405	-1.4848	0.99994	1	24.298	0.029083	0.12636	230	17.845	0.001113	0.027382	225	16.51	0.54873	0.80063
GO_MONOCARBOXYLIC_ACID_TRANSPORT	117	7.1252	1.2925e-07	1.0238e-05	-7.1252	1	1	14.988	0.0031826	0.02911	74	13.083	0.00025132	0.010683	43	7.5598	0.43191	0.72114
GO_MONOCYTE_CHEMOTAXIS	35	4.4473	0.0016555	0.024562	-4.4473	0.99834	1	10.729	0.00076488	0.011016	23	8.7125	0.0021679	0.042674	12	6.2609	0.039608	0.18771
GO_MONOCYTE_DIFFERENTIATION	15	-0.064213	0.32834	0.77805	0.064213	0.67166	1	7.1401	0.016218	0.086159	8	4.6868	0.081725	0.33361	7	5.4416	0.040748	0.19108
GO_MONOSACCHARIDE_BIOSYNTHETIC_PROCESS	50	-2.5541	0.65319	1	2.5541	0.34681	0.86044	9.0793	0.089306	0.24791	18	6.2127	0.056972	0.27011	32	6.6896	0.415	0.70724
GO_MONOSACCHARIDE_CATABOLIC_PROCESS	53	-4.365	0.89054	1	4.365	0.10946	0.41858	7.0828	0.553	0.72342	21	2.0881	0.87567	0.96494	32	7.4237	0.2403	0.5314
GO_MONOSACCHARIDE_METABOLIC_PROCESS	180	-1.9089	0.23229	0.64686	1.9089	0.76771	1	14.751	0.16758	0.36106	81	9.6327	0.12021	0.41017	99	11.177	0.45577	0.73707
GO_MONOSACCHARIDE_TRANSPORT	49	-1.2597	0.39842	0.87067	1.2597	0.60158	1	8.5558	0.15674	0.34618	26	4.5854	0.4731	0.77066	23	7.6127	0.057296	0.233
GO_MONOVALENT_INORGANIC_ANION_HOMEOSTASIS	18	3.4592	0.014241	0.10873	-3.4592	0.98576	1	6.9568	0.031808	0.13299	13	5.6185	0.053814	0.26243	5	4.14	0.12224	0.36199
GO_MONOVALENT_INORGANIC_CATION_HOMEOSTASIS	114	6.3633	6.4145e-07	3.952e-05	-6.3633	1	1	14.266	0.0077695	0.053936	67	12.592	0.00023358	0.010124	47	7.184	0.63736	0.85625
GO_MONOVALENT_INORGANIC_CATION_TRANSPORT	387	10.66	0	0	-10.66	1	1	21.884	0.074338	0.22311	259	17.336	0.014457	0.12582	128	13.392	0.28736	0.58552
GO_MORPHOGENESIS_OF_AN_ENDOTHELIUM	16	-5.105	0.97946	1	5.105	0.02054	0.12414	7.0418	0.022932	0.10833	3	3.3635	0.11924	0.40898	13	6.1964	0.058488	0.23522
GO_MORPHOGENESIS_OF_AN_EPITHELIAL_FOLD	15	3.8138	0.0077242	0.073687	-3.8138	0.99228	1	4.3008	0.40597	0.60514	10	4.9917	0.066591	0.29308	5	0.38974	0.92932	0.98445
GO_MORPHOGENESIS_OF_AN_EPITHELIAL_SHEET	37	-3.9749	0.90958	1	3.9749	0.090424	0.36935	8.4145	0.067483	0.21067	11	4.9169	0.093996	0.36198	26	6.8398	0.23157	0.52171
GO_MORPHOGENESIS_OF_AN_EPITHELIUM	375	-12.107	0.99991	1	12.107	8.799e-05	0.0012925	25.972	2.7242e-06	0.00018391	135	12.931	0.030598	0.19279	240	22.767	1.9767e-05	0.00099642
GO_MORPHOGENESIS_OF_A_BRANCHING_STRUCTURE	159	-8.8867	0.99835	1	8.8867	0.001654	0.016126	17.729	0.00038548	0.0066022	61	7.4651	0.3198	0.64367	98	16.692	5.7163e-05	0.0021131
GO_MORPHOGENESIS_OF_A_POLARIZED_EPITHELIUM	24	-5.8803	0.98959	1	5.8803	0.010407	0.074101	7.0798	0.065739	0.20797	5	2.4668	0.35093	0.67175	19	6.6915	0.10097	0.32316
GO_MORPHOGENESIS_OF_EMBRYONIC_EPITHELIUM	125	-8.128	0.99696	1	8.128	0.0030367	0.027604	13.682	0.055334	0.18666	43	5.6375	0.50595	0.79491	82	12.81	0.026377	0.14885
GO_MOTILE_CILIUM_ASSEMBLY	11	-0.80339	0.45847	0.93762	0.80339	0.54153	1	4.0828	0.3129	0.52393	6	1.8435	0.56155	0.82534	5	4.0364	0.13762	0.38647
GO_MOTOR_NEURON_AXON_GUIDANCE	27	-2.7197	0.74739	1	2.7197	0.25261	0.71803	6.8108	0.15859	0.34838	12	3.1608	0.43801	0.74196	15	6.3106	0.071623	0.26579
GO_MOVEMENT_IN_ENVIRONMENT_OF_OTHER_ORGANISM_INVOLVED_IN_SYMBIOTIC_INTERACTION	81	-6.4562	0.98112	1	6.4562	0.01888	0.116	14.243	0.00025259	0.0048297	32	5.9652	0.24819	0.57431	49	13.492	2.42e-05	0.0011452
GO_MOVEMENT_OF_CELL_OR_SUBCELLULAR_COMPONENT	1172	-7.3298	0.22295	0.63521	7.3298	0.77705	1	40.194	2.7105e-05	0.00097756	551	23.534	0.015583	0.13274	621	33.05	4.9956e-05	0.0019251
GO_MRNA_3_END_PROCESSING	62	-11.506	1	1	11.506	1.8707e-07	5.1225e-06	8.4189	0.36715	0.57327	8	-1.7037	0.99559	0.99966	54	9.6768	0.15435	0.4127
GO_MRNA_CIS_SPLICING_VIA_SPLICEOSOME	17	-7.6094	0.99962	1	7.6094	0.00038078	0.0046791	5.7576	0.1573	0.34696	0	0	0	0	17	5.7576	0.19936	0.4795
GO_MRNA_CLEAVAGE	19	-6.3985	0.99714	1	6.3985	0.0028611	0.026197	5.5177	0.231	0.43439	3	0.36118	0.76632	0.92987	16	5.8563	0.15958	0.42017
GO_MRNA_METABOLIC_PROCESS	510	-28.97	1	1	28.97	0	0	27.631	0.00049719	0.0081153	83	5.7945	0.89746	0.97486	427	27.643	0.00061717	0.012616
GO_MRNA_MODIFICATION	11	-3.287	0.88545	1	3.287	0.11455	0.42953	4.4764	0.22722	0.4306	2	2.6782	0.19324	0.51998	9	3.6864	0.40475	0.69863
GO_MRNA_PROCESSING	381	-24.504	1	1	24.504	0	0	24.465	0.00038474	0.0066022	66	5.8281	0.78504	0.93802	315	24.238	0.00094062	0.01645
GO_MRNA_SPLICE_SITE_SELECTION	25	-5.801	0.99219	1	5.801	0.007806	0.058492	4.734	0.54105	0.71462	3	1.3121	0.54903	0.81743	22	4.5619	0.67901	0.88085
GO_MRNA_TRANSCRIPTION	20	-3.7782	0.90898	1	3.7782	0.09102	0.37111	3.0985	0.8038	0.89408	4	0.70854	0.72736	0.91127	16	3.1099	0.83728	0.95137
GO_MRNA_TRANSCRIPTION_FROM_RNA_POLYMERASE_II_PROMOTER	14	-3.7243	0.92024	1	3.7243	0.07976	0.33496	2.3836	0.82435	0.90534	3	-0.61528	0.91093	0.97632	11	3.0104	0.69677	0.88443
GO_MUCOPOLYSACCHARIDE_METABOLIC_PROCESS	102	-2.6638	0.51767	0.99539	2.6638	0.48233	1	11.393	0.19424	0.39237	46	6.5487	0.34385	0.66614	56	9.4407	0.20029	0.48039
GO_MULTICELLULAR_ORGANISMAL_HOMEOSTASIS	245	-0.069476	0.019863	0.13724	0.069476	0.98014	1	19.699	0.0043584	0.036047	123	13.694	0.005048	0.068248	122	14.167	0.096318	0.3135
GO_MULTICELLULAR_ORGANISMAL_MACROMOLECULE_METABOLIC_PROCESS	76	-12.115	1	1	12.115	9.9947e-08	2.9362e-06	15.586	3.0928e-06	0.00020176	21	4.2404	0.42977	0.73758	55	15.701	3.4758e-07	3.9535e-05
GO_MULTICELLULAR_ORGANISMAL_MOVEMENT	40	0.86855	0.11677	0.43312	-0.86855	0.88323	1	6.5043	0.4342	0.62925	22	4.7543	0.33129	0.6562	18	4.4399	0.58571	0.82299
GO_MULTICELLULAR_ORGANISMAL_RESPONSE_TO_STRESS	66	1.6205	0.031099	0.1787	-1.6205	0.9689	1	5.6576	0.95057	0.97677	40	3.1699	0.92284	0.98123	26	5.0823	0.6832	0.88204
GO_MULTICELLULAR_ORGANISMAL_SIGNALING	120	8.1107	5.8016e-09	6.7726e-07	-8.1107	1	1	12.016	0.24032	0.44451	84	10.335	0.053238	0.26065	36	6.1511	0.65808	0.86934
GO_MULTICELLULAR_ORGANISMAL_WATER_HOMEOSTASIS	52	2.1814	0.020307	0.13923	-2.1814	0.97969	1	8.5971	0.19583	0.39418	29	7.0584	0.066436	0.29308	23	5.0009	0.59213	0.82799
GO_MULTICELLULAR_ORGANISM_AGING	29	-4.2389	0.92851	1	4.2389	0.071486	0.3112	5.6836	0.44305	0.63778	9	1.7751	0.69821	0.8994	20	5.6532	0.3183	0.61589
GO_MULTICELLULAR_ORGANISM_GROWTH	72	-4.8603	0.92019	1	4.8603	0.079813	0.33496	10.123	0.13137	0.3111	24	5.7392	0.18634	0.51363	48	8.34	0.33729	0.63398
GO_MULTICELLULAR_ORGANISM_METABOLIC_PROCESS	86	-10.434	0.99999	1	10.434	1.0501e-05	0.00020078	17.069	1.7652e-07	2.303e-05	28	6.3864	0.12393	0.41633	58	16.347	2.5582e-08	3.938e-06
GO_MULTICELLULAR_ORGANISM_REPRODUCTION	668	-9.4881	0.93651	1	9.4881	0.063485	0.28884	26.811	0.26675	0.47446	304	12.193	0.96083	0.98986	364	25.177	0.0035481	0.039939
GO_MULTIVESICULAR_BODY_ORGANIZATION	27	1.9554	0.045291	0.23067	-1.9554	0.95471	1	2.9438	0.93896	0.97057	13	4.4368	0.19946	0.5271	14	-0.18726	0.99901	1
GO_MULTIVESICULAR_BODY_SORTING_PATHWAY	9	4.0458	0.0089895	0.080236	-4.0458	0.99101	1	4.4756	0.18878	0.38618	6	5.363	0.021911	0.15836	3	0.16757	0.88729	0.96919
GO_MULTI_MULTICELLULAR_ORGANISM_PROCESS	197	-4.6927	0.71426	1	4.6927	0.28574	0.77432	16.453	0.051231	0.17852	85	9.1603	0.22353	0.54959	112	13.84	0.07141	0.26531
GO_MULTI_ORGANISM_BEHAVIOR	69	-0.43972	0.18967	0.57947	0.43972	0.81033	1	6.7421	0.86011	0.92645	32	4.9067	0.49785	0.79168	37	4.6439	0.92779	0.98445
GO_MULTI_ORGANISM_LOCALIZATION	57	-10.769	0.99999	1	10.769	6.3622e-06	0.00012713	11.326	0.0076874	0.053686	9	3.0384	0.40288	0.71762	48	11.027	0.013311	0.093724
GO_MULTI_ORGANISM_MEMBRANE_ORGANIZATION	25	0.39186	0.1975	0.59278	-0.39186	0.8025	1	3.7809	0.76378	0.87076	12	3.5766	0.34098	0.66496	13	1.8069	0.9334	0.98606
GO_MULTI_ORGANISM_METABOLIC_PROCESS	89	-14.133	1	1	14.133	4.6765e-10	2.1609e-08	13.154	0.0070529	0.050497	13	2.4553	0.67004	0.88505	76	13.219	0.0078538	0.067387
GO_MULTI_ORGANISM_ORGANELLE_ORGANIZATION	19	2.2265	0.031713	0.18181	-2.2265	0.96829	1	2.4869	0.90786	0.95365	10	3.8844	0.21788	0.54455	9	-0.4811	0.99653	1
GO_MULTI_ORGANISM_REPRODUCTIVE_PROCESS	777	-10.233	0.95194	1	10.233	0.048061	0.23353	27.608	0.59366	0.75371	349	12.349	0.9906	0.99719	428	26.047	0.014961	0.10103
GO_MUSCLE_ADAPTATION	28	3.2644	0.0085144	0.078198	-3.2644	0.99149	1	5.8654	0.33504	0.5462	18	5.2145	0.17271	0.49421	10	2.8187	0.68517	0.88227
GO_MUSCLE_ATROPHY	10	1.9249	0.077528	0.33093	-1.9249	0.92247	1	2.8873	0.55747	0.72749	7	2.2598	0.50793	0.79491	3	1.8196	0.53194	0.79132
GO_MUSCLE_CELL_CELLULAR_HOMEOSTASIS	18	-1.6589	0.61985	1	1.6589	0.38015	0.90301	6.6354	0.050899	0.17793	6	5.069	0.033291	0.1997	12	4.5423	0.30042	0.60029
GO_MUSCLE_CELL_DEVELOPMENT	118	-1.3376	0.23472	0.65118	1.3376	0.76528	1	10.276	0.65991	0.80246	67	4.3506	0.9531	0.9875	51	10.644	0.028361	0.15574
GO_MUSCLE_CELL_DIFFERENTIATION	219	-2.4573	0.24961	0.67557	2.4573	0.75039	1	15.27	0.36287	0.5692	113	7.6337	0.86194	0.96149	106	14.066	0.03139	0.1642
GO_MUSCLE_CELL_FATE_COMMITMENT	12	1.2035	0.13783	0.47879	-1.2035	0.86217	1	2.0996	0.81252	0.89816	9	1.1101	0.82174	0.94692	3	2.2765	0.4079	0.70243
GO_MUSCLE_CELL_MIGRATION	17	-4.6005	0.96522	1	4.6005	0.034782	0.18587	5.5487	0.19258	0.39064	4	1.9598	0.42273	0.73118	13	5.2581	0.18101	0.4563
GO_MUSCLE_CELL_PROLIFERATION	17	-2.5726	0.77903	1	2.5726	0.22097	0.66096	4.8473	0.34173	0.55157	7	1.8681	0.60669	0.85392	10	4.7572	0.19418	0.47459
GO_MUSCLE_CONTRACTION	218	2.9767	0.00033036	0.0070456	-2.9767	0.99967	1	15.832	0.25055	0.45776	127	11.172	0.19721	0.52554	91	11.306	0.31564	0.61309
GO_MUSCLE_FIBER_DEVELOPMENT	44	0.69242	0.12052	0.44147	-0.69242	0.87948	1	4.3011	0.9448	0.97459	30	1.3149	0.98231	0.99543	14	5.7001	0.13928	0.3899
GO_MUSCLE_HYPERTROPHY	28	3.0921	0.010794	0.089336	-3.0921	0.98921	1	6.0648	0.28773	0.49914	18	5.1669	0.1806	0.50502	10	3.2162	0.58177	0.82025
GO_MUSCLE_ORGAN_DEVELOPMENT	250	-3.8284	0.47057	0.95026	3.8284	0.52943	1	17.195	0.17795	0.37446	120	9.0831	0.60817	0.85402	130	15.119	0.037589	0.18046
GO_MUSCLE_ORGAN_MORPHOGENESIS	64	-1.9449	0.47	0.95007	1.9449	0.53	1	8.1374	0.48115	0.66533	31	4.2613	0.61571	0.85696	33	7.2022	0.27495	0.57353
GO_MUSCLE_STRUCTURE_DEVELOPMENT	394	-4.7493	0.44707	0.9211	4.7493	0.55293	1	21.513	0.13172	0.31133	187	11.474	0.58578	0.8441	207	18.774	0.029414	0.15854
GO_MUSCLE_SYSTEM_PROCESS	265	5.0113	1.6485e-06	8.8103e-05	-5.0113	1	1	17.719	0.16861	0.36274	157	13.377	0.052299	0.25771	108	11.626	0.51504	0.78146
GO_MUSCLE_TISSUE_DEVELOPMENT	258	-4.8873	0.64771	1	4.8873	0.35229	0.86703	17.283	0.22274	0.4254	126	7.9566	0.87125	0.96399	132	16.389	0.0080523	0.068692
GO_MYD88_DEPENDENT_TOLL_LIKE_RECEPTOR_SIGNALING_PATHWAY	30	0.064492	0.23903	0.6582	-0.064492	0.76097	1	4.7752	0.6815	0.8156	15	3.1842	0.52965	0.80814	15	3.569	0.68806	0.88265
GO_MYD88_INDEPENDENT_TOLL_LIKE_RECEPTOR_SIGNALING_PATHWAY	28	-0.1858	0.27003	0.70186	0.1858	0.72997	1	0.42347	0.99938	1	13	0.034161	0.97769	0.99342	15	0.54676	0.99591	1
GO_MYELIN_ASSEMBLY	15	1.2261	0.13515	0.47283	-1.2261	0.86485	1	5.2117	0.19827	0.39672	7	4.8238	0.052406	0.25771	8	2.6242	0.66179	0.87138
GO_MYELIN_MAINTENANCE	12	1.2379	0.13396	0.47051	-1.2379	0.86604	1	5.5297	0.092017	0.25244	7	4.1028	0.12297	0.41436	5	3.7121	0.19401	0.47443
GO_MYELOID_CELL_ACTIVATION_INVOLVED_IN_IMMUNE_RESPONSE	37	6.0295	3.3235e-05	0.0010683	-6.0295	0.99997	1	8.1578	0.09249	0.25342	28	7.0168	0.059569	0.27835	9	4.1641	0.28158	0.57909
GO_MYELOID_CELL_DEVELOPMENT	41	-0.59828	0.2978	0.74213	0.59828	0.7022	1	6.0036	0.59975	0.75884	23	2.8704	0.78643	0.93841	18	5.8161	0.22328	0.5095
GO_MYELOID_CELL_DIFFERENTIATION	179	-0.7289	0.080607	0.3399	0.7289	0.91939	1	16.778	0.012163	0.07215	95	10.22	0.13106	0.42793	84	13.624	0.0092436	0.074015
GO_MYELOID_CELL_HOMEOSTASIS	82	-2.9971	0.65299	1	2.9971	0.34701	0.86044	11.133	0.086161	0.24314	38	5.7137	0.40096	0.7165	44	9.888	0.040435	0.19001
GO_MYELOID_DENDRITIC_CELL_ACTIVATION	23	1.6124	0.085584	0.35284	-1.6124	0.91442	1	3.0598	0.87231	0.9328	13	2.6272	0.62878	0.86384	10	1.6449	0.9026	0.97587
GO_MYELOID_DENDRITIC_CELL_DIFFERENTIATION	18	-0.08325	0.3216	0.7699	0.08325	0.6784	1	2.1747	0.91904	0.96017	8	1.4229	0.74402	0.92138	10	1.6449	0.9026	0.97587
GO_MYELOID_LEUKOCYTE_ACTIVATION	92	4.3009	0.0003185	0.0068254	-4.3009	0.99968	1	11.875	0.068551	0.2125	58	8.8336	0.079961	0.32946	34	7.997	0.15005	0.40867
GO_MYELOID_LEUKOCYTE_DIFFERENTIATION	89	0.52365	0.055931	0.26423	-0.52365	0.94407	1	11.865	0.055886	0.18753	47	7.8975	0.11272	0.39827	42	8.9168	0.11123	0.34216
GO_MYELOID_LEUKOCYTE_MEDIATED_IMMUNITY	40	3.0106	0.01146	0.093111	-3.0106	0.98854	1	9.4426	0.018172	0.092264	23	7.9832	0.0082554	0.091243	17	5.1986	0.32431	0.62171
GO_MYELOID_LEUKOCYTE_MIGRATION	92	2.2386	0.009092	0.080989	-2.2386	0.99091	1	15.144	0.00012757	0.0028967	53	10.551	0.0033188	0.053548	39	10.96	0.0040423	0.043736
GO_MYOBLAST_DIFFERENTIATION	36	-0.60479	0.31077	0.75807	0.60479	0.68923	1	6.8119	0.29376	0.50626	20	3.3035	0.64066	0.86802	16	6.5243	0.069757	0.26201
GO_MYOBLAST_FUSION	17	-1.1516	0.51441	0.99127	1.1516	0.48559	1	4.5894	0.40581	0.60514	8	2.1899	0.56915	0.83003	9	4.2428	0.26313	0.56064
GO_MYOFIBRIL_ASSEMBLY	41	0.58431	0.13002	0.46289	-0.58431	0.86998	1	6.5341	0.46656	0.65429	26	3.5105	0.72597	0.9105	15	6.1809	0.085131	0.2896
GO_MYOTUBE_CELL_DEVELOPMENT	28	1.4433	0.073524	0.31931	-1.4433	0.92648	1	3.9941	0.79719	0.88967	21	1.6908	0.91913	0.97928	7	5.0597	0.069862	0.26201
GO_MYOTUBE_DIFFERENTIATION	52	0.4347	0.12378	0.45022	-0.4347	0.87622	1	7.7359	0.3851	0.58928	31	4.1173	0.64956	0.87339	21	7.1708	0.067518	0.25686
GO_NADH_METABOLIC_PROCESS	31	-3.6914	0.86423	1	3.6914	0.13577	0.48248	4.7756	0.69592	0.82653	11	1.1439	0.84896	0.96003	20	5.0973	0.46217	0.74113
GO_NADP_METABOLIC_PROCESS	27	-3.4579	0.85054	1	3.4579	0.14946	0.51358	5.1047	0.54904	0.71977	10	1.9153	0.69322	0.89687	17	4.9642	0.3848	0.67972
GO_NAD_BIOSYNTHETIC_PROCESS	12	-0.51809	0.41902	0.89494	0.51809	0.58098	1	2.7437	0.68125	0.8156	6	1.2129	0.70672	0.90137	6	2.6672	0.50886	0.77758
GO_NAD_METABOLIC_PROCESS	48	-3.8635	0.8537	1	3.8635	0.1463	0.50664	5.8226	0.77238	0.87606	19	1.4768	0.90896	0.97593	29	6.2957	0.42676	0.71764
GO_NATURAL_KILLER_CELL_ACTIVATION	47	6.1157	2.5505e-05	0.00087029	-6.1157	0.99997	1	6.8157	0.51814	0.6962	34	6.4564	0.19743	0.5258	13	2.518	0.8424	0.95296
GO_NATURAL_KILLER_CELL_ACTIVATION_INVOLVED_IN_IMMUNE_RESPONSE	19	4.1626	0.0019069	0.026939	-4.1626	0.99809	1	1.9906	0.9521	0.97762	15	2.4532	0.69995	0.89951	4	-0.41224	0.97032	0.99302
GO_NATURAL_KILLER_CELL_DIFFERENTIATION	12	1.2653	0.13095	0.4658	-1.2653	0.86905	1	3.8796	0.39645	0.599	8	2.4292	0.50956	0.79588	4	3.2842	0.25025	0.54311
GO_NATURAL_KILLER_CELL_MEDIATED_IMMUNITY	21	0.19406	0.23785	0.65657	-0.19406	0.76215	1	4.7721	0.44022	0.63506	9	4.1935	0.17221	0.49393	12	2.6811	0.79134	0.93082
GO_NCRNA_3_END_PROCESSING	19	-6.6874	0.99824	1	6.6874	0.0017614	0.016949	8.4454	0.0031794	0.02911	5	2.0628	0.45226	0.75223	14	8.6058	0.00082896	0.01527
GO_NCRNA_CATABOLIC_PROCESS	21	-5.6983	0.98976	1	5.6983	0.010242	0.073398	7.3608	0.036807	0.1453	5	2.6595	0.30567	0.63208	16	6.9461	0.037406	0.17997
GO_NCRNA_METABOLIC_PROCESS	450	-34.03	1	1	34.03	0	0	31.775	9.0516e-13	4.4615e-10	65	3.8981	0.97268	0.99266	385	32.751	3.3307e-15	2.3921e-12
GO_NCRNA_PROCESSING	319	-31.292	1	1	31.292	0	0	28.938	3.1564e-13	2.0002e-10	39	3.1109	0.91815	0.97924	280	29.727	3.7748e-15	2.3921e-12
GO_NCRNA_TRANSCRIPTION	82	-11.606	1	1	11.606	5.5701e-07	1.3804e-05	10.461	0.18024	0.37647	13	1.864	0.79475	0.94189	69	10.595	0.18321	0.45965
GO_NECROPTOTIC_PROCESS	20	0.35277	0.21442	0.61924	-0.35277	0.78558	1	5.3118	0.26735	0.47533	11	3.1897	0.40461	0.719	9	4.392	0.22996	0.51906
GO_NECROTIC_CELL_DEATH	27	-1.2203	0.46409	0.9455	1.2203	0.53591	1	5.7249	0.38775	0.59149	13	3.0038	0.53376	0.80979	14	5.0559	0.26553	0.56266
GO_NEGATIVE_CHEMOTAXIS	37	2.3435	0.021383	0.1435	-2.3435	0.97862	1	9.8153	0.0078034	0.054003	21	7.6219	0.011682	0.11098	16	6.1941	0.10756	0.33484
GO_NEGATIVE_REGULATION_BY_HOST_OF_VIRAL_TRANSCRIPTION	10	-0.86961	0.51886	0.99636	0.86961	0.48114	1	5.7344	0.04018	0.15352	4	4.1297	0.056849	0.27011	6	4.0313	0.1833	0.45965
GO_NEGATIVE_REGULATION_OF_ACTIN_FILAMENT_BUNDLE_ASSEMBLY	16	0.025355	0.28445	0.72406	-0.025355	0.71555	1	5.611	0.14599	0.33192	6	5.2232	0.026829	0.17944	10	3.0515	0.62577	0.85021
GO_NEGATIVE_REGULATION_OF_ACTIN_FILAMENT_DEPOLYMERIZATION	34	5.1536	0.00016849	0.0040843	-5.1536	0.99983	1	6.4358	0.36147	0.56801	24	6.3405	0.10399	0.37961	10	2.0444	0.84598	0.95418
GO_NEGATIVE_REGULATION_OF_ACTIN_FILAMENT_POLYMERIZATION	42	4.2457	0.00068654	0.012231	-4.2457	0.99931	1	6.522	0.50411	0.68471	27	6.3903	0.10964	0.39092	15	2.3399	0.91409	0.98064
GO_NEGATIVE_REGULATION_OF_ACUTE_INFLAMMATORY_RESPONSE	11	0.81871	0.16906	0.54343	-0.81871	0.83094	1	0.77099	0.95574	0.97892	7	0.40841	0.88597	0.96881	4	0.73827	0.86191	0.96139
GO_NEGATIVE_REGULATION_OF_ADAPTIVE_IMMUNE_RESPONSE	34	0.83259	0.10469	0.40289	-0.83259	0.89531	1	3.9667	0.89849	0.9483	21	2.3933	0.83271	0.95028	13	3.3731	0.6578	0.86922
GO_NEGATIVE_REGULATION_OF_ADHERENS_JUNCTION_ORGANIZATION	16	-3.9137	0.92452	1	3.9137	0.075482	0.3232	4.491	0.37612	0.58095	5	0.47582	0.81922	0.94633	11	5.0955	0.17277	0.44219
GO_NEGATIVE_REGULATION_OF_ALCOHOL_BIOSYNTHETIC_PROCESS	17	-1.5368	0.59281	1	1.5368	0.40719	0.93932	4.9232	0.32363	0.53469	7	2.5261	0.44012	0.74245	10	4.3055	0.29141	0.58973
GO_NEGATIVE_REGULATION_OF_ALPHA_BETA_T_CELL_ACTIVATION	20	-1.098	0.48219	0.96048	1.098	0.51781	1	3.1086	0.80191	0.89267	9	1.4316	0.76649	0.92987	11	2.8968	0.72395	0.89672
GO_NEGATIVE_REGULATION_OF_ALPHA_BETA_T_CELL_DIFFERENTIATION	13	-2.8091	0.82092	1	2.8091	0.17908	0.5769	2.1419	0.8353	0.91151	4	-0.41146	0.9067	0.97568	9	2.8486	0.63686	0.85605
GO_NEGATIVE_REGULATION_OF_AMINE_TRANSPORT	25	3.8963	0.0034657	0.041439	-3.8963	0.99653	1	4.1508	0.68426	0.81706	16	4.3736	0.2845	0.61235	9	1.0866	0.94446	0.98858
GO_NEGATIVE_REGULATION_OF_ANDROGEN_RECEPTOR_SIGNALING_PATHWAY	10	1.67	0.09889	0.39098	-1.67	0.90111	1	5.1981	0.081967	0.23657	6	4.224	0.094542	0.36226	4	3.0456	0.30555	0.60365
GO_NEGATIVE_REGULATION_OF_ANION_TRANSPORT	31	-1.5005	0.51019	0.98663	1.5005	0.48981	1	2.0546	0.9885	0.99704	17	-1.0675	0.99774	0.99997	14	4.2336	0.48288	0.75637
GO_NEGATIVE_REGULATION_OF_ANOIKIS	16	-1.5919	0.6002	1	1.5919	0.3998	0.93166	7.6358	0.0084675	0.056912	5	6.217	0.0023829	0.0436	11	5.0176	0.18705	0.46475
GO_NEGATIVE_REGULATION_OF_ANTIGEN_RECEPTOR_MEDIATED_SIGNALING_PATHWAY	20	4.6085	0.0014363	0.022123	-4.6085	0.99856	1	7.6125	0.015571	0.083926	13	7.328	0.0033008	0.053479	7	2.881	0.51448	0.78146
GO_NEGATIVE_REGULATION_OF_APOPTOTIC_SIGNALING_PATHWAY	189	-5.526	0.85388	1	5.526	0.14612	0.5064	17.251	0.010347	0.065015	75	9.9416	0.058477	0.27562	114	14.149	0.055454	0.22819
GO_NEGATIVE_REGULATION_OF_ASTROCYTE_DIFFERENTIATION	12	0.82266	0.18561	0.57257	-0.82266	0.81439	1	3.2695	0.55232	0.72296	8	2.0025	0.61481	0.85621	4	2.831	0.35946	0.65649
GO_NEGATIVE_REGULATION_OF_ATPASE_ACTIVITY	13	-0.85023	0.47451	0.95289	0.85023	0.52549	1	2.9728	0.6611	0.80281	4	3.0423	0.1876	0.5145	9	1.5447	0.89797	0.97346
GO_NEGATIVE_REGULATION_OF_AUTOPHAGY	47	-0.47484	0.24786	0.67249	0.47484	0.75214	1	5.0691	0.88075	0.93682	23	2.8886	0.78313	0.93757	24	4.266	0.8019	0.93341
GO_NEGATIVE_REGULATION_OF_AXONOGENESIS	63	-0.62887	0.22778	0.63993	0.62887	0.77222	1	10.581	0.039744	0.15251	31	6.9893	0.079454	0.32859	32	7.9677	0.14255	0.39498
GO_NEGATIVE_REGULATION_OF_AXON_EXTENSION	37	0.5413	0.14311	0.49065	-0.5413	0.85689	1	8.7186	0.045018	0.16427	17	7.0497	0.018561	0.14321	20	5.3591	0.39252	0.68687
GO_NEGATIVE_REGULATION_OF_AXON_GUIDANCE	27	1.1623	0.098143	0.39011	-1.1623	0.90186	1	8.6761	0.012923	0.075056	13	7.1812	0.0043812	0.063311	14	5.1288	0.24883	0.54162
GO_NEGATIVE_REGULATION_OF_BEHAVIOR	17	1.0359	0.13743	0.47777	-1.0359	0.86257	1	2.4516	0.87814	0.93561	10	1.7201	0.73642	0.91711	7	1.7646	0.79151	0.93082
GO_NEGATIVE_REGULATION_OF_BINDING	126	-7.2973	0.98851	1	7.2973	0.011489	0.079759	13.682	0.046501	0.16843	42	7.0174	0.17704	0.49948	84	11.795	0.13262	0.37856
GO_NEGATIVE_REGULATION_OF_BIOMINERAL_TISSUE_DEVELOPMENT	17	-0.38334	0.3594	0.8189	0.38334	0.6406	1	6.5326	0.064932	0.20656	9	3.9527	0.21197	0.53862	8	5.3304	0.065435	0.25219
GO_NEGATIVE_REGULATION_OF_BLOOD_CIRCULATION	35	3.1627	0.010737	0.08903	-3.1627	0.98926	1	5.2188	0.68784	0.81998	20	5.1055	0.20481	0.53168	15	2.0766	0.93992	0.98797
GO_NEGATIVE_REGULATION_OF_BLOOD_PRESSURE	41	1.8079	0.040712	0.21759	-1.8079	0.95929	1	5.1596	0.78474	0.88466	24	3.6038	0.66061	0.88022	17	3.7307	0.71353	0.89312
GO_NEGATIVE_REGULATION_OF_BLOOD_VESSEL_ENDOTHELIAL_CELL_MIGRATION	22	-2.6486	0.78805	1	2.6486	0.21195	0.64485	4.2532	0.6466	0.79105	8	1.1477	0.79634	0.94256	14	4.4642	0.41819	0.70941
GO_NEGATIVE_REGULATION_OF_BMP_SIGNALING_PATHWAY	40	-1.0965	0.42179	0.89676	1.0965	0.57821	1	8.2229	0.098005	0.2619	18	5.4804	0.1328	0.42916	22	6.1306	0.263	0.56063
GO_NEGATIVE_REGULATION_OF_BONE_REMODELING	13	-0.28752	0.36457	0.82617	0.28752	0.63543	1	2.6124	0.74484	0.85843	7	1.198	0.75797	0.92649	6	2.5513	0.54015	0.79817
GO_NEGATIVE_REGULATION_OF_BONE_RESORPTION	11	-0.53743	0.40352	0.87638	0.53743	0.59648	1	1.5558	0.8818	0.93715	6	0.25752	0.8714	0.96399	5	2.0255	0.62613	0.85043
GO_NEGATIVE_REGULATION_OF_B_CELL_ACTIVATION	28	-0.76642	0.37664	0.84044	0.76642	0.62336	1	6.3906	0.21798	0.41869	13	4.115	0.2627	0.59043	15	4.9004	0.32324	0.62046
GO_NEGATIVE_REGULATION_OF_B_CELL_APOPTOTIC_PROCESS	11	-0.75597	0.44858	0.92339	0.75597	0.55142	1	7.0085	0.0076949	0.053686	5	4.6671	0.034824	0.20527	6	5.2291	0.043156	0.19736
GO_NEGATIVE_REGULATION_OF_B_CELL_PROLIFERATION	14	-2.0262	0.70995	1	2.0262	0.29005	0.78026	3.4775	0.5802	0.74473	5	1.4566	0.60809	0.85402	9	3.2514	0.52623	0.78704
GO_NEGATIVE_REGULATION_OF_CALCIUM_ION_DEPENDENT_EXOCYTOSIS	9	-0.88927	0.54593	1	0.88927	0.45407	0.97923	2.6335	0.61916	0.77347	5	0.85899	0.74638	0.92184	4	2.9899	0.31921	0.61673
GO_NEGATIVE_REGULATION_OF_CALCIUM_ION_IMPORT	24	1.3583	0.090054	0.36519	-1.3583	0.90995	1	5.8666	0.24726	0.45269	14	4.2249	0.26465	0.59194	10	4.0895	0.3448	0.64321
GO_NEGATIVE_REGULATION_OF_CALCIUM_ION_TRANSMEMBRANE_TRANSPORT	29	2.5059	0.0193	0.1344	-2.5059	0.9807	1	6.564	0.23371	0.43762	16	5.9213	0.062914	0.28586	13	3.2347	0.6926	0.88359
GO_NEGATIVE_REGULATION_OF_CALCIUM_ION_TRANSPORT	50	0.92767	0.085096	0.35148	-0.92767	0.9149	1	8.8269	0.12107	0.29738	28	5.8595	0.20643	0.53369	22	6.6967	0.15131	0.40904
GO_NEGATIVE_REGULATION_OF_CALCIUM_ION_TRANSPORT_INTO_CYTOSOL	19	4.2253	0.0017126	0.025156	-4.2253	0.99829	1	4.9972	0.35151	0.55928	14	4.4926	0.21352	0.53965	5	2.2238	0.57233	0.81557
GO_NEGATIVE_REGULATION_OF_CALCIUM_MEDIATED_SIGNALING	18	2.7452	0.032706	0.18601	-2.7452	0.96729	1	5.2155	0.25137	0.4585	11	4.8829	0.097598	0.36816	7	2.2424	0.68431	0.88215
GO_NEGATIVE_REGULATION_OF_CANONICAL_WNT_SIGNALING_PATHWAY	144	-11.004	0.99997	1	11.004	3.4651e-05	0.00057355	13.355	0.18694	0.38449	44	3.0659	0.94285	0.98552	100	13.993	0.02086	0.12717
GO_NEGATIVE_REGULATION_OF_CARBOHYDRATE_METABOLIC_PROCESS	39	-0.43381	0.28477	0.72432	0.43381	0.71523	1	5.3304	0.73768	0.85431	17	4.0084	0.40541	0.7198	22	3.5735	0.87645	0.96693
GO_NEGATIVE_REGULATION_OF_CARDIAC_MUSCLE_CELL_APOPTOTIC_PROCESS	11	-1.8164	0.66597	1	1.8164	0.33403	0.84382	1.7922	0.84794	0.91813	3	0.87907	0.65471	0.87636	8	1.5633	0.87964	0.96777
GO_NEGATIVE_REGULATION_OF_CARDIAC_MUSCLE_TISSUE_DEVELOPMENT	17	1.1596	0.12389	0.45022	-1.1596	0.87611	1	2.8181	0.82252	0.90448	12	1.5795	0.79077	0.94026	5	2.7495	0.42583	0.7166
GO_NEGATIVE_REGULATION_OF_CARTILAGE_DEVELOPMENT	22	-4.2654	0.94853	1	4.2654	0.051468	0.24445	4.8739	0.48967	0.67289	7	0.90916	0.81185	0.9454	15	5.2816	0.23259	0.52273
GO_NEGATIVE_REGULATION_OF_CATABOLIC_PROCESS	188	-5.482	0.85492	1	5.482	0.14508	0.50386	14.73	0.22121	0.42352	67	9.3495	0.07173	0.30571	121	11.404	0.73154	0.90072
GO_NEGATIVE_REGULATION_OF_CATALYTIC_ACTIVITY	752	-12.062	0.99649	1	12.062	0.0035102	0.030712	28.138	0.34451	0.55412	301	13.615	0.81939	0.94633	451	25.211	0.13609	0.38331
GO_NEGATIVE_REGULATION_OF_CATECHOLAMINE_SECRETION	16	4.6613	0.0016931	0.024956	-4.6613	0.99831	1	4.7953	0.30285	0.51473	10	5.891	0.018388	0.14308	6	0.22543	0.95335	0.99
GO_NEGATIVE_REGULATION_OF_CATION_CHANNEL_ACTIVITY	34	0.58293	0.13122	0.46605	-0.58293	0.86878	1	5.4405	0.61849	0.77307	16	4.565	0.2456	0.57148	18	3.1734	0.86783	0.96266
GO_NEGATIVE_REGULATION_OF_CATION_TRANSMEMBRANE_TRANSPORT	60	3.4502	0.0020512	0.028519	-3.4502	0.99795	1	8.2198	0.35968	0.5666	35	7.2387	0.092314	0.35613	25	4.1691	0.83202	0.95027
GO_NEGATIVE_REGULATION_OF_CD4_POSITIVE_ALPHA_BETA_T_CELL_ACTIVATION	12	-1.7013	0.65703	1	1.7013	0.34297	0.85473	2.3015	0.77543	0.87787	4	0.82833	0.70135	0.89951	8	2.233	0.7568	0.91175
GO_NEGATIVE_REGULATION_OF_CD4_POSITIVE_ALPHA_BETA_T_CELL_DIFFERENTIATION	10	-3.175	0.89605	1	3.175	0.10395	0.4045	1.4059	0.87067	0.93247	2	-1.3224	0.93969	0.98468	8	2.233	0.7568	0.91175
GO_NEGATIVE_REGULATION_OF_CELLULAR_AMIDE_METABOLIC_PROCESS	110	-7.717	0.99628	1	7.717	0.0037201	0.032106	12.031	0.15836	0.34821	34	5.4391	0.41217	0.72395	76	10.836	0.22182	0.50802
GO_NEGATIVE_REGULATION_OF_CELLULAR_CATABOLIC_PROCESS	144	-5.6857	0.90544	1	5.6857	0.094555	0.37897	12.612	0.34026	0.55068	50	7.2191	0.24086	0.56823	94	10.345	0.6345	0.85499
GO_NEGATIVE_REGULATION_OF_CELLULAR_COMPONENT_ORGANIZATION	625	-13.646	0.99992	1	13.646	8.3997e-05	0.001242	32.14	1.9075e-06	0.00014103	230	17.012	0.005949	0.074229	395	27.447	0.00011467	0.0036333
GO_NEGATIVE_REGULATION_OF_CELLULAR_PROTEIN_CATABOLIC_PROCESS	60	-8.056	0.99871	1	8.056	0.0012861	0.013115	9.2305	0.14701	0.33339	11	4.1276	0.20462	0.53162	49	8.2585	0.37454	0.66995
GO_NEGATIVE_REGULATION_OF_CELLULAR_PROTEIN_LOCALIZATION	119	-2.067	0.37502	0.8385	2.067	0.62498	1	13.462	0.04929	0.17408	50	9.6195	0.01364	0.12109	69	9.491	0.4483	0.73377
GO_NEGATIVE_REGULATION_OF_CELLULAR_RESPONSE_TO_GROWTH_FACTOR_STIMULUS	113	-6.5286	0.9742	1	6.5286	0.025796	0.149	13.261	0.035413	0.14204	41	6.1082	0.36039	0.67641	72	12.003	0.03114	0.16348
GO_NEGATIVE_REGULATION_OF_CELLULAR_RESPONSE_TO_INSULIN_STIMULUS	30	-0.92241	0.41727	0.8929	0.92241	0.58273	1	5.306	0.54616	0.71795	10	5.1132	0.056948	0.27011	20	2.8829	0.92052	0.98226
GO_NEGATIVE_REGULATION_OF_CELLULAR_SENESCENCE	11	-2.7948	0.82733	1	2.7948	0.17267	0.56239	3.0759	0.57082	0.73802	4	0.22141	0.82022	0.94679	7	3.6885	0.29997	0.59966
GO_NEGATIVE_REGULATION_OF_CELL_ACTIVATION	145	0.64947	0.029439	0.17316	-0.64947	0.97056	1	11.421	0.65089	0.79453	76	7.8102	0.43424	0.73932	69	8.3602	0.74594	0.90559
GO_NEGATIVE_REGULATION_OF_CELL_ADHESION	208	-1.4123	0.13159	0.46626	1.4123	0.86841	1	17.168	0.035885	0.14341	103	10.914	0.079745	0.32915	105	13.354	0.10896	0.33706
GO_NEGATIVE_REGULATION_OF_CELL_AGING	16	-4.4869	0.958	1	4.4869	0.041997	0.21316	3.8579	0.54042	0.71433	5	-0.57815	0.94498	0.98591	11	5.0426	0.18239	0.45814
GO_NEGATIVE_REGULATION_OF_CELL_CELL_ADHESION	128	1.8493	0.007383	0.071353	-1.8493	0.99262	1	12.119	0.30075	0.51346	68	9.3354	0.080367	0.33082	60	7.7628	0.72393	0.89672
GO_NEGATIVE_REGULATION_OF_CELL_COMMUNICATION	1086	-10.417	0.84649	1	10.417	0.15351	0.52141	38.982	2.1698e-05	0.00086714	454	23.357	0.00074486	0.020711	632	31.303	0.0087198	0.072762
GO_NEGATIVE_REGULATION_OF_CELL_CYCLE	404	-16.267	1	1	16.267	1.4167e-08	4.7252e-07	26.151	2.456e-05	0.00093118	131	10.624	0.31085	0.63619	273	24.453	9.4723e-06	0.00062715
GO_NEGATIVE_REGULATION_OF_CELL_CYCLE_ARREST	18	-3.6725	0.90094	1	3.6725	0.099057	0.39164	5.5308	0.18816	0.38572	7	1.923	0.59311	0.84894	11	5.541	0.10476	0.32986
GO_NEGATIVE_REGULATION_OF_CELL_CYCLE_G1_S_PHASE_TRANSITION	92	-8.3212	0.99879	1	8.3212	0.001213	0.012514	13.162	0.0096176	0.061921	28	5.4544	0.28772	0.6132	64	12.173	0.011669	0.086705
GO_NEGATIVE_REGULATION_OF_CELL_CYCLE_G2_M_PHASE_TRANSITION	25	-5.5567	0.98896	1	5.5567	0.011042	0.077506	6.6495	0.1284	0.30788	8	1.1537	0.79527	0.94189	17	7.2724	0.028985	0.15746
GO_NEGATIVE_REGULATION_OF_CELL_CYCLE_PHASE_TRANSITION	138	-12.761	1	1	12.761	2.491e-07	6.6167e-06	16.484	0.00082161	0.01157	37	5.2751	0.49961	0.79367	101	16.076	0.00036571	0.0085066
GO_NEGATIVE_REGULATION_OF_CELL_CYCLE_PROCESS	198	-15.51	1	1	15.51	3.6572e-10	1.7259e-08	19.324	0.00044151	0.0073353	51	6.273	0.4901	0.7856	147	18.733	9.7415e-05	0.0031774
GO_NEGATIVE_REGULATION_OF_CELL_DEATH	797	-10.025	0.92955	1	10.025	0.070455	0.30883	32.397	0.0019139	0.020657	328	18.561	0.030013	0.19159	469	26.711	0.031304	0.16414
GO_NEGATIVE_REGULATION_OF_CELL_DEVELOPMENT	287	-1.7395	0.088456	0.36132	1.7395	0.91154	1	19.385	0.051589	0.17963	141	12.072	0.11759	0.40612	146	15.315	0.076563	0.27501
GO_NEGATIVE_REGULATION_OF_CELL_DIFFERENTIATION	546	-4.6579	0.24776	0.67249	4.6579	0.75224	1	25.688	0.063653	0.20373	259	14.881	0.25691	0.58192	287	21.295	0.040262	0.18968
GO_NEGATIVE_REGULATION_OF_CELL_DIVISION	54	-10.836	1	1	10.836	2.1228e-06	4.6388e-05	12.334	0.00077186	0.011081	8	5.0046	0.055571	0.26623	46	11.277	0.0045087	0.04684
GO_NEGATIVE_REGULATION_OF_CELL_GROWTH	162	-2.2548	0.30407	0.75108	2.2548	0.69593	1	15.995	0.014903	0.082123	74	10.159	0.046946	0.24332	88	12.386	0.074693	0.27183
GO_NEGATIVE_REGULATION_OF_CELL_JUNCTION_ASSEMBLY	20	-3.6528	0.89795	1	3.6528	0.10205	0.3992	4.1746	0.55471	0.72523	6	1.02	0.74626	0.92184	14	4.3218	0.45799	0.73803
GO_NEGATIVE_REGULATION_OF_CELL_KILLING	14	-0.1582	0.34989	0.80636	0.1582	0.65011	1	3.4297	0.59262	0.75347	6	2.7577	0.34128	0.66526	8	2.1488	0.77518	0.9224
GO_NEGATIVE_REGULATION_OF_CELL_MATRIX_ADHESION	29	-4.5971	0.95078	1	4.5971	0.049222	0.23759	7.4749	0.091688	0.252	9	2.7542	0.4706	0.76835	20	7.1534	0.067968	0.25789
GO_NEGATIVE_REGULATION_OF_CELL_MORPHOGENESIS_INVOLVED_IN_DIFFERENTIATION	115	-1.2763	0.24586	0.66951	1.2763	0.75414	1	13.365	0.035218	0.14144	52	9.5049	0.018558	0.14321	63	9.4222	0.34017	0.63751
GO_NEGATIVE_REGULATION_OF_CELL_PROJECTION_ORGANIZATION	138	0.17352	0.049854	0.24793	-0.17352	0.95015	1	14.904	0.017881	0.091173	67	10.586	0.01257	0.11393	71	10.495	0.21393	0.4988
GO_NEGATIVE_REGULATION_OF_CELL_PROLIFERATION	611	-8.3883	0.86946	1	8.3883	0.13054	0.47236	30.791	2.5667e-05	0.00094902	264	17.445	0.012629	0.11417	347	25.642	0.00014358	0.0041903
GO_NEGATIVE_REGULATION_OF_CELL_SUBSTRATE_ADHESION	52	-6.8582	0.99483	1	6.8582	0.0051656	0.041892	11.961	0.0010991	0.014138	15	5.3959	0.099071	0.37213	37	10.745	0.0025055	0.032052
GO_NEGATIVE_REGULATION_OF_CHEMOKINE_PRODUCTION	14	1.9262	0.07589	0.32602	-1.9262	0.92411	1	5.1332	0.18351	0.38076	8	4.531	0.097537	0.36816	6	2.6092	0.52456	0.78653
GO_NEGATIVE_REGULATION_OF_CHEMOTAXIS	48	2.0642	0.023576	0.15061	-2.0642	0.97642	1	11.073	0.0038019	0.032695	23	9.8217	0.00019625	0.0092299	25	5.9218	0.3995	0.6944
GO_NEGATIVE_REGULATION_OF_CHONDROCYTE_DIFFERENTIATION	16	-4.1794	0.94196	1	4.1794	0.058044	0.26931	4.3851	0.40289	0.60317	5	0.33349	0.84255	0.95673	11	5.0637	0.17851	0.45332
GO_NEGATIVE_REGULATION_OF_CHROMATIN_MODIFICATION	43	-7.7209	0.99896	1	7.7209	0.0010388	0.010998	8.0553	0.17214	0.36711	9	1.8823	0.67521	0.88733	34	8.0905	0.13583	0.38308
GO_NEGATIVE_REGULATION_OF_CHROMOSOME_ORGANIZATION	91	-13.37	1	1	13.37	3.585e-09	1.4199e-07	12.887	0.016116	0.085873	13	3.2822	0.46192	0.76001	78	12.58	0.023586	0.13803
GO_NEGATIVE_REGULATION_OF_CHROMOSOME_SEGREGATION	27	-8.5183	0.99984	1	8.5183	0.00016423	0.0022485	7.6882	0.057288	0.19093	2	2.6235	0.20244	0.52946	25	7.2477	0.11996	0.35825
GO_NEGATIVE_REGULATION_OF_CIRCADIAN_RHYTHM	17	0.85085	0.15949	0.52526	-0.85085	0.84051	1	5.313	0.23774	0.44181	10	3.6096	0.27422	0.60118	7	3.9654	0.23673	0.52745
GO_NEGATIVE_REGULATION_OF_COAGULATION	47	-2.0918	0.55786	1	2.0918	0.44214	0.9698	6.969	0.47847	0.6634	22	3.5261	0.64565	0.86946	25	6.2476	0.31532	0.61309
GO_NEGATIVE_REGULATION_OF_COFACTOR_METABOLIC_PROCESS	10	1.9717	0.074014	0.32094	-1.9717	0.92599	1	3.5745	0.37737	0.58227	6	3.5527	0.18425	0.5098	4	1.3005	0.75793	0.91183
GO_NEGATIVE_REGULATION_OF_CYCLIC_NUCLEOTIDE_METABOLIC_PROCESS	42	4.1073	0.00088391	0.015249	-4.1073	0.99912	1	4.799	0.87409	0.93299	30	4.2239	0.63128	0.86384	12	2.2994	0.86097	0.96107
GO_NEGATIVE_REGULATION_OF_CYCLIN_DEPENDENT_PROTEIN_KINASE_ACTIVITY	31	-2.4244	0.68384	1	2.4244	0.31616	0.82029	7.9977	0.057955	0.19157	13	4.2629	0.23244	0.55636	18	6.8729	0.065284	0.25183
GO_NEGATIVE_REGULATION_OF_CYSTEINE_TYPE_ENDOPEPTIDASE_ACTIVITY	82	-4.9504	0.92061	1	4.9504	0.079395	0.33415	10.06	0.25951	0.46635	31	4.417	0.5781	0.83834	51	9.3119	0.1648	0.42851
GO_NEGATIVE_REGULATION_OF_CYTOKINE_BIOSYNTHETIC_PROCESS	27	-2.0836	0.63509	1	2.0836	0.36491	0.886	5.8001	0.36893	0.5753	13	2.4631	0.66821	0.88342	14	5.6813	0.14225	0.39465
GO_NEGATIVE_REGULATION_OF_CYTOKINE_PRODUCTION	194	-0.88361	0.075656	0.32602	0.88361	0.92434	1	12.601	0.81331	0.89881	97	7.8716	0.66241	0.88079	97	9.9486	0.76703	0.91737
GO_NEGATIVE_REGULATION_OF_CYTOKINE_PRODUCTION_INVOLVED_IN_IMMUNE_RESPONSE	22	-0.46259	0.37299	0.83564	0.46259	0.62701	1	2.8299	0.90288	0.95074	12	1.056	0.87046	0.96399	10	3.0406	0.62865	0.85151
GO_NEGATIVE_REGULATION_OF_CYTOKINE_SECRETION	42	1.2409	0.054462	0.26034	-1.2409	0.94554	1	7.037	0.37103	0.5768	23	5.1709	0.26046	0.5863	19	4.7732	0.52602	0.78699
GO_NEGATIVE_REGULATION_OF_CYTOPLASMIC_TRANSPORT	106	-1.7658	0.3193	0.76786	1.7658	0.6807	1	11.617	0.1783	0.37502	45	8.097	0.059489	0.27835	61	8.3598	0.5898	0.82711
GO_NEGATIVE_REGULATION_OF_CYTOSKELETON_ORGANIZATION	202	-9.9865	0.99948	1	9.9865	0.0005167	0.006016	18.512	0.0012707	0.015614	67	9.2136	0.084153	0.3403	135	16.154	0.01092	0.08224
GO_NEGATIVE_REGULATION_OF_CYTOSOLIC_CALCIUM_ION_CONCENTRATION	11	0.12408	0.27681	0.7106	-0.12408	0.72319	1	2.7874	0.64404	0.78965	6	1.4631	0.65155	0.87444	5	2.5317	0.48643	0.75953
GO_NEGATIVE_REGULATION_OF_DEFENSE_RESPONSE	132	-1.8032	0.27068	0.70234	1.8032	0.72932	1	11.942	0.39611	0.59869	58	7.9773	0.19492	0.52227	74	8.8872	0.68552	0.88246
GO_NEGATIVE_REGULATION_OF_DEFENSE_RESPONSE_TO_VIRUS	18	-3.3056	0.86608	1	3.3056	0.13392	0.47832	4.8333	0.34084	0.5512	6	1.6669	0.60404	0.85275	12	4.741	0.25283	0.5471
GO_NEGATIVE_REGULATION_OF_DENDRITE_DEVELOPMENT	27	-0.42501	0.31157	0.75807	0.42501	0.68843	1	2.705	0.95575	0.97892	13	1.5976	0.84027	0.95522	14	2.217	0.91744	0.98085
GO_NEGATIVE_REGULATION_OF_DENDRITE_MORPHOGENESIS	15	0.28407	0.26695	0.69904	-0.28407	0.73305	1	0.76093	0.9835	0.99358	6	1.5942	0.62121	0.8606	9	-0.31927	0.99513	1
GO_NEGATIVE_REGULATION_OF_DENDRITIC_SPINE_DEVELOPMENT	11	-0.78801	0.45526	0.93195	0.78801	0.54474	1	1.9283	0.82578	0.90594	6	0.45889	0.84347	0.95714	5	2.3575	0.53522	0.79394
GO_NEGATIVE_REGULATION_OF_DEPHOSPHORYLATION	67	-2.3529	0.5634	1	2.3529	0.4366	0.96689	10.069	0.12345	0.30072	26	6.8947	0.066436	0.29308	41	7.3814	0.42604	0.71668
GO_NEGATIVE_REGULATION_OF_DEVELOPMENTAL_GROWTH	80	-2.5823	0.55606	1	2.5823	0.44394	0.9699	13.247	0.0024611	0.024609	38	7.4342	0.084155	0.3403	42	11.211	0.0019507	0.02741
GO_NEGATIVE_REGULATION_OF_DEVELOPMENTAL_PROCESS	721	-7.7242	0.67504	1	7.7242	0.32496	0.83408	31.165	0.001576	0.018254	335	16.667	0.29411	0.61888	386	27.065	0.00012879	0.0039211
GO_NEGATIVE_REGULATION_OF_DIGESTIVE_SYSTEM_PROCESS	13	-0.78503	0.4615	0.94212	0.78503	0.5385	1	2.9653	0.66296	0.80421	6	1.721	0.59113	0.84785	7	2.4477	0.63204	0.85349
GO_NEGATIVE_REGULATION_OF_DNA_BINDING	46	-5.9902	0.98862	1	5.9902	0.011376	0.079345	8.8496	0.092624	0.25363	13	4.1799	0.24917	0.57463	33	7.8248	0.15369	0.41223
GO_NEGATIVE_REGULATION_OF_DNA_BIOSYNTHETIC_PROCESS	29	-5.9331	0.99067	1	5.9331	0.0093283	0.067726	7.7095	0.06865	0.21251	7	2.8789	0.35324	0.67175	22	7.2276	0.080351	0.2823
GO_NEGATIVE_REGULATION_OF_DNA_DAMAGE_RESPONSE_SIGNAL_TRANSDUCTION_BY_P53_CLASS_MEDIATOR	13	-4.2141	0.94779	1	4.2141	0.052207	0.24716	6.2788	0.034984	0.14144	4	2.1856	0.36723	0.68275	9	6.0891	0.026408	0.14885
GO_NEGATIVE_REGULATION_OF_DNA_DEPENDENT_DNA_REPLICATION	16	-6.7054	0.99787	1	6.7054	0.002134	0.020227	7.0104	0.024081	0.11133	1	3.6483	0.034981	0.20546	15	6.2983	0.072829	0.26855
GO_NEGATIVE_REGULATION_OF_DNA_METABOLIC_PROCESS	105	-10.589	0.99998	1	10.589	2.0763e-05	0.00036549	13.071	0.032871	0.13653	23	5.254	0.24391	0.57025	82	12.008	0.085967	0.29178
GO_NEGATIVE_REGULATION_OF_DNA_RECOMBINATION	15	-5.9841	0.99497	1	5.9841	0.0050299	0.041243	4.2334	0.42356	0.62177	0	0	0	0	15	4.2334	0.5067	0.77534
GO_NEGATIVE_REGULATION_OF_DNA_REPAIR	11	-3.2702	0.88373	1	3.2702	0.11627	0.43422	2.9434	0.60493	0.76234	2	0.88491	0.58627	0.8441	9	2.8369	0.63995	0.85891
GO_NEGATIVE_REGULATION_OF_DNA_REPLICATION	52	-9.7649	0.99997	1	9.7649	2.5881e-05	0.00044327	8.6873	0.17991	0.37627	7	1.3326	0.73027	0.91252	45	8.8129	0.15751	0.41788
GO_NEGATIVE_REGULATION_OF_DNA_TEMPLATED_TRANSCRIPTION_ELONGATION	10	-3.9078	0.94997	1	3.9078	0.050027	0.24069	3.5847	0.37478	0.58044	1	1.9382	0.23546	0.55954	9	3.1326	0.55949	0.8087
GO_NEGATIVE_REGULATION_OF_EMBRYONIC_DEVELOPMENT	25	-7.1376	0.99911	1	7.1376	0.00089428	0.0097951	8.2157	0.01596	0.085301	7	1.2337	0.75077	0.923	18	8.913	0.0015324	0.023281
GO_NEGATIVE_REGULATION_OF_ENDOCYTOSIS	36	-1.4374	0.47131	0.95079	1.4374	0.52869	1	5.4178	0.6532	0.7967	16	2.6314	0.69585	0.89768	20	4.9151	0.51146	0.7794
GO_NEGATIVE_REGULATION_OF_ENDOPLASMIC_RETICULUM_STRESS_INDUCED_INTRINSIC_APOPTOTIC_SIGNALING_PATHWAY	16	-1.7866	0.63795	1	1.7866	0.36205	0.88179	7.0074	0.024191	0.11155	5	5.3295	0.012381	0.11286	11	4.8581	0.21852	0.50355
GO_NEGATIVE_REGULATION_OF_ENDOPLASMIC_RETICULUM_UNFOLDED_PROTEIN_RESPONSE	10	-3.8026	0.944	1	3.8026	0.055997	0.26203	2.6311	0.62356	0.77591	1	0.086084	0.67753	0.88733	9	2.7448	0.66397	0.8726
GO_NEGATIVE_REGULATION_OF_ENDOTHELIAL_CELL_APOPTOTIC_PROCESS	27	-2.749	0.75209	1	2.749	0.24791	0.70949	5.2316	0.51581	0.69452	8	3.3114	0.29808	0.62278	19	4.0878	0.70694	0.88863
GO_NEGATIVE_REGULATION_OF_ENDOTHELIAL_CELL_MIGRATION	37	-1.4104	0.4891	0.96903	1.4104	0.5109	1	6.7677	0.34111	0.5512	16	4.0108	0.36535	0.68156	21	5.4823	0.38525	0.67979
GO_NEGATIVE_REGULATION_OF_ENDOTHELIAL_CELL_PROLIFERATION	31	-2.4723	0.69213	1	2.4723	0.30787	0.8081	8.9531	0.014247	0.079598	11	6.027	0.022346	0.16038	20	6.6768	0.12151	0.36067
GO_NEGATIVE_REGULATION_OF_EPIDERMAL_CELL_DIFFERENTIATION	13	-3.4852	0.89583	1	3.4852	0.10417	0.40501	2.7262	0.7196	0.84163	5	-0.65819	0.95054	0.98664	8	3.9955	0.28786	0.58552
GO_NEGATIVE_REGULATION_OF_EPIDERMIS_DEVELOPMENT	16	-5.4091	0.98601	1	5.4091	0.01399	0.093601	4.5032	0.37306	0.57863	5	-0.65819	0.95054	0.98664	11	5.8749	0.068322	0.25838
GO_NEGATIVE_REGULATION_OF_EPITHELIAL_CELL_APOPTOTIC_PROCESS	35	-0.68254	0.34806	0.80501	0.68254	0.65194	1	7.5041	0.15204	0.34024	13	6.3651	0.018193	0.14234	22	4.5721	0.67645	0.87921
GO_NEGATIVE_REGULATION_OF_EPITHELIAL_CELL_DIFFERENTIATION	36	-5.7813	0.98334	1	5.7813	0.01666	0.10603	7.6499	0.1345	0.31567	10	2.724	0.49105	0.7856	26	7.3123	0.14477	0.39863
GO_NEGATIVE_REGULATION_OF_EPITHELIAL_CELL_MIGRATION	51	-1.6625	0.49718	0.97544	1.6625	0.50282	1	9.2363	0.087115	0.24436	22	5.8534	0.12279	0.41436	29	7.1502	0.22278	0.50917
GO_NEGATIVE_REGULATION_OF_EPITHELIAL_CELL_PROLIFERATION	112	-3.6446	0.68342	1	3.6446	0.31658	0.82029	15.331	0.00063412	0.0096131	46	9.6401	0.010421	0.10398	66	11.923	0.020708	0.12688
GO_NEGATIVE_REGULATION_OF_EPITHELIAL_TO_MESENCHYMAL_TRANSITION	23	2.2754	0.044374	0.22809	-2.2754	0.95563	1	5.8773	0.23045	0.43391	14	4.9634	0.13902	0.44027	9	3.2051	0.53924	0.7971
GO_NEGATIVE_REGULATION_OF_ERAD_PATHWAY	10	-1.3782	0.6235	1	1.3782	0.3765	0.90132	3.4655	0.4052	0.60514	3	2.7393	0.21692	0.54366	7	2.3487	0.65762	0.86922
GO_NEGATIVE_REGULATION_OF_ERBB_SIGNALING_PATHWAY	43	-2.3725	0.64956	1	2.3725	0.35044	0.86509	6.499	0.52484	0.70105	16	4.0898	0.34707	0.66883	27	5.0533	0.70046	0.88709
GO_NEGATIVE_REGULATION_OF_ERK1_AND_ERK2_CASCADE	50	0.13772	0.16577	0.53675	-0.13772	0.83423	1	9.3876	0.059458	0.19466	22	7.7448	0.0080109	0.089271	28	5.6797	0.57332	0.81618
GO_NEGATIVE_REGULATION_OF_ESTABLISHMENT_OF_PROTEIN_LOCALIZATION	191	-2.0626	0.21249	0.61624	2.0626	0.78751	1	16.81	0.029859	0.12785	85	11.651	0.0085661	0.093278	106	12.132	0.31471	0.61309
GO_NEGATIVE_REGULATION_OF_ESTABLISHMENT_OF_PROTEIN_LOCALIZATION_TO_PLASMA_MEMBRANE	11	0.12683	0.27632	0.70998	-0.12683	0.72368	1	4.0132	0.32939	0.54198	5	3.2445	0.18708	0.51374	6	2.4721	0.5614	0.80938
GO_NEGATIVE_REGULATION_OF_EXOCYTOSIS	24	0.37006	0.19992	0.59722	-0.37006	0.80008	1	4.9059	0.48814	0.67144	12	3.8329	0.28564	0.61235	12	3.1051	0.69396	0.88394
GO_NEGATIVE_REGULATION_OF_EXTRINSIC_APOPTOTIC_SIGNALING_PATHWAY	97	-2.1756	0.41809	0.89397	2.1756	0.58191	1	10.855	0.24325	0.44741	41	7.2449	0.14551	0.44973	56	8.0878	0.54303	0.7999
GO_NEGATIVE_REGULATION_OF_EXTRINSIC_APOPTOTIC_SIGNALING_PATHWAY_VIA_DEATH_DOMAIN_RECEPTORS	34	-1.8974	0.58578	1	1.8974	0.41422	0.94443	8.1424	0.06951	0.21339	15	4.7893	0.18049	0.50502	19	6.6368	0.1079	0.33541
GO_NEGATIVE_REGULATION_OF_FATTY_ACID_BIOSYNTHETIC_PROCESS	12	-2.686	0.81885	1	2.686	0.18115	0.58021	5.2592	0.12431	0.30216	7	0.82054	0.82677	0.94887	5	7.1766	0.00048841	0.010569
GO_NEGATIVE_REGULATION_OF_FATTY_ACID_METABOLIC_PROCESS	21	-1.1412	0.48945	0.96906	1.1412	0.51055	1	7.3775	0.035964	0.14348	11	3.8642	0.25423	0.58082	10	6.6382	0.015097	0.10147
GO_NEGATIVE_REGULATION_OF_FAT_CELL_DIFFERENTIATION	39	-3.4514	0.83512	1	3.4514	0.16488	0.54616	7.3451	0.24124	0.44514	20	2.2139	0.85918	0.96149	19	8.2519	0.0089645	0.073388
GO_NEGATIVE_REGULATION_OF_FIBROBLAST_GROWTH_FACTOR_RECEPTOR_SIGNALING_PATHWAY	11	-4.8545	0.9787	1	4.8545	0.021303	0.12805	4.6725	0.19003	0.38779	3	0.058801	0.82087	0.9469	8	5.443	0.055816	0.22905
GO_NEGATIVE_REGULATION_OF_FIBROBLAST_PROLIFERATION	26	-4.7028	0.96056	1	4.7028	0.039441	0.20463	7.2094	0.077172	0.22899	9	2.2819	0.58406	0.84329	17	7.2555	0.029769	0.15926
GO_NEGATIVE_REGULATION_OF_GENE_EXPRESSION	1321	-21.486	1	1	21.486	8.9195e-11	4.7103e-09	41.064	0.00059532	0.0092015	482	18.997	0.5083	0.79491	839	37.128	0.00010936	0.0035155
GO_NEGATIVE_REGULATION_OF_GENE_EXPRESSION_EPIGENETIC	83	-8.5715	0.99952	1	8.5715	0.00047793	0.0056236	9.3999	0.42484	0.6222	24	1.8718	0.92964	0.98206	59	9.9551	0.16598	0.42982
GO_NEGATIVE_REGULATION_OF_GENE_SILENCING	16	-2.3454	0.73811	1	2.3454	0.26189	0.73298	3.2023	0.70317	0.83202	6	0.65204	0.81319	0.94573	10	3.5456	0.4912	0.76294
GO_NEGATIVE_REGULATION_OF_GLIAL_CELL_DIFFERENTIATION	24	-1.5786	0.55613	1	1.5786	0.44387	0.9699	5.1465	0.42333	0.62177	13	1.8994	0.78817	0.93896	11	5.537	0.10527	0.33106
GO_NEGATIVE_REGULATION_OF_GLIAL_CELL_PROLIFERATION	11	-1.8419	0.67083	1	1.8419	0.32917	0.83872	4.1207	0.30407	0.51557	5	1.5054	0.59586	0.84994	6	4.2053	0.15366	0.41223
GO_NEGATIVE_REGULATION_OF_GLIOGENESIS	35	-2.0802	0.61917	1	2.0802	0.38083	0.90317	6.716	0.30698	0.51798	19	2.433	0.78104	0.93757	16	7.2818	0.021507	0.13016
GO_NEGATIVE_REGULATION_OF_GLUCONEOGENESIS	9	-1.7012	0.69974	1	1.7012	0.30026	0.79568	-0.47645	0.98942	0.99719	2	-1.5126	0.95226	0.98711	7	0.26828	0.9679	0.99291
GO_NEGATIVE_REGULATION_OF_GLUCOSE_IMPORT	11	1.6633	0.080404	0.33936	-1.6633	0.9196	1	5.6253	0.065775	0.20797	6	5.2153	0.027135	0.18111	5	2.6306	0.4588	0.73821
GO_NEGATIVE_REGULATION_OF_GLUCOSE_TRANSPORT	14	1.9646	0.073172	0.31916	-1.9646	0.92683	1	6.4567	0.03714	0.14593	8	5.7442	0.019821	0.14928	6	3.2299	0.35965	0.65649
GO_NEGATIVE_REGULATION_OF_GLYCOPROTEIN_BIOSYNTHETIC_PROCESS	11	0.82493	0.16823	0.54208	-0.82493	0.83177	1	4.3392	0.25551	0.46283	5	4.4149	0.049464	0.24822	6	1.8451	0.71897	0.89539
GO_NEGATIVE_REGULATION_OF_GLYCOPROTEIN_METABOLIC_PROCESS	14	1.682	0.095007	0.38003	-1.682	0.90499	1	4.4136	0.3365	0.54839	8	4.2407	0.13275	0.42916	6	1.8451	0.71897	0.89539
GO_NEGATIVE_REGULATION_OF_GROWTH	223	-1.8703	0.16376	0.53375	1.8703	0.83624	1	19.899	0.00059959	0.0092026	108	12.449	0.011858	0.11098	115	15.646	0.0048055	0.04901
GO_NEGATIVE_REGULATION_OF_GTPASE_ACTIVITY	37	-2.6664	0.73938	1	2.6664	0.26062	0.73125	7.9407	0.11849	0.29344	15	4.2292	0.28475	0.61235	22	6.8058	0.1341	0.38084
GO_NEGATIVE_REGULATION_OF_G_PROTEIN_COUPLED_RECEPTOR_PROTEIN_SIGNALING_PATHWAY	37	0.036203	0.21258	0.61624	-0.036203	0.78742	1	7.3236	0.21892	0.41986	17	5.5438	0.12083	0.41156	20	4.8501	0.52904	0.78965
GO_NEGATIVE_REGULATION_OF_HEART_CONTRACTION	22	4.3565	0.0025469	0.03304	-4.3565	0.99745	1	3.0666	0.87385	0.93299	15	3.7572	0.3904	0.70649	7	-0.063442	0.98129	0.99543
GO_NEGATIVE_REGULATION_OF_HEART_GROWTH	12	0.19161	0.2845	0.72406	-0.19161	0.7155	1	2.0781	0.81624	0.90093	8	0.8448	0.84584	0.95846	4	2.4046	0.47419	0.74957
GO_NEGATIVE_REGULATION_OF_HEMATOPOIETIC_PROGENITOR_CELL_DIFFERENTIATION	16	-1.1007	0.50148	0.97783	1.1007	0.49852	1	2.503	0.83998	0.91378	5	2.5046	0.34186	0.6658	11	1.3302	0.95452	0.99
GO_NEGATIVE_REGULATION_OF_HEMOPOIESIS	111	-1.8894	0.3352	0.78842	1.8894	0.6648	1	8.6756	0.89736	0.94766	55	4.5598	0.88893	0.97	56	7.6953	0.64924	0.86359
GO_NEGATIVE_REGULATION_OF_HISTONE_ACETYLATION	14	-5.1892	0.98394	1	5.1892	0.016058	0.10339	3.9716	0.4494	0.64205	3	-1.0053	0.94454	0.98591	11	5.0055	0.18934	0.46779
GO_NEGATIVE_REGULATION_OF_HISTONE_METHYLATION	16	-4.7937	0.97023	1	4.7937	0.029766	0.1657	6.632	0.042121	0.15754	3	3.5738	0.094711	0.36226	13	5.6407	0.11919	0.35749
GO_NEGATIVE_REGULATION_OF_HISTONE_MODIFICATION	34	-7.368	0.99923	1	7.368	0.00077187	0.0086684	7.4794	0.14861	0.33582	6	1.8162	0.56816	0.82969	28	7.4012	0.15207	0.41057
GO_NEGATIVE_REGULATION_OF_HOMEOSTATIC_PROCESS	118	-1.7538	0.30527	0.75232	1.7538	0.69473	1	11.108	0.44549	0.63939	55	6.5955	0.46445	0.76248	63	9.0403	0.44211	0.72907
GO_NEGATIVE_REGULATION_OF_HOMOTYPIC_CELL_CELL_ADHESION	94	1.387	0.018074	0.12848	-1.387	0.98193	1	8.4038	0.80977	0.89664	50	6.4333	0.41636	0.72641	44	5.4253	0.9156	0.98076
GO_NEGATIVE_REGULATION_OF_HORMONE_SECRETION	70	0.33151	0.093369	0.37551	-0.33151	0.90663	1	8.7227	0.42316	0.62177	36	6.2483	0.2502	0.57551	34	6.0864	0.59926	0.83099
GO_NEGATIVE_REGULATION_OF_HUMORAL_IMMUNE_RESPONSE	12	-1.6848	0.65391	1	1.6848	0.34609	0.85962	3.9321	0.38344	0.58794	5	2.0274	0.46139	0.75962	7	3.4349	0.36378	0.65979
GO_NEGATIVE_REGULATION_OF_HYDROLASE_ACTIVITY	355	-6.4649	0.81017	1	6.4649	0.18983	0.6002	17.289	0.8612	0.92725	155	8.0216	0.96114	0.98986	200	15.972	0.44644	0.73267
GO_NEGATIVE_REGULATION_OF_IMMUNE_EFFECTOR_PROCESS	94	-3.4304	0.66711	1	3.4304	0.33289	0.84239	7.9599	0.87824	0.93561	40	3.7593	0.85485	0.96149	54	7.2666	0.74235	0.90457
GO_NEGATIVE_REGULATION_OF_IMMUNE_RESPONSE	108	-3.5312	0.67797	1	3.5312	0.32203	0.8307	7.1261	0.98756	0.99654	45	3.2321	0.94574	0.98634	63	6.5986	0.94031	0.98797
GO_NEGATIVE_REGULATION_OF_IMMUNE_SYSTEM_PROCESS	333	1.0442	0.0019738	0.027796	-1.0442	0.99803	1	19.01	0.30892	0.51987	174	13.178	0.14653	0.45107	159	13.725	0.55506	0.80617
GO_NEGATIVE_REGULATION_OF_INFLAMMATORY_RESPONSE	94	0.21888	0.069106	0.30686	-0.21888	0.93089	1	10.509	0.31051	0.52086	46	7.5125	0.15937	0.47193	48	7.352	0.59519	0.82927
GO_NEGATIVE_REGULATION_OF_INNATE_IMMUNE_RESPONSE	31	-2.7025	0.73064	1	2.7025	0.26936	0.74632	4.088	0.83088	0.90918	9	2.8612	0.44491	0.74674	22	3.0226	0.93863	0.98719
GO_NEGATIVE_REGULATION_OF_INTERFERON_GAMMA_PRODUCTION	30	0.23549	0.21298	0.61624	-0.23549	0.78702	1	3.3878	0.91958	0.96027	18	1.464	0.92659	0.98123	12	3.5635	0.57083	0.81473
GO_NEGATIVE_REGULATION_OF_INTERLEUKIN_10_PRODUCTION	15	0.27325	0.26876	0.70049	-0.27325	0.73124	1	0.76152	0.98349	0.99358	8	0.24816	0.91825	0.97924	7	0.84946	0.92608	0.98445
GO_NEGATIVE_REGULATION_OF_INTERLEUKIN_12_PRODUCTION	15	-1.1304	0.53946	1	1.1304	0.46054	0.98619	2.3323	0.85994	0.92645	5	1.771	0.52784	0.8076	10	1.6042	0.90737	0.97696
GO_NEGATIVE_REGULATION_OF_INTERLEUKIN_17_PRODUCTION	11	-2.013	0.70273	1	2.013	0.29727	0.7901	0.86386	0.94968	0.97609	4	-1.5367	0.97932	0.99387	7	2.2446	0.68378	0.88208
GO_NEGATIVE_REGULATION_OF_INTERLEUKIN_1_BETA_PRODUCTION	13	-1.3919	0.58232	1	1.3919	0.41768	0.94871	1.8806	0.87522	0.93373	6	0.10899	0.88965	0.97	7	2.4619	0.6283	0.8513
GO_NEGATIVE_REGULATION_OF_INTERLEUKIN_1_PRODUCTION	17	-0.72296	0.42664	0.89995	0.72296	0.57336	1	2.2726	0.9003	0.94953	8	0.96282	0.82759	0.94887	9	2.2157	0.78717	0.92937
GO_NEGATIVE_REGULATION_OF_INTERLEUKIN_2_PRODUCTION	16	-1.8211	0.6445	1	1.8211	0.3555	0.87078	5.7361	0.12794	0.30761	8	2.461	0.50159	0.79469	8	5.651	0.041012	0.19161
GO_NEGATIVE_REGULATION_OF_INTERLEUKIN_6_PRODUCTION	34	0.7445	0.11357	0.42515	-0.7445	0.88643	1	4.4829	0.82454	0.90534	16	4.2489	0.31133	0.63633	18	2.1552	0.96708	0.99257
GO_NEGATIVE_REGULATION_OF_INTERLEUKIN_8_PRODUCTION	13	4.465	0.0031595	0.038824	-4.465	0.99684	1	4.9603	0.17782	0.37437	8	6.2763	0.0083891	0.09226	5	0.059316	0.95571	0.99
GO_NEGATIVE_REGULATION_OF_INTRACELLULAR_ESTROGEN_RECEPTOR_SIGNALING_PATHWAY	11	-1.6367	0.63089	1	1.6367	0.36911	0.89126	2.2156	0.77264	0.87613	3	1.4717	0.50876	0.79534	8	1.6968	0.85949	0.96086
GO_NEGATIVE_REGULATION_OF_INTRACELLULAR_PROTEIN_TRANSPORT	86	-3.0704	0.64141	1	3.0704	0.35859	0.8769	10.78	0.17047	0.36549	34	6.9641	0.12208	0.41327	52	8.2321	0.43913	0.72822
GO_NEGATIVE_REGULATION_OF_INTRACELLULAR_SIGNAL_TRANSDUCTION	410	-5.2884	0.56653	1	5.2884	0.43347	0.96627	25.888	8.9749e-05	0.0023274	162	18.131	2.6909e-06	0.00079309	248	18.632	0.21748	0.50325
GO_NEGATIVE_REGULATION_OF_INTRACELLULAR_STEROID_HORMONE_RECEPTOR_SIGNALING_PATHWAY	28	0.22744	0.20465	0.60639	-0.22744	0.79535	1	5.6979	0.37696	0.58183	13	4.4865	0.1906	0.51758	15	3.6082	0.6781	0.88058
GO_NEGATIVE_REGULATION_OF_INTRACELLULAR_TRANSPORT	128	-2.4132	0.41206	0.88604	2.4132	0.58794	1	12.826	0.16132	0.35217	55	8.4624	0.098412	0.37059	73	9.6383	0.4507	0.73477
GO_NEGATIVE_REGULATION_OF_INTRINSIC_APOPTOTIC_SIGNALING_PATHWAY	83	-5.2072	0.93664	1	5.2072	0.063363	0.28858	14.123	0.00030474	0.0054952	30	7.9932	0.025201	0.17269	53	11.66	0.0065476	0.060385
GO_NEGATIVE_REGULATION_OF_INTRINSIC_APOPTOTIC_SIGNALING_PATHWAY_BY_P53_CLASS_MEDIATOR	16	-1.6184	0.6054	1	1.6184	0.3946	0.9224	7.2855	0.015493	0.083815	8	3.6689	0.22529	0.54959	8	6.6343	0.0073519	0.06452
GO_NEGATIVE_REGULATION_OF_INTRINSIC_APOPTOTIC_SIGNALING_PATHWAY_IN_RESPONSE_TO_DNA_DAMAGE	26	-4.8703	0.96727	1	4.8703	0.032728	0.17748	8.8381	0.005988	0.045406	11	2.6998	0.52533	0.80754	15	9.324	0.00015211	0.0043817
GO_NEGATIVE_REGULATION_OF_ION_TRANSPORT	123	0.41017	0.040239	0.21584	-0.41017	0.95976	1	10.959	0.54203	0.715	66	6.7935	0.56142	0.82534	57	8.7885	0.36247	0.65817
GO_NEGATIVE_REGULATION_OF_I_KAPPAB_KINASE_NF_KAPPAB_SIGNALING	48	0.83684	0.087545	0.35826	-0.83684	0.91245	1	4.3492	0.95594	0.97892	22	4.5294	0.38668	0.70292	26	1.7431	0.99725	1
GO_NEGATIVE_REGULATION_OF_JNK_CASCADE	31	0.081514	0.22665	0.63958	-0.081514	0.77335	1	8.1989	0.044341	0.16283	13	6.8855	0.0075573	0.08611	18	4.9082	0.45375	0.73624
GO_NEGATIVE_REGULATION_OF_JUN_KINASE_ACTIVITY	14	-0.36668	0.38941	0.859	0.36668	0.61059	1	4.2221	0.38427	0.58844	5	3.9773	0.086063	0.34324	9	2.3014	0.76918	0.91797
GO_NEGATIVE_REGULATION_OF_KERATINOCYTE_PROLIFERATION	13	0.093466	0.29549	0.73931	-0.093466	0.70451	1	4.4446	0.28223	0.49368	6	3.4974	0.19346	0.52026	7	2.8189	0.53164	0.79132
GO_NEGATIVE_REGULATION_OF_KIDNEY_DEVELOPMENT	16	-2.5766	0.77495	1	2.5766	0.22505	0.66897	5.6188	0.14482	0.33063	7	2.209	0.52088	0.80434	9	5.5436	0.060392	0.2407
GO_NEGATIVE_REGULATION_OF_KINASE_ACTIVITY	239	-6.8859	0.93293	1	6.8859	0.067065	0.2993	17.564	0.073343	0.2217	91	9.7934	0.1541	0.46252	148	14.641	0.22172	0.50802
GO_NEGATIVE_REGULATION_OF_LEUKOCYTE_APOPTOTIC_PROCESS	40	2.1829	0.031722	0.18181	-2.1829	0.96828	1	7.5338	0.20017	0.39747	23	5.8919	0.13742	0.43771	17	4.7032	0.45557	0.73707
GO_NEGATIVE_REGULATION_OF_LEUKOCYTE_CHEMOTAXIS	11	4.2178	0.0030109	0.037412	-4.2178	0.99699	1	6.6581	0.014216	0.079598	6	7.6556	0.00030204	0.012139	5	1.4892	0.75752	0.91175
GO_NEGATIVE_REGULATION_OF_LEUKOCYTE_DEGRANULATION	9	1.6324	0.12454	0.452	-1.6324	0.87546	1	2.898	0.5529	0.72342	5	3.2387	0.1881	0.5145	4	0.72612	0.86375	0.9616
GO_NEGATIVE_REGULATION_OF_LEUKOCYTE_DIFFERENTIATION	75	-2.0148	0.47798	0.95685	2.0148	0.52202	1	8.3084	0.5829	0.74646	40	3.5676	0.88037	0.96575	35	8.3483	0.12796	0.37245
GO_NEGATIVE_REGULATION_OF_LEUKOCYTE_MEDIATED_IMMUNITY	41	0.68783	0.11931	0.4385	-0.68783	0.88069	1	4.6015	0.87337	0.93299	22	3.4943	0.65343	0.87562	19	2.9995	0.90413	0.97587
GO_NEGATIVE_REGULATION_OF_LEUKOCYTE_MIGRATION	28	6.027	7.0621e-05	0.0020082	-6.027	0.99993	1	9.3046	0.0030954	0.028844	19	8.8183	0.0015635	0.034562	9	3.5991	0.42878	0.71868
GO_NEGATIVE_REGULATION_OF_LEUKOCYTE_PROLIFERATION	63	-0.99345	0.2882	0.73012	0.99345	0.7118	1	7.4988	0.61961	0.77382	33	3.8928	0.74395	0.92138	30	6.7839	0.31989	0.61751
GO_NEGATIVE_REGULATION_OF_LIPASE_ACTIVITY	13	-2.2889	0.74469	1	2.2889	0.25531	0.72183	1.2138	0.94528	0.97459	5	-1.1408	0.97524	0.99338	8	2.4492	0.7061	0.88833
GO_NEGATIVE_REGULATION_OF_LIPID_BIOSYNTHETIC_PROCESS	41	-2.7316	0.70664	1	2.7316	0.29336	0.78495	7.8979	0.17122	0.36586	19	3.3873	0.58634	0.8441	22	7.634	0.045757	0.2046
GO_NEGATIVE_REGULATION_OF_LIPID_CATABOLIC_PROCESS	19	2.3419	0.027554	0.16706	-2.3419	0.97245	1	3.4036	0.75919	0.86686	10	3.9459	0.20626	0.53356	9	0.78592	0.9645	0.99086
GO_NEGATIVE_REGULATION_OF_LIPID_METABOLIC_PROCESS	67	-0.88366	0.26978	0.70186	0.88366	0.73022	1	9.6875	0.18095	0.37729	32	6.1665	0.20939	0.53626	35	7.5071	0.28128	0.57909
GO_NEGATIVE_REGULATION_OF_LIPID_STORAGE	17	0.27891	0.24147	0.66121	-0.27891	0.75853	1	3.6751	0.64137	0.78812	9	2.9515	0.4234	0.73204	8	2.2269	0.75816	0.91183
[truncated: 2,636 more rows]

## Sheet: Table S3
Table S3. PIANO result table showing the KEGG terms enriched with differentially expressed genes
[truncated: 187 more rows]

[truncated: 3 more sheets: Table S4, Table S5, Table S6]
